# Supplementary material for: SUMOylation of Rho-associated protein kinase 2 induces goblet cell metaplasia in allergic airways
Source: Nat Commun. 2023 Jul 1;14:3887. doi: 10.1038/s41467-023-39600-4 (PMC10314948; doi:10.1038/s41467-023-39600-4)
Supplement: Supplementary file 4 — Supplementary Data 1 [file 41467_2023_39600_MOESM4_ESM.xlsx]

## Sheet: PBS-IL13_vs_PBS-PBS 
Protein	Proteins	Amino acid	Modified peptide	Position in peptide	Sequence length	Description	Protein Name	Gene Name	-10LgP	Mass	ppm	Start	End	AScore	PTMLocation	MotifSequence	Intensity PBS-IL	Intensity PBS-PBS	PBS-IL/PBS-PBS	Significance B
Q9Y3T9	Q9Y3T9|NOC2L_HUMAN	S	DLFDLNS(+79.97)S(+79.97)EEDDTEGFSER	7	19	Nucleolar complex protein 2 homolog OS=Homo sapiens OX=9606 GN=NOC2L PE=1 SV=4	Nucleolar complex protein 2 homolog	NOC2L	80.62	2363.84	3.7	666	684	S7:Phosphorylation (STY):134.33;S8:Phosphorylation (STY):105.53	S672	DLFDLNSSEEDDT	222961	49.5421	4500.44	2.63006e-179
Q9Y3T9	Q9Y3T9|NOC2L_HUMAN	S	DLFDLNS(+79.97)S(+79.97)EEDDTEGFSER	8	19	Nucleolar complex protein 2 homolog OS=Homo sapiens OX=9606 GN=NOC2L PE=1 SV=4	Nucleolar complex protein 2 homolog	NOC2L	80.62	2363.84	3.7	666	684	S7:Phosphorylation (STY):134.33;S8:Phosphorylation (STY):105.53	S673	LFDLNSSEEDDTE	222961	49.5421	4500.44	2.63006e-179
Q9Y6E2	Q9Y6E2|BZW2_HUMAN	S	FVEWLQNAEEES(+79.97)ES(+79.97)EGEEN	12	19	Basic leucine zipper and W2 domain-containing protein 2 OS=Homo sapiens OX=9606 GN=BZW2 PE=1 SV=1	Basic leucine zipper and W2 domain-containing protein 2	BZW2	84.15	2413.85	-0.2	401	419		S412	QNAEEESESEGEE	182335	44.8737	4063.29	4.24577e-119
Q9Y6E2	Q9Y6E2|BZW2_HUMAN	S	FVEWLQNAEEES(+79.97)ES(+79.97)EGEEN	14	19	Basic leucine zipper and W2 domain-containing protein 2 OS=Homo sapiens OX=9606 GN=BZW2 PE=1 SV=1	Basic leucine zipper and W2 domain-containing protein 2	BZW2	84.15	2413.85	-0.2	401	419		S414	AEEESESEGEEN_	182335	44.8737	4063.29	4.24577e-119
Q9UK58	Q9UK58|CCNL1_HUMAN	S	GLNPDGTPALSTLGGFS(+79.97)PAS(+79.97)KPS(+79.97)SPR	17	26	Cyclin-L1 OS=Homo sapiens OX=9606 GN=CCNL1 PE=1 SV=1	Cyclin-L1	CCNL1	65.33	2750.18	-1.9	319	344	S17:Phosphorylation (STY):15.21;S20:Phosphorylation (STY):14.19;S23:Phosphorylation (STY):0.00	S335	STLGGFSPASKPS	66966.7	44.9539	1489.68	3.85928e-107
Q9UK58	Q9UK58|CCNL1_HUMAN	S	GLNPDGTPALSTLGGFS(+79.97)PAS(+79.97)KPS(+79.97)SPR	20	26	Cyclin-L1 OS=Homo sapiens OX=9606 GN=CCNL1 PE=1 SV=1	Cyclin-L1	CCNL1	65.33	2750.18	-1.9	319	344	S17:Phosphorylation (STY):15.21;S20:Phosphorylation (STY):14.19;S23:Phosphorylation (STY):0.00	S338	GGFSPASKPSSPR	66966.7	44.9539	1489.68	3.85928e-107
Q9UK58	Q9UK58|CCNL1_HUMAN	S	GLNPDGTPALSTLGGFS(+79.97)PAS(+79.97)KPS(+79.97)SPR	23	26	Cyclin-L1 OS=Homo sapiens OX=9606 GN=CCNL1 PE=1 SV=1	Cyclin-L1	CCNL1	65.33	2750.18	-1.9	319	344	S17:Phosphorylation (STY):15.21;S20:Phosphorylation (STY):14.19;S23:Phosphorylation (STY):0.00	S341	SPASKPSSPREVK	66966.7	44.9539	1489.68	3.85928e-107
P17812	P17812|PYRG1_HUMAN	S	SGS(+79.97)SSPDSEITELK	3	14	CTP synthase 1 OS=Homo sapiens OX=9606 GN=CTPS1 PE=1 SV=2	CTP synthase 1	CTPS1	36.61	1515.63	-2.3	571	584	S3:Phosphorylation (STY):0.00	S573	YSDRSGSSSPDSE	151655	123.316	1229.81	6.83523e-89
P18583	P18583|SON_HUMAN	S	S(+79.97)FS(+79.97)IS(+79.97)PSRR	1	9	Protein SON OS=Homo sapiens OX=9606 GN=SON PE=1 SV=4	Protein SON	SON	41.83	1275.45	0.3	1948	1956	S1:Phosphorylation (STY):41.57;S3:Phosphorylation (STY):33.81;S5:Phosphorylation (STY):14.63	S1948	SVGRRRSFSISPS	60576.8	73.7587	821.284	5.65273e-74
P18583	P18583|SON_HUMAN	S	S(+79.97)FS(+79.97)IS(+79.97)PSRR	3	9	Protein SON OS=Homo sapiens OX=9606 GN=SON PE=1 SV=4	Protein SON	SON	41.83	1275.45	0.3	1948	1956	S1:Phosphorylation (STY):41.57;S3:Phosphorylation (STY):33.81;S5:Phosphorylation (STY):14.63	S1950	GRRRSFSISPSRR	60576.8	73.7587	821.284	5.65273e-74
P18583	P18583|SON_HUMAN	S	S(+79.97)FS(+79.97)IS(+79.97)PSRR	5	9	Protein SON OS=Homo sapiens OX=9606 GN=SON PE=1 SV=4	Protein SON	SON	41.83	1275.45	0.3	1948	1956	S1:Phosphorylation (STY):41.57;S3:Phosphorylation (STY):33.81;S5:Phosphorylation (STY):14.63	S1952	RRSFSISPSRRSR	60576.8	73.7587	821.284	5.65273e-74
P02545	P02545|LMNA_HUMAN	S	AS(+79.97)SHSS(+79.97)QTQGGGSVTK	2	16	Prelamin-A/C OS=Homo sapiens OX=9606 GN=LMNA PE=1 SV=1	Prelamin-A/C	LMNA	63.8	1677.64	3	402	417	S2:Phosphorylation (STY):0.00;S6:Phosphorylation (STY):26.02	S403	RSRGRASSHSSQT	440950	539.212	817.768	6.494e-302
P02545	P02545|LMNA_HUMAN	S	AS(+79.97)SHSS(+79.97)QTQGGGSVTK	6	16	Prelamin-A/C OS=Homo sapiens OX=9606 GN=LMNA PE=1 SV=1	Prelamin-A/C	LMNA	63.8	1677.64	3	402	417	S2:Phosphorylation (STY):0.00;S6:Phosphorylation (STY):26.02	S407	RASSHSSQTQGGG	440950	539.212	817.768	6.494e-302
P05388	P05388|RLA0_HUMAN:Q8NHW5|RLA0L_HUMAN	S	VEAKEES(+79.97)EES(+79.97)DEDMGFGLFD	7	20	60S acidic ribosomal protein P0 OS=Homo sapiens OX=9606 GN=RPLP0 PE=1 SV=1	60S acidic ribosomal protein P0	RPLP0	82.78	2421.85	2	298	317		S304	VEAKEESEESDED	512527	891.273	575.05	5.17785e-273
P05388	P05388|RLA0_HUMAN:Q8NHW5|RLA0L_HUMAN	S	VEAKEES(+79.97)EES(+79.97)DEDMGFGLFD	10	20	60S acidic ribosomal protein P0 OS=Homo sapiens OX=9606 GN=RPLP0 PE=1 SV=1	60S acidic ribosomal protein P0	RPLP0	82.78	2421.85	2	298	317		S307	KEESEESDEDMGF	512527	891.273	575.05	5.17785e-273
P55196	P55196|AFAD_HUMAN	S	SSDGRPDS(+79.97)GGTLR	8	13	Afadin OS=Homo sapiens OX=9606 GN=AFDN PE=1 SV=3	Afadin	AFDN	31.82	1383.58	3.9	239	251	S8:Phosphorylation (STY):0.00	S246	SDGRPDSGGTLRI	235443	424.075	555.192	1.42811e-104
P55196	P55196|AFAD_HUMAN	T	SSDGRPDSGGT(+79.97)LR	11	13	Afadin OS=Homo sapiens OX=9606 GN=AFDN PE=1 SV=3	Afadin	AFDN	26.36	1383.58	-3.6	239	251	T11:Phosphorylation (STY):3.64	T249	RPDSGGTLRIYAD	235443	424.075	555.192	1.42811e-104
P45973	P45973|CBX5_HUMAN	S	TADS(+79.97)S(+79.97)S(+79.97)S(+79.97)EDEEEYVVEK	4	17	Chromobox protein homolog 5 OS=Homo sapiens OX=9606 GN=CBX5 PE=1 SV=1	Chromobox protein homolog 5	CBX5	69.95	2222.65	2.6	8	24	S4:Phosphorylation (STY):19.05;S5:Phosphorylation (STY):16.51;S6:Phosphorylation (STY):17.25;S7:Phosphorylation (STY):23.62	S11	TKRTADSSSSEDE	41664	79.9435	521.168	6.43488e-41
P45973	P45973|CBX5_HUMAN	S	TADS(+79.97)S(+79.97)S(+79.97)S(+79.97)EDEEEYVVEK	5	17	Chromobox protein homolog 5 OS=Homo sapiens OX=9606 GN=CBX5 PE=1 SV=1	Chromobox protein homolog 5	CBX5	69.95	2222.65	2.6	8	24	S4:Phosphorylation (STY):19.05;S5:Phosphorylation (STY):16.51;S6:Phosphorylation (STY):17.25;S7:Phosphorylation (STY):23.62	S12	KRTADSSSSEDEE	41664	79.9435	521.168	6.43488e-41
P45973	P45973|CBX5_HUMAN	S	TADS(+79.97)S(+79.97)S(+79.97)S(+79.97)EDEEEYVVEK	6	17	Chromobox protein homolog 5 OS=Homo sapiens OX=9606 GN=CBX5 PE=1 SV=1	Chromobox protein homolog 5	CBX5	69.95	2222.65	2.6	8	24	S4:Phosphorylation (STY):19.05;S5:Phosphorylation (STY):16.51;S6:Phosphorylation (STY):17.25;S7:Phosphorylation (STY):23.62	S13	RTADSSSSEDEEE	41664	79.9435	521.168	6.43488e-41
P45973	P45973|CBX5_HUMAN	S	TADS(+79.97)S(+79.97)S(+79.97)S(+79.97)EDEEEYVVEK	7	17	Chromobox protein homolog 5 OS=Homo sapiens OX=9606 GN=CBX5 PE=1 SV=1	Chromobox protein homolog 5	CBX5	69.95	2222.65	2.6	8	24	S4:Phosphorylation (STY):19.05;S5:Phosphorylation (STY):16.51;S6:Phosphorylation (STY):17.25;S7:Phosphorylation (STY):23.62	S14	TADSSSSEDEEEY	41664	79.9435	521.168	6.43488e-41
P62995	P62995|TRA2B_HUMAN:Q8IYB3|SRRM1_HUMAN:Q13595|TRA2A_HUMAN	S	S(+79.97)RS(+79.97)RS(+79.97)YS(+79.97)PR	1	9	Transformer-2 protein homolog beta OS=Homo sapiens OX=9606 GN=TRA2B PE=1 SV=1	Transformer-2 protein homolog beta	TRA2B	33.3	1414.42	3.3	278	286	S1:Phosphorylation (STY):76.42;S3:Phosphorylation (STY):50.22;S5:Phosphorylation (STY):26.02;S7:Phosphorylation (STY):30.46	S278	GGYRSRSRSRSYS	155799	313.145	497.531	5.37495e-69
P62995	P62995|TRA2B_HUMAN:Q8IYB3|SRRM1_HUMAN:Q13595|TRA2A_HUMAN	S	S(+79.97)RS(+79.97)RS(+79.97)YS(+79.97)PR	3	9	Transformer-2 protein homolog beta OS=Homo sapiens OX=9606 GN=TRA2B PE=1 SV=1	Transformer-2 protein homolog beta	TRA2B	33.3	1414.42	3.3	278	286	S1:Phosphorylation (STY):76.42;S3:Phosphorylation (STY):50.22;S5:Phosphorylation (STY):26.02;S7:Phosphorylation (STY):30.46	S280	YRSRSRSRSYSPR	155799	313.145	497.531	5.37495e-69
P62995	P62995|TRA2B_HUMAN:Q8IYB3|SRRM1_HUMAN:Q13595|TRA2A_HUMAN	S	S(+79.97)RS(+79.97)RS(+79.97)YS(+79.97)PR	5	9	Transformer-2 protein homolog beta OS=Homo sapiens OX=9606 GN=TRA2B PE=1 SV=1	Transformer-2 protein homolog beta	TRA2B	33.3	1414.42	3.3	278	286	S1:Phosphorylation (STY):76.42;S3:Phosphorylation (STY):50.22;S5:Phosphorylation (STY):26.02;S7:Phosphorylation (STY):30.46	S282	SRSRSRSYSPRRY	155799	313.145	497.531	5.37495e-69
P62995	P62995|TRA2B_HUMAN:Q8IYB3|SRRM1_HUMAN:Q13595|TRA2A_HUMAN	S	S(+79.97)RS(+79.97)RS(+79.97)YS(+79.97)PR	7	9	Transformer-2 protein homolog beta OS=Homo sapiens OX=9606 GN=TRA2B PE=1 SV=1	Transformer-2 protein homolog beta	TRA2B	33.3	1414.42	3.3	278	286	S1:Phosphorylation (STY):76.42;S3:Phosphorylation (STY):50.22;S5:Phosphorylation (STY):26.02;S7:Phosphorylation (STY):30.46	S284	SRSRSYSPRRY__	155799	313.145	497.531	5.37495e-69
P46087	P46087|NOP2_HUMAN	S	GTDTQTPAVLSPS(+79.97)K	13	14	Probable 28S rRNA (cytosine(4447)-C(5))-methyltransferase OS=Homo sapiens OX=9606 GN=NOP2 PE=1 SV=2	Probable 28S rRNA (cytosine(4447)-C(5))-methyltransferase	NOP2	58.14	1480.68	1.6	722	735	S13:Phosphorylation (STY):0.00	S734	PAVLSPSKTQATL	175654	363.694	482.971	2.18717e-68
O60716	O60716|CTND1_HUMAN:O14745|NHRF1_HUMAN	S	LVEPGS(+79.97)PAEK	6	10	Catenin delta-1 OS=Homo sapiens OX=9606 GN=CTNND1 PE=1 SV=1	Catenin delta-1	CTNND1									20555.3	47.2429	435.098	1.48701e-20
Q12888	Q12888|TP53B_HUMAN	T	FVPAENDSILMNPAQDGEVQLSQNDDKT(+79.97)K	28	29	TP53-binding protein 1 OS=Homo sapiens OX=9606 GN=TP53BP1 PE=1 SV=2	TP53-binding protein 1	TP53BP1	62.55	3282.48	4.4	559	587	T28:Phosphorylation (STY):2.36	T586	SQNDDKTKGDDTD	12901.3	30.3722	424.774	1.70165e-19
P23588	P23588|IF4B_HUMAN	S	SQSS(+79.97)DTEQQSPTSGGGK	4	17	Eukaryotic translation initiation factor 4B OS=Homo sapiens OX=9606 GN=EIF4B PE=1 SV=2	Eukaryotic translation initiation factor 4B	EIF4B	66.53	1759.69	0.8	495	511	S4:Phosphorylation (STY):26.02	S498	PARSQSSDTEQQS	49758.6	131.353	378.817	1.04707e-65
P62753	P62753|RS6_HUMAN	S	LSS(+79.97)LRAST(+79.97)SK	3	10	40S ribosomal protein S6 OS=Homo sapiens OX=9606 GN=RPS6 PE=1 SV=1	40S ribosomal protein S6	RPS6	24.03	1208.52	-6.1	234	243	S3:Phosphorylation (STY):0.00;T8:Phosphorylation (STY):0.00	S236	KRRRLSSLRASTS	162581	448.915	362.165	1.27124e-62
P62753	P62753|RS6_HUMAN	T	LSS(+79.97)LRAST(+79.97)SK	8	10	40S ribosomal protein S6 OS=Homo sapiens OX=9606 GN=RPS6 PE=1 SV=1	40S ribosomal protein S6	RPS6	24.03	1208.52	-6.1	234	243	S3:Phosphorylation (STY):0.00;T8:Phosphorylation (STY):0.00	T241	SSLRASTSKSESS	162581	448.915	362.165	1.27124e-62
Q9H3N1	Q9H3N1|TMX1_HUMAN	S	S(+79.97)LGPSLATDKS	1	11	Thioredoxin-related transmembrane protein 1 OS=Homo sapiens OX=9606 GN=TMX1 PE=1 SV=1	Thioredoxin-related transmembrane protein 1	TMX1	60.59	1154.52	-1.2	270	280	S1:Phosphorylation (STY):87.62	S270	NAIRQRSLGPSLA	18562.3	60.312	307.77	1.22829e-26
Q9BWU0	Q9BWU0|NADAP_HUMAN	Y	NWEDEDFY(+79.97)DSDDDTFLDR	8	18	Kanadaptin OS=Homo sapiens OX=9606 GN=SLC4A1AP PE=1 SV=1	Kanadaptin	SLC4A1AP	28.64	2375.84	5	457	474	Y8:Phosphorylation (STY):8.22	Y464	WEDEDFYDSDDDT	31571.7	102.691	307.442	1.28316e-42
Q8IYB3	Q8IYB3|SRRM1_HUMAN	S	RLS(+79.97)PS(+79.97)AS(+79.97)PPR	3	10	Serine/arginine repetitive matrix protein 1 OS=Homo sapiens OX=9606 GN=SRRM1 PE=1 SV=2	Serine/arginine repetitive matrix protein 1	SRRM1	53.55	1306.49	3.9	387	396		S389	RKTRRLSPSASPP	268447	880.209	304.981	6.60961e-87
Q8IYB3	Q8IYB3|SRRM1_HUMAN	S	RLS(+79.97)PS(+79.97)AS(+79.97)PPR	5	10	Serine/arginine repetitive matrix protein 1 OS=Homo sapiens OX=9606 GN=SRRM1 PE=1 SV=2	Serine/arginine repetitive matrix protein 1	SRRM1	53.55	1306.49	3.9	387	396		S391	TRRLSPSASPPRR	268447	880.209	304.981	6.60961e-87
Q8IYB3	Q8IYB3|SRRM1_HUMAN	S	RLS(+79.97)PS(+79.97)AS(+79.97)PPR	7	10	Serine/arginine repetitive matrix protein 1 OS=Homo sapiens OX=9606 GN=SRRM1 PE=1 SV=2	Serine/arginine repetitive matrix protein 1	SRRM1	53.55	1306.49	3.9	387	396		S393	RLSPSASPPRRRH	268447	880.209	304.981	6.60961e-87
Q9UQ35	Q9UQ35|SRRM2_HUMAN:O60245|PCDH7_HUMAN	S	SVNGGPGS(+79.97)PDLAR	8	13	Serine/arginine repetitive matrix protein 2 OS=Homo sapiens OX=9606 GN=SRRM2 PE=1 SV=2	Serine/arginine repetitive matrix protein 2	SRRM2									95216.8	312.21	304.976	1.16242e-91
Q13671	Q13671|RIN1_HUMAN:Q9UHI6|DDX20_HUMAN	S	SHS(+79.97)EC(+57.02)GIIEK	3	10	Ras and Rab interactor 1 OS=Homo sapiens OX=9606 GN=RIN1 PE=1 SV=4	Ras and Rab interactor 1	RIN1									84056.6	300.264	279.942	4.21252e-89
Q13613	Q13613|MTMR1_HUMAN:Q5UIP0|RIF1_HUMAN	S	GS(+79.97)SPSHSATSVHTS(+79.97)V	2	15	Myotubularin-related protein 1 OS=Homo sapiens OX=9606 GN=MTMR1 PE=1 SV=4	Myotubularin-related protein 1	MTMR1	41.77	1599.6	5.1	651	665	S2:Phosphorylation (STY):0.00;S14:Phosphorylation (STY):0.00	S652	SSSERGSSPSHSA	19113.5	69.3137	275.753	1.01915e-25
Q13613	Q13613|MTMR1_HUMAN:Q5UIP0|RIF1_HUMAN	S	GS(+79.97)SPSHSATSVHTS(+79.97)V	14	15	Myotubularin-related protein 1 OS=Homo sapiens OX=9606 GN=MTMR1 PE=1 SV=4	Myotubularin-related protein 1	MTMR1	41.77	1599.6	5.1	651	665	S2:Phosphorylation (STY):0.00;S14:Phosphorylation (STY):0.00	S664	ATSVHTSV_____	19113.5	69.3137	275.753	1.01915e-25
Q9BRD0	Q9BRD0|BUD13_HUMAN	S	TKS(+79.97)S(+79.97)DS(+79.97)DLS(+79.97)PPRR	3	13	BUD13 homolog OS=Homo sapiens OX=9606 GN=BUD13 PE=1 SV=1	BUD13 homolog	BUD13	54.97	1764.59	1.4	399	411	S3:Phosphorylation (STY):7.32;S4:Phosphorylation (STY):20.70;S6:Phosphorylation (STY):43.82;S9:Phosphorylation (STY):77.91	S401	RRQRTKSSDSDLS	41209.1	150.025	274.681	1.43715e-33
Q9BRD0	Q9BRD0|BUD13_HUMAN	S	TKS(+79.97)S(+79.97)DS(+79.97)DLS(+79.97)PPRR	4	13	BUD13 homolog OS=Homo sapiens OX=9606 GN=BUD13 PE=1 SV=1	BUD13 homolog	BUD13	54.97	1764.59	1.4	399	411	S3:Phosphorylation (STY):7.32;S4:Phosphorylation (STY):20.70;S6:Phosphorylation (STY):43.82;S9:Phosphorylation (STY):77.91	S402	RQRTKSSDSDLSP	41209.1	150.025	274.681	1.43715e-33
Q9BRD0	Q9BRD0|BUD13_HUMAN	S	TKS(+79.97)S(+79.97)DS(+79.97)DLS(+79.97)PPRR	6	13	BUD13 homolog OS=Homo sapiens OX=9606 GN=BUD13 PE=1 SV=1	BUD13 homolog	BUD13	54.97	1764.59	1.4	399	411	S3:Phosphorylation (STY):7.32;S4:Phosphorylation (STY):20.70;S6:Phosphorylation (STY):43.82;S9:Phosphorylation (STY):77.91	S404	RTKSSDSDLSPPR	41209.1	150.025	274.681	1.43715e-33
Q9BRD0	Q9BRD0|BUD13_HUMAN	S	TKS(+79.97)S(+79.97)DS(+79.97)DLS(+79.97)PPRR	9	13	BUD13 homolog OS=Homo sapiens OX=9606 GN=BUD13 PE=1 SV=1	BUD13 homolog	BUD13	54.97	1764.59	1.4	399	411	S3:Phosphorylation (STY):7.32;S4:Phosphorylation (STY):20.70;S6:Phosphorylation (STY):43.82;S9:Phosphorylation (STY):77.91	S407	SSDSDLSPPRRSQ	41209.1	150.025	274.681	1.43715e-33
A0FGR8	A0FGR8|ESYT2_HUMAN	S	EPTPS(+79.97)IAS(+79.97)DIS(+79.97)LPIATQELR	5	20	Extended synaptotagmin-2 OS=Homo sapiens OX=9606 GN=ESYT2 PE=1 SV=1	Extended synaptotagmin-2	ESYT2	69.93	2377.03	1.4	751	770	S5:Phosphorylation (STY):20.41;S8:Phosphorylation (STY):77.53;S11:Phosphorylation (STY):77.53	S755	VKEPTPSIASDIS	23952.6	91.3024	262.344	2.08909e-56
A0FGR8	A0FGR8|ESYT2_HUMAN	S	EPTPS(+79.97)IAS(+79.97)DIS(+79.97)LPIATQELR	8	20	Extended synaptotagmin-2 OS=Homo sapiens OX=9606 GN=ESYT2 PE=1 SV=1	Extended synaptotagmin-2	ESYT2	69.93	2377.03	1.4	751	770	S5:Phosphorylation (STY):20.41;S8:Phosphorylation (STY):77.53;S11:Phosphorylation (STY):77.53	S758	PTPSIASDISLPI	23952.6	91.3024	262.344	2.08909e-56
A0FGR8	A0FGR8|ESYT2_HUMAN	S	EPTPS(+79.97)IAS(+79.97)DIS(+79.97)LPIATQELR	11	20	Extended synaptotagmin-2 OS=Homo sapiens OX=9606 GN=ESYT2 PE=1 SV=1	Extended synaptotagmin-2	ESYT2	69.93	2377.03	1.4	751	770	S5:Phosphorylation (STY):20.41;S8:Phosphorylation (STY):77.53;S11:Phosphorylation (STY):77.53	S761	SIASDISLPIATQ	23952.6	91.3024	262.344	2.08909e-56
Q5VTL8	Q5VTL8|PR38B_HUMAN:Q12888|TP53B_HUMAN	S	TSS(+79.97)GTSLSAM(+15.99)HSSGSSGK	3	18	Pre-mRNA-splicing factor 38B OS=Homo sapiens OX=9606 GN=PRPF38B PE=1 SV=1	Pre-mRNA-splicing factor 38B	PRPF38B									54987.8	215.975	254.602	9.15183e-58
O60841	O60841|IF2P_HUMAN	S	INS(+79.97)S(+79.97)GES(+79.97)GDES(+79.97)DEFLQSR	3	18	Eukaryotic translation initiation factor 5B OS=Homo sapiens OX=9606 GN=EIF5B PE=1 SV=4	Eukaryotic translation initiation factor 5B	EIF5B	82.62	2275.7	-0.1	180	197	S3:Phosphorylation (STY):171.75;S4:Phosphorylation (STY):164.90;S7:Phosphorylation (STY):135.58;S11:Phosphorylation (STY):77.93	S182	ERSRINSSGESGD	105701	416.354	253.874	4.03431e-67
O60841	O60841|IF2P_HUMAN	S	INS(+79.97)S(+79.97)GES(+79.97)GDES(+79.97)DEFLQSR	4	18	Eukaryotic translation initiation factor 5B OS=Homo sapiens OX=9606 GN=EIF5B PE=1 SV=4	Eukaryotic translation initiation factor 5B	EIF5B	82.62	2275.7	-0.1	180	197	S3:Phosphorylation (STY):171.75;S4:Phosphorylation (STY):164.90;S7:Phosphorylation (STY):135.58;S11:Phosphorylation (STY):77.93	S183	RSRINSSGESGDE	105701	416.354	253.874	4.03431e-67
O60841	O60841|IF2P_HUMAN	S	INS(+79.97)S(+79.97)GES(+79.97)GDES(+79.97)DEFLQSR	7	18	Eukaryotic translation initiation factor 5B OS=Homo sapiens OX=9606 GN=EIF5B PE=1 SV=4	Eukaryotic translation initiation factor 5B	EIF5B	82.62	2275.7	-0.1	180	197	S3:Phosphorylation (STY):171.75;S4:Phosphorylation (STY):164.90;S7:Phosphorylation (STY):135.58;S11:Phosphorylation (STY):77.93	S186	INSSGESGDESDE	105701	416.354	253.874	4.03431e-67
O60841	O60841|IF2P_HUMAN	S	INS(+79.97)S(+79.97)GES(+79.97)GDES(+79.97)DEFLQSR	11	18	Eukaryotic translation initiation factor 5B OS=Homo sapiens OX=9606 GN=EIF5B PE=1 SV=4	Eukaryotic translation initiation factor 5B	EIF5B	82.62	2275.7	-0.1	180	197	S3:Phosphorylation (STY):171.75;S4:Phosphorylation (STY):164.90;S7:Phosphorylation (STY):135.58;S11:Phosphorylation (STY):77.93	S190	GESGDESDEFLQS	105701	416.354	253.874	4.03431e-67
P19634	P19634|SL9A1_HUMAN	T	SKETSSPGT(+79.97)DDVFTPAPSDSPSSQR	9	25	Sodium/hydrogen exchanger 1 OS=Homo sapiens OX=9606 GN=SLC9A1 PE=1 SV=2	Sodium/hydrogen exchanger 1	SLC9A1	55.81	2659.13	2.1	766	790	T9:Phosphorylation (STY):0.00	T774	ETSSPGTDDVFTP	14140.6	57.9816	243.881	3.10836e-18
P30825	P30825|SL7A1_HUMAN:Q7Z6Z7|HUWE1_HUMAN	T	T(+79.97)PDGNLDQC(+57.02)K	1	10	High affinity cationic amino acid transporter 1 OS=Homo sapiens OX=9606 GN=SLC7A1 PE=1 SV=1	High affinity cationic amino acid transporter 1	SLC7A1	55.87	1226.46	2.1	620	629	C9:Carbamidomethylation:1000.00	T620	DADQARTPDGNLD	19571.3	81.1348	241.22	3.84345e-17
Q9UHB6	Q9UHB6|LIMA1_HUMAN:Q2M1P5|KIF7_HUMAN	S	S(+79.97)GSNGSVVSLEQQQK	1	15	LIM domain and actin-binding protein 1 OS=Homo sapiens OX=9606 GN=LIMA1 PE=1 SV=1	LIM domain and actin-binding protein 1	LIMA1									313988	1307.79	240.09	2.57759e-80
Q9H814	Q9H814|PHAX_HUMAN	S	A(+42.01)LEVGDMEDGQLS(+79.97)DS(+79.97)DSDMTVAPSDRPLQLPK	13	32	Phosphorylated adapter RNA export protein OS=Homo sapiens OX=9606 GN=PHAX PE=1 SV=1	Phosphorylated adapter RNA export protein	PHAX	89.56	3617.52	1.8	2	33	A1:Acetylation (Protein N-term):1000.00;S13:Phosphorylation (STY):42.68;S15:Phosphorylation (STY):6.59	S14	MEDGQLSDSDSDM	13867.1	59.5181	232.989	5.77238e-18
Q9H814	Q9H814|PHAX_HUMAN	S	A(+42.01)LEVGDMEDGQLS(+79.97)DS(+79.97)DSDMTVAPSDRPLQLPK	15	32	Phosphorylated adapter RNA export protein OS=Homo sapiens OX=9606 GN=PHAX PE=1 SV=1	Phosphorylated adapter RNA export protein	PHAX	89.56	3617.52	1.8	2	33	A1:Acetylation (Protein N-term):1000.00;S13:Phosphorylation (STY):42.68;S15:Phosphorylation (STY):6.59	S16	DGQLSDSDSDMTV	13867.1	59.5181	232.989	5.77238e-18
Q9UQ35	Q9UQ35|SRRM2_HUMAN	S	S(+79.97)RS(+79.97)PS(+79.97)S(+79.97)PELNNK	1	12	Serine/arginine repetitive matrix protein 2 OS=Homo sapiens OX=9606 GN=SRRM2 PE=1 SV=2	Serine/arginine repetitive matrix protein 2	SRRM2	55.35	1634.52	0.7	1497	1508		S1497	QTPRPRSRSPSSP	34450.8	157.313	218.996	2.94474e-48
Q9UQ35	Q9UQ35|SRRM2_HUMAN	S	S(+79.97)RS(+79.97)PS(+79.97)S(+79.97)PELNNK	3	12	Serine/arginine repetitive matrix protein 2 OS=Homo sapiens OX=9606 GN=SRRM2 PE=1 SV=2	Serine/arginine repetitive matrix protein 2	SRRM2	55.35	1634.52	0.7	1497	1508		S1499	PRPRSRSPSSPEL	34450.8	157.313	218.996	2.94474e-48
Q9UQ35	Q9UQ35|SRRM2_HUMAN	S	S(+79.97)RS(+79.97)PS(+79.97)S(+79.97)PELNNK	5	12	Serine/arginine repetitive matrix protein 2 OS=Homo sapiens OX=9606 GN=SRRM2 PE=1 SV=2	Serine/arginine repetitive matrix protein 2	SRRM2	55.35	1634.52	0.7	1497	1508		S1501	PRSRSPSSPELNN	34450.8	157.313	218.996	2.94474e-48
Q9UQ35	Q9UQ35|SRRM2_HUMAN	S	S(+79.97)RS(+79.97)PS(+79.97)S(+79.97)PELNNK	6	12	Serine/arginine repetitive matrix protein 2 OS=Homo sapiens OX=9606 GN=SRRM2 PE=1 SV=2	Serine/arginine repetitive matrix protein 2	SRRM2	55.35	1634.52	0.7	1497	1508		S1502	RSRSPSSPELNNK	34450.8	157.313	218.996	2.94474e-48
O00566	O00566|MPP10_HUMAN	S	S(+79.97)PVFS(+79.97)DEDS(+79.97)DLDFDISK	1	17	U3 small nucleolar ribonucleoprotein protein MPP10 OS=Homo sapiens OX=9606 GN=MPHOSPH10 PE=1 SV=2	U3 small nucleolar ribonucleoprotein protein MPP10	MPHOSPH10	67.07	2154.74	2	163	179	S1:Phosphorylation (STY):148.55;S5:Phosphorylation (STY):132.83;S9:Phosphorylation (STY):95.63	S163	KSDLRKSPVFSDE	21301.3	97.9853	217.393	3.10047e-30
O00566	O00566|MPP10_HUMAN	S	S(+79.97)PVFS(+79.97)DEDS(+79.97)DLDFDISK	5	17	U3 small nucleolar ribonucleoprotein protein MPP10 OS=Homo sapiens OX=9606 GN=MPHOSPH10 PE=1 SV=2	U3 small nucleolar ribonucleoprotein protein MPP10	MPHOSPH10	67.07	2154.74	2	163	179	S1:Phosphorylation (STY):148.55;S5:Phosphorylation (STY):132.83;S9:Phosphorylation (STY):95.63	S167	RKSPVFSDEDSDL	21301.3	97.9853	217.393	3.10047e-30
O00566	O00566|MPP10_HUMAN	S	S(+79.97)PVFS(+79.97)DEDS(+79.97)DLDFDISK	9	17	U3 small nucleolar ribonucleoprotein protein MPP10 OS=Homo sapiens OX=9606 GN=MPHOSPH10 PE=1 SV=2	U3 small nucleolar ribonucleoprotein protein MPP10	MPHOSPH10	67.07	2154.74	2	163	179	S1:Phosphorylation (STY):148.55;S5:Phosphorylation (STY):132.83;S9:Phosphorylation (STY):95.63	S171	VFSDEDSDLDFDI	21301.3	97.9853	217.393	3.10047e-30
P84103	P84103|SRSF3_HUMAN	S	S(+79.97)RS(+79.97)LS(+79.97)RDR	1	8	Serine/arginine-rich splicing factor 3 OS=Homo sapiens OX=9606 GN=SRSF3 PE=1 SV=1	Serine/arginine-rich splicing factor 3	SRSF3	21.9	1215.42	1	126	133		S126	SFSRSRSRSLSRD	132649	612.374	216.614	5.648e-53
P84103	P84103|SRSF3_HUMAN	S	S(+79.97)RS(+79.97)LS(+79.97)RDR	3	8	Serine/arginine-rich splicing factor 3 OS=Homo sapiens OX=9606 GN=SRSF3 PE=1 SV=1	Serine/arginine-rich splicing factor 3	SRSF3	21.9	1215.42	1	126	133		S128	SRSRSRSLSRDRR	132649	612.374	216.614	5.648e-53
P84103	P84103|SRSF3_HUMAN	S	S(+79.97)RS(+79.97)LS(+79.97)RDR	5	8	Serine/arginine-rich splicing factor 3 OS=Homo sapiens OX=9606 GN=SRSF3 PE=1 SV=1	Serine/arginine-rich splicing factor 3	SRSF3	21.9	1215.42	1	126	133		S130	SRSRSLSRDRRRE	132649	612.374	216.614	5.648e-53
P11388	P11388|TOP2A_HUMAN	S	RKPS(+79.97)T(+79.97)S(+79.97)DDS(+79.97)DSNFEK	4	15	DNA topoisomerase 2-alpha OS=Homo sapiens OX=9606 GN=TOP2A PE=1 SV=3	DNA topoisomerase 2-alpha	TOP2A	45.96	2031.63	1.6	1466	1480	S4:Phosphorylation (STY):38.64;T5:Phosphorylation (STY):41.57;S6:Phosphorylation (STY):45.16;S9:Phosphorylation (STY):14.04	S1469	RRKRKPSTSDDSD	14732.7	69.575	211.753	1.17416e-14
P11388	P11388|TOP2A_HUMAN	T	RKPS(+79.97)T(+79.97)S(+79.97)DDS(+79.97)DSNFEK	5	15	DNA topoisomerase 2-alpha OS=Homo sapiens OX=9606 GN=TOP2A PE=1 SV=3	DNA topoisomerase 2-alpha	TOP2A	45.96	2031.63	1.6	1466	1480	S4:Phosphorylation (STY):38.64;T5:Phosphorylation (STY):41.57;S6:Phosphorylation (STY):45.16;S9:Phosphorylation (STY):14.04	T1470	RKRKPSTSDDSDS	14732.7	69.575	211.753	1.17416e-14
P11388	P11388|TOP2A_HUMAN	S	RKPS(+79.97)T(+79.97)S(+79.97)DDS(+79.97)DSNFEK	6	15	DNA topoisomerase 2-alpha OS=Homo sapiens OX=9606 GN=TOP2A PE=1 SV=3	DNA topoisomerase 2-alpha	TOP2A	45.96	2031.63	1.6	1466	1480	S4:Phosphorylation (STY):38.64;T5:Phosphorylation (STY):41.57;S6:Phosphorylation (STY):45.16;S9:Phosphorylation (STY):14.04	S1471	KRKPSTSDDSDSN	14732.7	69.575	211.753	1.17416e-14
P11388	P11388|TOP2A_HUMAN	S	RKPS(+79.97)T(+79.97)S(+79.97)DDS(+79.97)DSNFEK	9	15	DNA topoisomerase 2-alpha OS=Homo sapiens OX=9606 GN=TOP2A PE=1 SV=3	DNA topoisomerase 2-alpha	TOP2A	45.96	2031.63	1.6	1466	1480	S4:Phosphorylation (STY):38.64;T5:Phosphorylation (STY):41.57;S6:Phosphorylation (STY):45.16;S9:Phosphorylation (STY):14.04	S1474	PSTSDDSDSNFEK	14732.7	69.575	211.753	1.17416e-14
Q8IWA0	Q8IWA0|WDR75_HUMAN	T	VQDT(+79.97)SNTGLGEDIIHQLSK	4	19	WD repeat-containing protein 75 OS=Homo sapiens OX=9606 GN=WDR75 PE=1 SV=1	WD repeat-containing protein 75	WDR75	47.34	2133.99	-0.4	792	810	T4:Phosphorylation (STY):0.00	T795	TEKVQDTSNTGLG	47514.7	229.566	206.976	5.36228e-58
Q14980	Q14980|NUMA1_HUMAN	S	APVPSTC(+57.02)SSTFPEELSPPS(+79.97)HQAK	19	23	Nuclear mitotic apparatus protein 1 OS=Homo sapiens OX=9606 GN=NUMA1 PE=1 SV=2	Nuclear mitotic apparatus protein 1	NUMA1	40.63	2533.12	12.8	154	176	C7:Carbamidomethylation:1000.00;S19:Phosphorylation (STY):0.00	S172	EELSPPSHQAKRE	159202	791.911	201.035	1.21386e-51
P31749	P31749|AKT1_HUMAN	S	SGSPS(+79.97)DNSGAEEMEVSLAKPK	5	21	RAC-alpha serine/threonine-protein kinase OS=Homo sapiens OX=9606 GN=AKT1 PE=1 SV=2	RAC-alpha serine/threonine-protein kinase	AKT1	53.58	2198.94	1.2	122	142	S5:Phosphorylation (STY):0.00	S126	FRSGSPSDNSGAE	20879.3	106.948	195.229	5.34883e-16
Q08945	Q08945|SSRP1_HUMAN	S	EFVS(+79.97)S(+79.97)DES(+79.97)S(+79.97)SGENKSK	4	16	FACT complex subunit SSRP1 OS=Homo sapiens OX=9606 GN=SSRP1 PE=1 SV=1	FACT complex subunit SSRP1	SSRP1	54.32	2035.61	2.2	664	679	S4:Phosphorylation (STY):66.36;S5:Phosphorylation (STY):62.41;S8:Phosphorylation (STY):12.81;S9:Phosphorylation (STY):7.21	S667	KSKEFVSSDESSS	60567.6	321.316	188.499	1.06762e-46
Q08945	Q08945|SSRP1_HUMAN	S	EFVS(+79.97)S(+79.97)DES(+79.97)S(+79.97)SGENKSK	5	16	FACT complex subunit SSRP1 OS=Homo sapiens OX=9606 GN=SSRP1 PE=1 SV=1	FACT complex subunit SSRP1	SSRP1	54.32	2035.61	2.2	664	679	S4:Phosphorylation (STY):66.36;S5:Phosphorylation (STY):62.41;S8:Phosphorylation (STY):12.81;S9:Phosphorylation (STY):7.21	S668	SKEFVSSDESSSG	60567.6	321.316	188.499	1.06762e-46
Q08945	Q08945|SSRP1_HUMAN	S	EFVS(+79.97)S(+79.97)DES(+79.97)S(+79.97)SGENKSK	8	16	FACT complex subunit SSRP1 OS=Homo sapiens OX=9606 GN=SSRP1 PE=1 SV=1	FACT complex subunit SSRP1	SSRP1	54.32	2035.61	2.2	664	679	S4:Phosphorylation (STY):66.36;S5:Phosphorylation (STY):62.41;S8:Phosphorylation (STY):12.81;S9:Phosphorylation (STY):7.21	S671	FVSSDESSSGENK	60567.6	321.316	188.499	1.06762e-46
Q08945	Q08945|SSRP1_HUMAN	S	EFVS(+79.97)S(+79.97)DES(+79.97)S(+79.97)SGENKSK	9	16	FACT complex subunit SSRP1 OS=Homo sapiens OX=9606 GN=SSRP1 PE=1 SV=1	FACT complex subunit SSRP1	SSRP1	54.32	2035.61	2.2	664	679	S4:Phosphorylation (STY):66.36;S5:Phosphorylation (STY):62.41;S8:Phosphorylation (STY):12.81;S9:Phosphorylation (STY):7.21	S672	VSSDESSSGENKS	60567.6	321.316	188.499	1.06762e-46
Q8IYB3	Q8IYB3|SRRM1_HUMAN	S	RVS(+79.97)S(+79.97)S(+79.97)RSVS(+79.97)GS(+79.97)PEPAAK	3	17	Serine/arginine repetitive matrix protein 1 OS=Homo sapiens OX=9606 GN=SRRM1 PE=1 SV=2	Serine/arginine repetitive matrix protein 1	SRRM1	38.15	2100.71	2	746	762	S3:Phosphorylation (STY):16.51;S4:Phosphorylation (STY):9.42;S5:Phosphorylation (STY):11.10;S9:Phosphorylation (STY):26.31;S11:Phosphorylation (STY):63.97	S748	QSVRRVSSSRSVS	13309.9	71.0414	187.355	4.4325e-15
Q8IYB3	Q8IYB3|SRRM1_HUMAN	S	RVS(+79.97)S(+79.97)S(+79.97)RSVS(+79.97)GS(+79.97)PEPAAK	4	17	Serine/arginine repetitive matrix protein 1 OS=Homo sapiens OX=9606 GN=SRRM1 PE=1 SV=2	Serine/arginine repetitive matrix protein 1	SRRM1	38.15	2100.71	2	746	762	S3:Phosphorylation (STY):16.51;S4:Phosphorylation (STY):9.42;S5:Phosphorylation (STY):11.10;S9:Phosphorylation (STY):26.31;S11:Phosphorylation (STY):63.97	S749	SVRRVSSSRSVSG	13309.9	71.0414	187.355	4.4325e-15
Q8IYB3	Q8IYB3|SRRM1_HUMAN	S	RVS(+79.97)S(+79.97)S(+79.97)RSVS(+79.97)GS(+79.97)PEPAAK	5	17	Serine/arginine repetitive matrix protein 1 OS=Homo sapiens OX=9606 GN=SRRM1 PE=1 SV=2	Serine/arginine repetitive matrix protein 1	SRRM1	38.15	2100.71	2	746	762	S3:Phosphorylation (STY):16.51;S4:Phosphorylation (STY):9.42;S5:Phosphorylation (STY):11.10;S9:Phosphorylation (STY):26.31;S11:Phosphorylation (STY):63.97	S750	VRRVSSSRSVSGS	13309.9	71.0414	187.355	4.4325e-15
Q8IYB3	Q8IYB3|SRRM1_HUMAN	S	RVS(+79.97)S(+79.97)S(+79.97)RSVS(+79.97)GS(+79.97)PEPAAK	9	17	Serine/arginine repetitive matrix protein 1 OS=Homo sapiens OX=9606 GN=SRRM1 PE=1 SV=2	Serine/arginine repetitive matrix protein 1	SRRM1	38.15	2100.71	2	746	762	S3:Phosphorylation (STY):16.51;S4:Phosphorylation (STY):9.42;S5:Phosphorylation (STY):11.10;S9:Phosphorylation (STY):26.31;S11:Phosphorylation (STY):63.97	S754	SSSRSVSGSPEPA	13309.9	71.0414	187.355	4.4325e-15
Q8IYB3	Q8IYB3|SRRM1_HUMAN	S	RVS(+79.97)S(+79.97)S(+79.97)RSVS(+79.97)GS(+79.97)PEPAAK	11	17	Serine/arginine repetitive matrix protein 1 OS=Homo sapiens OX=9606 GN=SRRM1 PE=1 SV=2	Serine/arginine repetitive matrix protein 1	SRRM1	38.15	2100.71	2	746	762	S3:Phosphorylation (STY):16.51;S4:Phosphorylation (STY):9.42;S5:Phosphorylation (STY):11.10;S9:Phosphorylation (STY):26.31;S11:Phosphorylation (STY):63.97	S756	SRSVSGSPEPAAK	13309.9	71.0414	187.355	1.03405e-16
Q9UQ35	Q9UQ35|SRRM2_HUMAN	S	AGM(+15.99)SSNQS(+79.97)ISSPVLDAVPR	8	19	Serine/arginine repetitive matrix protein 2 OS=Homo sapiens OX=9606 GN=SRRM2 PE=1 SV=2	Serine/arginine repetitive matrix protein 2	SRRM2	49.58	2010.91	8.1	1394	1412	M3:Oxidation (M):1000.00;S8:Phosphorylation (STY):0.00	S1401	GMSSNQSISSPVL	9135.98	48.8396	187.061	5.13068e-21
Q9BZE4	Q9BZE4|GTPB4_HUMAN	S	TAAGEYDS(+79.97)VS(+79.97)ES(+79.97)EDEEMLEIR	8	21	GTP-binding protein 4 OS=Homo sapiens OX=9606 GN=GTPBP4 PE=1 SV=3	GTP-binding protein 4	GTPBP4	68.66	2598.9	2	461	481	S8:Phosphorylation (STY):20.41;S10:Phosphorylation (STY):42.89;S12:Phosphorylation (STY):62.39	S468	AAGEYDSVSESED	54334.4	292.283	185.897	7.52543e-52
Q9BZE4	Q9BZE4|GTPB4_HUMAN	S	TAAGEYDS(+79.97)VS(+79.97)ES(+79.97)EDEEMLEIR	10	21	GTP-binding protein 4 OS=Homo sapiens OX=9606 GN=GTPBP4 PE=1 SV=3	GTP-binding protein 4	GTPBP4	68.66	2598.9	2	461	481	S8:Phosphorylation (STY):20.41;S10:Phosphorylation (STY):42.89;S12:Phosphorylation (STY):62.39	S470	GEYDSVSESEDEE	54334.4	292.283	185.897	7.52543e-52
Q9BZE4	Q9BZE4|GTPB4_HUMAN	S	TAAGEYDS(+79.97)VS(+79.97)ES(+79.97)EDEEMLEIR	12	21	GTP-binding protein 4 OS=Homo sapiens OX=9606 GN=GTPBP4 PE=1 SV=3	GTP-binding protein 4	GTPBP4	68.66	2598.9	2	461	481	S8:Phosphorylation (STY):20.41;S10:Phosphorylation (STY):42.89;S12:Phosphorylation (STY):62.39	S472	YDSVSESEDEEML	54334.4	292.283	185.897	7.52543e-52
Q9UPQ0	Q9UPQ0|LIMC1_HUMAN	S	GSSDGRGSDS(+79.97)ESDLPHR	10	17	LIM and calponin homology domains-containing protein 1 OS=Homo sapiens OX=9606 GN=LIMCH1 PE=1 SV=4	LIM and calponin homology domains-containing protein 1	LIMCH1	60.12	1837.72	-0.6	224	240	S10:Phosphorylation (STY):9.40	S233	DGRGSDSESDLPH	20141.7	108.927	184.909	1.03515e-15
Q9UER7	Q9UER7|DAXX_HUMAN	S	TSVATQC(+57.02)DPEEIIVLS(+79.97)DS(+79.97)D	16	19	Death domain-associated protein 6 OS=Homo sapiens OX=9606 GN=DAXX PE=1 SV=2	Death domain-associated protein 6	DAXX	68.48	2237.87	2.2	722	740	C7:Carbamidomethylation:1000.00;S16:Phosphorylation (STY):132.83;S18:Phosphorylation (STY):121.36	S737	EEIIVLSDSD___	13737.6	83.155	165.205	5.19775e-16
Q9UER7	Q9UER7|DAXX_HUMAN	S	TSVATQC(+57.02)DPEEIIVLS(+79.97)DS(+79.97)D	18	19	Death domain-associated protein 6 OS=Homo sapiens OX=9606 GN=DAXX PE=1 SV=2	Death domain-associated protein 6	DAXX	68.48	2237.87	2.2	722	740	C7:Carbamidomethylation:1000.00;S16:Phosphorylation (STY):132.83;S18:Phosphorylation (STY):121.36	S739	IIVLSDSD_____	13737.6	83.155	165.205	5.19775e-16
Q9Y2W1	Q9Y2W1|TR150_HUMAN	T	GSFSDT(+79.97)GLGDGK	6	12	Thyroid hormone receptor-associated protein 3 OS=Homo sapiens OX=9606 GN=THRAP3 PE=1 SV=2	Thyroid hormone receptor-associated protein 3	THRAP3	41.11	1219.48	-4.5	376	387	T6:Phosphorylation (STY):0.00	T381	KGSFSDTGLGDGK	23364.3	142.076	164.449	6.29746e-48
Q9H4L5	Q9H4L5|OSBL3_HUMAN	S	LHS(+79.97)SNPNLSTLDFGEEK	3	17	Oxysterol-binding protein-related protein 3 OS=Homo sapiens OX=9606 GN=OSBPL3 PE=1 SV=1	Oxysterol-binding protein-related protein 3	OSBPL3	63.1	1966.87	-0.5	301	317	S3:Phosphorylation (STY):0.00	S303	GPVRLHSSNPNLS	147867	920.842	160.578	9.77007e-48
P18583	P18583|SON_HUMAN	S	RS(+79.97)FS(+79.97)IS(+79.97)PSRR	2	10	Protein SON OS=Homo sapiens OX=9606 GN=SON PE=1 SV=4	Protein SON	SON	35.1	1431.55	1.4	1947	1956	S2:Phosphorylation (STY):81.36;S4:Phosphorylation (STY):41.04;S6:Phosphorylation (STY):15.73	S1948	SVGRRRSFSISPS	17720.5	111.322	159.182	1.9203e-33
P18583	P18583|SON_HUMAN	S	RS(+79.97)FS(+79.97)IS(+79.97)PSRR	4	10	Protein SON OS=Homo sapiens OX=9606 GN=SON PE=1 SV=4	Protein SON	SON	35.1	1431.55	1.4	1947	1956	S2:Phosphorylation (STY):81.36;S4:Phosphorylation (STY):41.04;S6:Phosphorylation (STY):15.73	S1950	GRRRSFSISPSRR	17720.5	111.322	159.182	1.9203e-33
P18583	P18583|SON_HUMAN	S	RS(+79.97)FS(+79.97)IS(+79.97)PSRR	6	10	Protein SON OS=Homo sapiens OX=9606 GN=SON PE=1 SV=4	Protein SON	SON	35.1	1431.55	1.4	1947	1956	S2:Phosphorylation (STY):81.36;S4:Phosphorylation (STY):41.04;S6:Phosphorylation (STY):15.73	S1952	RRSFSISPSRRSR	17720.5	111.322	159.182	1.9203e-33
Q9NTI5	Q9NTI5|PDS5B_HUMAN	S	METVSNAS(+79.97)SS(+79.97)S(+79.97)NPSS(+79.97)PGR	8	18	Sister chromatid cohesion protein PDS5 homolog B OS=Homo sapiens OX=9606 GN=PDS5B PE=1 SV=1	Sister chromatid cohesion protein PDS5 homolog B	PDS5B	58.07	2113.65	0.8	1152	1169	S8:Phosphorylation (STY):0.00;S10:Phosphorylation (STY):0.00;S11:Phosphorylation (STY):0.00;S15:Phosphorylation (STY):0.00	S1159	ETVSNASSSSNPS	4627.61	29.133	158.844	5.08465e-09
Q9NTI5	Q9NTI5|PDS5B_HUMAN	S	METVSNAS(+79.97)SS(+79.97)S(+79.97)NPSS(+79.97)PGR	10	18	Sister chromatid cohesion protein PDS5 homolog B OS=Homo sapiens OX=9606 GN=PDS5B PE=1 SV=1	Sister chromatid cohesion protein PDS5 homolog B	PDS5B	58.07	2113.65	0.8	1152	1169	S8:Phosphorylation (STY):0.00;S10:Phosphorylation (STY):0.00;S11:Phosphorylation (STY):0.00;S15:Phosphorylation (STY):0.00	S1161	VSNASSSSNPSSP	4627.61	29.133	158.844	5.08465e-09
Q9NTI5	Q9NTI5|PDS5B_HUMAN	S	METVSNAS(+79.97)SS(+79.97)S(+79.97)NPSS(+79.97)PGR	11	18	Sister chromatid cohesion protein PDS5 homolog B OS=Homo sapiens OX=9606 GN=PDS5B PE=1 SV=1	Sister chromatid cohesion protein PDS5 homolog B	PDS5B	58.07	2113.65	0.8	1152	1169	S8:Phosphorylation (STY):0.00;S10:Phosphorylation (STY):0.00;S11:Phosphorylation (STY):0.00;S15:Phosphorylation (STY):0.00	S1162	SNASSSSNPSSPG	4627.61	29.133	158.844	5.08465e-09
Q9NTI5	Q9NTI5|PDS5B_HUMAN	S	METVSNAS(+79.97)SS(+79.97)S(+79.97)NPSS(+79.97)PGR	15	18	Sister chromatid cohesion protein PDS5 homolog B OS=Homo sapiens OX=9606 GN=PDS5B PE=1 SV=1	Sister chromatid cohesion protein PDS5 homolog B	PDS5B	58.07	2113.65	0.8	1152	1169	S8:Phosphorylation (STY):0.00;S10:Phosphorylation (STY):0.00;S11:Phosphorylation (STY):0.00;S15:Phosphorylation (STY):0.00	S1166	SSSNPSSPGRIKG	4627.61	29.133	158.844	5.08465e-09
O75400	O75400|PR40A_HUMAN	T	DSGNWDT(+79.97)S(+79.97)GS(+79.97)ELS(+79.97)EGELEK	7	19	Pre-mRNA-processing factor 40 homolog A OS=Homo sapiens OX=9606 GN=PRPF40A PE=1 SV=2	Pre-mRNA-processing factor 40 homolog A	PRPF40A	57.79	2358.73	3.5	926	944	T7:Phosphorylation (STY):17.91;S8:Phosphorylation (STY):16.36;S10:Phosphorylation (STY):24.34;S13:Phosphorylation (STY):41.98	T932	DSGNWDTSGSELS	14584.9	95.1359	153.306	3.74854e-13
O75400	O75400|PR40A_HUMAN	S	DSGNWDT(+79.97)S(+79.97)GS(+79.97)ELS(+79.97)EGELEK	8	19	Pre-mRNA-processing factor 40 homolog A OS=Homo sapiens OX=9606 GN=PRPF40A PE=1 SV=2	Pre-mRNA-processing factor 40 homolog A	PRPF40A	57.79	2358.73	3.5	926	944	T7:Phosphorylation (STY):17.91;S8:Phosphorylation (STY):16.36;S10:Phosphorylation (STY):24.34;S13:Phosphorylation (STY):41.98	S933	SGNWDTSGSELSE	14584.9	95.1359	153.306	3.74854e-13
O75400	O75400|PR40A_HUMAN	S	DSGNWDT(+79.97)S(+79.97)GS(+79.97)ELS(+79.97)EGELEK	10	19	Pre-mRNA-processing factor 40 homolog A OS=Homo sapiens OX=9606 GN=PRPF40A PE=1 SV=2	Pre-mRNA-processing factor 40 homolog A	PRPF40A	57.79	2358.73	3.5	926	944	T7:Phosphorylation (STY):17.91;S8:Phosphorylation (STY):16.36;S10:Phosphorylation (STY):24.34;S13:Phosphorylation (STY):41.98	S935	NWDTSGSELSEGE	14584.9	95.1359	153.306	3.74854e-13
O75400	O75400|PR40A_HUMAN	S	DSGNWDT(+79.97)S(+79.97)GS(+79.97)ELS(+79.97)EGELEK	13	19	Pre-mRNA-processing factor 40 homolog A OS=Homo sapiens OX=9606 GN=PRPF40A PE=1 SV=2	Pre-mRNA-processing factor 40 homolog A	PRPF40A	57.79	2358.73	3.5	926	944	T7:Phosphorylation (STY):17.91;S8:Phosphorylation (STY):16.36;S10:Phosphorylation (STY):24.34;S13:Phosphorylation (STY):41.98	S938	TSGSELSEGELEK	14584.9	95.1359	153.306	3.74854e-13
O60927	O60927|PP1RB_HUMAN	S	AFGES(+79.97)S(+79.97)T(+79.97)ES(+79.97)DEEEEEGC(+57.02)GHTHC(+57.02)VR	5	24	E3 ubiquitin-protein ligase PPP1R11 OS=Homo sapiens OX=9606 GN=PPP1R11 PE=1 SV=1	E3 ubiquitin-protein ligase PPP1R11	PPP1R11	47.33	3057.91	-1.2	69	92	S5:Phosphorylation (STY):49.37;S6:Phosphorylation (STY):50.91;T7:Phosphorylation (STY):52.58;S9:Phosphorylation (STY):41.98;C17:Carbamidomethylation:1000.00;C22:Carbamidomethylation:1000.00	S73	PRAFGESSTESDE	15860.8	105.567	150.244	2.91175e-22
O60927	O60927|PP1RB_HUMAN	S	AFGES(+79.97)S(+79.97)T(+79.97)ES(+79.97)DEEEEEGC(+57.02)GHTHC(+57.02)VR	6	24	E3 ubiquitin-protein ligase PPP1R11 OS=Homo sapiens OX=9606 GN=PPP1R11 PE=1 SV=1	E3 ubiquitin-protein ligase PPP1R11	PPP1R11	47.33	3057.91	-1.2	69	92	S5:Phosphorylation (STY):49.37;S6:Phosphorylation (STY):50.91;T7:Phosphorylation (STY):52.58;S9:Phosphorylation (STY):41.98;C17:Carbamidomethylation:1000.00;C22:Carbamidomethylation:1000.00	S74	RAFGESSTESDEE	15860.8	105.567	150.244	2.91175e-22
O60927	O60927|PP1RB_HUMAN	T	AFGES(+79.97)S(+79.97)T(+79.97)ES(+79.97)DEEEEEGC(+57.02)GHTHC(+57.02)VR	7	24	E3 ubiquitin-protein ligase PPP1R11 OS=Homo sapiens OX=9606 GN=PPP1R11 PE=1 SV=1	E3 ubiquitin-protein ligase PPP1R11	PPP1R11	47.33	3057.91	-1.2	69	92	S5:Phosphorylation (STY):49.37;S6:Phosphorylation (STY):50.91;T7:Phosphorylation (STY):52.58;S9:Phosphorylation (STY):41.98;C17:Carbamidomethylation:1000.00;C22:Carbamidomethylation:1000.00	T75	AFGESSTESDEEE	15860.8	105.567	150.244	2.91175e-22
O60927	O60927|PP1RB_HUMAN	S	AFGES(+79.97)S(+79.97)T(+79.97)ES(+79.97)DEEEEEGC(+57.02)GHTHC(+57.02)VR	9	24	E3 ubiquitin-protein ligase PPP1R11 OS=Homo sapiens OX=9606 GN=PPP1R11 PE=1 SV=1	E3 ubiquitin-protein ligase PPP1R11	PPP1R11	47.33	3057.91	-1.2	69	92	S5:Phosphorylation (STY):49.37;S6:Phosphorylation (STY):50.91;T7:Phosphorylation (STY):52.58;S9:Phosphorylation (STY):41.98;C17:Carbamidomethylation:1000.00;C22:Carbamidomethylation:1000.00	S77	GESSTESDEEEEE	15860.8	105.567	150.244	2.91175e-22
Q9UQ35	Q9UQ35|SRRM2_HUMAN	S	DSRS(+79.97)LS(+79.97)YS(+79.97)PVER	4	12	Serine/arginine repetitive matrix protein 2 OS=Homo sapiens OX=9606 GN=SRRM2 PE=1 SV=2	Serine/arginine repetitive matrix protein 2	SRRM2	46.86	1634.58	0.6	2687	2698	S4:Phosphorylation (STY):11.10;S6:Phosphorylation (STY):12.28;S8:Phosphorylation (STY):17.01	S2690	SLRDSRSLSYSPV	10275.7	68.6407	149.703	1.94424e-26
Q9UQ35	Q9UQ35|SRRM2_HUMAN	S	DSRS(+79.97)LS(+79.97)YS(+79.97)PVER	6	12	Serine/arginine repetitive matrix protein 2 OS=Homo sapiens OX=9606 GN=SRRM2 PE=1 SV=2	Serine/arginine repetitive matrix protein 2	SRRM2	46.86	1634.58	0.6	2687	2698	S4:Phosphorylation (STY):11.10;S6:Phosphorylation (STY):12.28;S8:Phosphorylation (STY):17.01	S2692	RDSRSLSYSPVER	10275.7	68.6407	149.703	1.94424e-26
Q9UQ35	Q9UQ35|SRRM2_HUMAN	S	DSRS(+79.97)LS(+79.97)YS(+79.97)PVER	8	12	Serine/arginine repetitive matrix protein 2 OS=Homo sapiens OX=9606 GN=SRRM2 PE=1 SV=2	Serine/arginine repetitive matrix protein 2	SRRM2	46.86	1634.58	0.6	2687	2698	S4:Phosphorylation (STY):11.10;S6:Phosphorylation (STY):12.28;S8:Phosphorylation (STY):17.01	S2694	SRSLSYSPVERRR	10275.7	68.6407	149.703	1.94424e-26
Q92609	Q92609|TBCD5_HUMAN	S	TS(+79.97)STLDSEGTFNSYR	2	15	TBC1 domain family member 5 OS=Homo sapiens OX=9606 GN=TBC1D5 PE=1 SV=1	TBC1 domain family member 5	TBC1D5	58.01	1743.7	-4.8	42	56	S2:Phosphorylation (STY):0.00	S43	KNGRRTSSTLDSE	13908.5	93.7456	148.365	2.00585e-15
O95361	O95361|TRI16_HUMAN	S	ETEEQDSDS(+79.97)AEQGDPAGEGK	9	20	Tripartite motif-containing protein 16 OS=Homo sapiens OX=9606 GN=TRIM16 PE=1 SV=3	Tripartite motif-containing protein 16	TRIM16	62.84	2157.79	-1.3	54	73	S9:Phosphorylation (STY):0.00	S62	EEQDSDSAEQGDP	22682.2	154.665	146.654	2.32232e-26
O75400	O75400|PR40A_HUMAN	T	DSGNWDT(+79.97)S(+79.97)GS(+79.97)ELS(+79.97)EGELEKR	7	20	Pre-mRNA-processing factor 40 homolog A OS=Homo sapiens OX=9606 GN=PRPF40A PE=1 SV=2	Pre-mRNA-processing factor 40 homolog A	PRPF40A	56.77	2514.83	7.5	926	945	T7:Phosphorylation (STY):45.16;S8:Phosphorylation (STY):41.57;S10:Phosphorylation (STY):46.32;S13:Phosphorylation (STY):69.97	T932	DSGNWDTSGSELS	44328.4	302.889	146.352	3.26744e-51
O75400	O75400|PR40A_HUMAN	S	DSGNWDT(+79.97)S(+79.97)GS(+79.97)ELS(+79.97)EGELEKR	8	20	Pre-mRNA-processing factor 40 homolog A OS=Homo sapiens OX=9606 GN=PRPF40A PE=1 SV=2	Pre-mRNA-processing factor 40 homolog A	PRPF40A	56.77	2514.83	7.5	926	945	T7:Phosphorylation (STY):45.16;S8:Phosphorylation (STY):41.57;S10:Phosphorylation (STY):46.32;S13:Phosphorylation (STY):69.97	S933	SGNWDTSGSELSE	44328.4	302.889	146.352	3.26744e-51
O75400	O75400|PR40A_HUMAN	S	DSGNWDT(+79.97)S(+79.97)GS(+79.97)ELS(+79.97)EGELEKR	10	20	Pre-mRNA-processing factor 40 homolog A OS=Homo sapiens OX=9606 GN=PRPF40A PE=1 SV=2	Pre-mRNA-processing factor 40 homolog A	PRPF40A	56.77	2514.83	7.5	926	945	T7:Phosphorylation (STY):45.16;S8:Phosphorylation (STY):41.57;S10:Phosphorylation (STY):46.32;S13:Phosphorylation (STY):69.97	S935	NWDTSGSELSEGE	44328.4	302.889	146.352	3.26744e-51
O75400	O75400|PR40A_HUMAN	S	DSGNWDT(+79.97)S(+79.97)GS(+79.97)ELS(+79.97)EGELEKR	13	20	Pre-mRNA-processing factor 40 homolog A OS=Homo sapiens OX=9606 GN=PRPF40A PE=1 SV=2	Pre-mRNA-processing factor 40 homolog A	PRPF40A	56.77	2514.83	7.5	926	945	T7:Phosphorylation (STY):45.16;S8:Phosphorylation (STY):41.57;S10:Phosphorylation (STY):46.32;S13:Phosphorylation (STY):69.97	S938	TSGSELSEGELEK	44328.4	302.889	146.352	3.26744e-51
Q9Y262	Q9Y262|EIF3L_HUMAN	S	S(+42.01)YPADDYES(+79.97)EAAYDPYAYPSDYDMHTGDPK	9	30	Eukaryotic translation initiation factor 3 subunit L OS=Homo sapiens OX=9606 GN=EIF3L PE=1 SV=1	Eukaryotic translation initiation factor 3 subunit L	EIF3L	59.82	3554.33	2.2	2	31	S1:Acetylation (Protein N-term):1000.00;S9:Phosphorylation (STY):0.00	S10	PADDYESEAAYDP	51734.1	363.722	142.235	4.50083e-47
O14681	O14681|EI24_HUMAN	S	TVYLQSALS(+79.97)SSTSAEKFPS(+79.97)PHPSPAK	9	26	Etoposide-induced protein 2.4 homolog OS=Homo sapiens OX=9606 GN=EI24 PE=1 SV=4	Etoposide-induced protein 2.4 homolog	EI24	59.47	2876.3	-0.2	308	333	S9:Phosphorylation (STY):0.00;S19:Phosphorylation (STY):11.12	S316	YLQSALSSSTSAE	14319.9	101.021	141.752	8.42306e-13
O14681	O14681|EI24_HUMAN	S	TVYLQSALS(+79.97)SSTSAEKFPS(+79.97)PHPSPAK	19	26	Etoposide-induced protein 2.4 homolog OS=Homo sapiens OX=9606 GN=EI24 PE=1 SV=4	Etoposide-induced protein 2.4 homolog	EI24	59.47	2876.3	-0.2	308	333	S9:Phosphorylation (STY):0.00;S19:Phosphorylation (STY):11.12	S326	SAEKFPSPHPSPA	14319.9	101.021	141.752	8.42306e-13
A1L390	A1L390|PKHG3_HUMAN	S	S(+79.97)PLS(+79.97)PTETFSWPDVR	1	15	Pleckstrin homology domain-containing family G member 3 OS=Homo sapiens OX=9606 GN=PLEKHG3 PE=1 SV=1	Pleckstrin homology domain-containing family G member 3	PLEKHG3	67.32	1877.76	-0.2	1037	1051	S1:Phosphorylation (STY):60.87;S4:Phosphorylation (STY):33.18	S1037	GRPSARSPLSPTE	29138	206.771	140.919	2.76763e-36
A1L390	A1L390|PKHG3_HUMAN	S	S(+79.97)PLS(+79.97)PTETFSWPDVR	4	15	Pleckstrin homology domain-containing family G member 3 OS=Homo sapiens OX=9606 GN=PLEKHG3 PE=1 SV=1	Pleckstrin homology domain-containing family G member 3	PLEKHG3	67.32	1877.76	-0.2	1037	1051	S1:Phosphorylation (STY):60.87;S4:Phosphorylation (STY):33.18	S1040	SARSPLSPTETFS	29138	206.771	140.919	2.76763e-36
Q15149	Q15149|PLEC_HUMAN	S	S(+79.97)RSS(+79.97)S(+79.97)VGS(+79.97)SSSYPISPAVSR	1	20	Plectin OS=Homo sapiens OX=9606 GN=PLEC PE=1 SV=3	Plectin	PLEC	80.55	2316.85	1.6	4382	4401	S1:Phosphorylation (STY):11.10;S4:Phosphorylation (STY):9.34;S5:Phosphorylation (STY):14.63;S8:Phosphorylation (STY):9.34	S4382	NAGGFRSRSSSVG	154093	1110.86	138.714	2.8124e-45
Q15149	Q15149|PLEC_HUMAN	S	S(+79.97)RSS(+79.97)S(+79.97)VGS(+79.97)SSSYPISPAVSR	4	20	Plectin OS=Homo sapiens OX=9606 GN=PLEC PE=1 SV=3	Plectin	PLEC	80.55	2316.85	1.6	4382	4401	S1:Phosphorylation (STY):11.10;S4:Phosphorylation (STY):9.34;S5:Phosphorylation (STY):14.63;S8:Phosphorylation (STY):9.34	S4385	GFRSRSSSVGSSS	154093	1110.86	138.714	2.8124e-45
Q15149	Q15149|PLEC_HUMAN	S	S(+79.97)RSS(+79.97)S(+79.97)VGS(+79.97)SSSYPISPAVSR	5	20	Plectin OS=Homo sapiens OX=9606 GN=PLEC PE=1 SV=3	Plectin	PLEC	80.55	2316.85	1.6	4382	4401	S1:Phosphorylation (STY):11.10;S4:Phosphorylation (STY):9.34;S5:Phosphorylation (STY):14.63;S8:Phosphorylation (STY):9.34	S4386	FRSRSSSVGSSSS	154093	1110.86	138.714	2.8124e-45
Q15149	Q15149|PLEC_HUMAN	S	S(+79.97)RSS(+79.97)S(+79.97)VGS(+79.97)SSSYPISPAVSR	8	20	Plectin OS=Homo sapiens OX=9606 GN=PLEC PE=1 SV=3	Plectin	PLEC	80.55	2316.85	1.6	4382	4401	S1:Phosphorylation (STY):11.10;S4:Phosphorylation (STY):9.34;S5:Phosphorylation (STY):14.63;S8:Phosphorylation (STY):9.34	S4389	RSSSVGSSSSYPI	154093	1110.86	138.714	2.8124e-45
Q5JSZ5	Q5JSZ5|PRC2B_HUMAN:Q9H2H9|S38A1_HUMAN	T	YESQQNGT(+79.97)PLK	8	11	Protein PRRC2B OS=Homo sapiens OX=9606 GN=PRRC2B PE=1 SV=2	Protein PRRC2B	PRRC2B	40.99	1343.58	-0.8	1456	1466	T8:Phosphorylation (STY):55.60	T1463	ESQQNGTPLKVKR	47745.5	355.168	134.431	1.29263e-49
P11831	P11831|SRF_HUMAN	S	ALIQTC(+57.02)LNS(+79.97)PDSPPRSDPTTDQR	9	23	Serum response factor OS=Homo sapiens OX=9606 GN=SRF PE=1 SV=1	Serum response factor	SRF	33.21	2648.19	2.5	213	235	C6:Carbamidomethylation:1000.00;S9:Phosphorylation (STY):4.52	S221	IQTCLNSPDSPPR	19763.4	148.773	132.842	5.02398e-14
Q08945	Q08945|SSRP1_HUMAN	S	SKEFVS(+79.97)S(+79.97)DES(+79.97)S(+79.97)SGENK	6	16	FACT complex subunit SSRP1 OS=Homo sapiens OX=9606 GN=SSRP1 PE=1 SV=1	FACT complex subunit SSRP1	SSRP1	54.53	2035.61	1	662	677	S6:Phosphorylation (STY):33.66;S7:Phosphorylation (STY):38.19;S10:Phosphorylation (STY):30.83;S11:Phosphorylation (STY):24.44	S667	KSKEFVSSDESSS	60567.6	457.837	132.291	4.32978e-41
Q08945	Q08945|SSRP1_HUMAN	S	SKEFVS(+79.97)S(+79.97)DES(+79.97)S(+79.97)SGENK	7	16	FACT complex subunit SSRP1 OS=Homo sapiens OX=9606 GN=SSRP1 PE=1 SV=1	FACT complex subunit SSRP1	SSRP1	54.53	2035.61	1	662	677	S6:Phosphorylation (STY):33.66;S7:Phosphorylation (STY):38.19;S10:Phosphorylation (STY):30.83;S11:Phosphorylation (STY):24.44	S668	SKEFVSSDESSSG	60567.6	457.837	132.291	4.32978e-41
Q08945	Q08945|SSRP1_HUMAN	S	SKEFVS(+79.97)S(+79.97)DES(+79.97)S(+79.97)SGENK	10	16	FACT complex subunit SSRP1 OS=Homo sapiens OX=9606 GN=SSRP1 PE=1 SV=1	FACT complex subunit SSRP1	SSRP1	54.53	2035.61	1	662	677	S6:Phosphorylation (STY):33.66;S7:Phosphorylation (STY):38.19;S10:Phosphorylation (STY):30.83;S11:Phosphorylation (STY):24.44	S671	FVSSDESSSGENK	60567.6	457.837	132.291	4.32978e-41
Q08945	Q08945|SSRP1_HUMAN	S	SKEFVS(+79.97)S(+79.97)DES(+79.97)S(+79.97)SGENK	11	16	FACT complex subunit SSRP1 OS=Homo sapiens OX=9606 GN=SSRP1 PE=1 SV=1	FACT complex subunit SSRP1	SSRP1	54.53	2035.61	1	662	677	S6:Phosphorylation (STY):33.66;S7:Phosphorylation (STY):38.19;S10:Phosphorylation (STY):30.83;S11:Phosphorylation (STY):24.44	S672	VSSDESSSGENKS	60567.6	457.837	132.291	4.32978e-41
Q15149	Q15149|PLEC_HUMAN	T	GYYSPYSVSGSGST(+79.97)AGS(+79.97)RTGS(+79.97)R	14	22	Plectin OS=Homo sapiens OX=9606 GN=PLEC PE=1 SV=3	Plectin	PLEC	37.96	2422.89	2	4610	4631	T14:Phosphorylation (STY):0.00;S17:Phosphorylation (STY):2.81;S21:Phosphorylation (STY):0.00	T4623	VSGSGSTAGSRTG	8959.18	68.6484	130.508	1.58998e-18
Q15149	Q15149|PLEC_HUMAN	S	GYYSPYSVSGSGST(+79.97)AGS(+79.97)RTGS(+79.97)R	17	22	Plectin OS=Homo sapiens OX=9606 GN=PLEC PE=1 SV=3	Plectin	PLEC	37.96	2422.89	2	4610	4631	T14:Phosphorylation (STY):0.00;S17:Phosphorylation (STY):2.81;S21:Phosphorylation (STY):0.00	S4626	SGSTAGSRTGSRT	8959.18	68.6484	130.508	1.58998e-18
Q15149	Q15149|PLEC_HUMAN	S	GYYSPYSVSGSGST(+79.97)AGS(+79.97)RTGS(+79.97)R	21	22	Plectin OS=Homo sapiens OX=9606 GN=PLEC PE=1 SV=3	Plectin	PLEC	37.96	2422.89	2	4610	4631	T14:Phosphorylation (STY):0.00;S17:Phosphorylation (STY):2.81;S21:Phosphorylation (STY):0.00	S4630	AGSRTGSRTGSRA	8959.18	68.6484	130.508	1.58998e-18
P21291	P21291|CSRP1_HUMAN:Q8NEV8|EXPH5_HUMAN	S	APS(+79.97)PM(+15.99)EIDPADKYVYPR	3	17	Cysteine and glycine-rich protein 1 OS=Homo sapiens OX=9606 GN=CSRP1 PE=1 SV=3	Cysteine and glycine-rich protein 1	CSRP1									11697	90.6932	128.973	2.89457e-21
O75400	O75400|PR40A_HUMAN	S	HKS(+79.97)DS(+79.97)PESDAEREK	3	14	Pre-mRNA-processing factor 40 homolog A OS=Homo sapiens OX=9606 GN=PRPF40A PE=1 SV=2	Pre-mRNA-processing factor 40 homolog A	PRPF40A	48.06	1773.66	3.2	881	894	S3:Phosphorylation (STY):47.64;S5:Phosphorylation (STY):48.45	S883	KKRRHKSDSPESD	18250.5	141.728	128.772	5.86696e-31
O75400	O75400|PR40A_HUMAN	S	HKS(+79.97)DS(+79.97)PESDAEREK	5	14	Pre-mRNA-processing factor 40 homolog A OS=Homo sapiens OX=9606 GN=PRPF40A PE=1 SV=2	Pre-mRNA-processing factor 40 homolog A	PRPF40A	48.06	1773.66	3.2	881	894	S3:Phosphorylation (STY):47.64;S5:Phosphorylation (STY):48.45	S885	RRHKSDSPESDAE	18250.5	141.728	128.772	5.86696e-31
Q6PKG0	Q6PKG0|LARP1_HUMAN	S	TAS(+79.97)ISSS(+79.97)PSEGTPTVGSYGC(+57.02)TPQSLPK	3	27	La-related protein 1 OS=Homo sapiens OX=9606 GN=LARP1 PE=1 SV=2	La-related protein 1	LARP1	80.38	2855.2	-3.7	845	871	S3:Phosphorylation (STY):0.00;S7:Phosphorylation (STY):9.34;C20:Carbamidomethylation:1000.00	S847	HRPRTASISSSPS	14996.5	117.754	127.354	2.49867e-12
Q6PKG0	Q6PKG0|LARP1_HUMAN	S	TAS(+79.97)ISSS(+79.97)PSEGTPTVGSYGC(+57.02)TPQSLPK	7	27	La-related protein 1 OS=Homo sapiens OX=9606 GN=LARP1 PE=1 SV=2	La-related protein 1	LARP1	80.38	2855.2	-3.7	845	871	S3:Phosphorylation (STY):0.00;S7:Phosphorylation (STY):9.34;C20:Carbamidomethylation:1000.00	S851	TASISSSPSEGTP	14996.5	117.754	127.354	2.49867e-12
Q9BRD0	Q9BRD0|BUD13_HUMAN	S	HRS(+79.97)S(+79.97)DS(+79.97)DLS(+79.97)PPR	3	12	BUD13 homolog OS=Homo sapiens OX=9606 GN=BUD13 PE=1 SV=1	BUD13 homolog	BUD13	59.15	1672.51	-0.9	383	394		S385	NRPRHRSSDSDLS	20152.5	161.957	124.431	1.05267e-13
Q9BRD0	Q9BRD0|BUD13_HUMAN	S	HRS(+79.97)S(+79.97)DS(+79.97)DLS(+79.97)PPR	4	12	BUD13 homolog OS=Homo sapiens OX=9606 GN=BUD13 PE=1 SV=1	BUD13 homolog	BUD13	59.15	1672.51	-0.9	383	394		S386	RPRHRSSDSDLSP	20152.5	161.957	124.431	1.05267e-13
Q9BRD0	Q9BRD0|BUD13_HUMAN	S	HRS(+79.97)S(+79.97)DS(+79.97)DLS(+79.97)PPR	6	12	BUD13 homolog OS=Homo sapiens OX=9606 GN=BUD13 PE=1 SV=1	BUD13 homolog	BUD13	59.15	1672.51	-0.9	383	394		S388	RHRSSDSDLSPPR	20152.5	161.957	124.431	1.05267e-13
Q9BRD0	Q9BRD0|BUD13_HUMAN	S	HRS(+79.97)S(+79.97)DS(+79.97)DLS(+79.97)PPR	9	12	BUD13 homolog OS=Homo sapiens OX=9606 GN=BUD13 PE=1 SV=1	BUD13 homolog	BUD13	59.15	1672.51	-0.9	383	394		S391	SSDSDLSPPRRRQ	20152.5	161.957	124.431	1.05267e-13
Q9BY44	Q9BY44|EIF2A_HUMAN:P46013|KI67_HUMAN	S	SDKS(+79.97)PDLAPTPAPQST(+79.97)PR	4	18	Eukaryotic translation initiation factor 2A OS=Homo sapiens OX=9606 GN=EIF2A PE=1 SV=3	Eukaryotic translation initiation factor 2A	EIF2A	51.51	2023.87	-0.1	503	520	S4:Phosphorylation (STY):9.42;T16:Phosphorylation (STY):0.00	S506	EARSDKSPDLAPT	45733.4	371.089	123.241	5.22795e-48
Q9BY44	Q9BY44|EIF2A_HUMAN:P46013|KI67_HUMAN	T	SDKS(+79.97)PDLAPTPAPQST(+79.97)PR	16	18	Eukaryotic translation initiation factor 2A OS=Homo sapiens OX=9606 GN=EIF2A PE=1 SV=3	Eukaryotic translation initiation factor 2A	EIF2A	51.51	2023.87	-0.1	503	520	S4:Phosphorylation (STY):9.42;T16:Phosphorylation (STY):0.00	T518	TPAPQSTPRNTVS	45733.4	371.089	123.241	5.22795e-48
P19338	P19338|NUCL_HUMAN	S	EVEEDS(+79.97)EDEEMS(+79.97)EDEEDDS(+79.97)S(+79.97)GEEVVIPQK	6	29	Nucleolin OS=Homo sapiens OX=9606 GN=NCL PE=1 SV=3	Nucleolin	NCL	93.61	3632.16	0.2	23	51		S28	KEVEEDSEDEEMS	39343.3	323.054	121.786	1.62413e-47
P19338	P19338|NUCL_HUMAN	S	EVEEDS(+79.97)EDEEMS(+79.97)EDEEDDS(+79.97)S(+79.97)GEEVVIPQK	12	29	Nucleolin OS=Homo sapiens OX=9606 GN=NCL PE=1 SV=3	Nucleolin	NCL	93.61	3632.16	0.2	23	51		S34	SEDEEMSEDEEDD	39343.3	323.054	121.786	1.62413e-47
P19338	P19338|NUCL_HUMAN	S	EVEEDS(+79.97)EDEEMS(+79.97)EDEEDDS(+79.97)S(+79.97)GEEVVIPQK	19	29	Nucleolin OS=Homo sapiens OX=9606 GN=NCL PE=1 SV=3	Nucleolin	NCL	93.61	3632.16	0.2	23	51		S41	EDEEDDSSGEEVV	39343.3	323.054	121.786	1.62413e-47
P19338	P19338|NUCL_HUMAN	S	EVEEDS(+79.97)EDEEMS(+79.97)EDEEDDS(+79.97)S(+79.97)GEEVVIPQK	20	29	Nucleolin OS=Homo sapiens OX=9606 GN=NCL PE=1 SV=3	Nucleolin	NCL	93.61	3632.16	0.2	23	51		S42	DEEDDSSGEEVVI	39343.3	323.054	121.786	1.62413e-47
O95785	O95785|WIZ_HUMAN	S	KLPPPPGS(+79.97)PLGHSPTAS(+79.97)PPPTAR	8	23	Protein Wiz OS=Homo sapiens OX=9606 GN=WIZ PE=1 SV=2	Protein Wiz	WIZ	41.32	2418.15	3.6	1139	1161	S8:Phosphorylation (STY):2.14;S17:Phosphorylation (STY):9.40	S1146	LPPPPGSPLGHSP	9396.82	81.0967	115.872	1.15343e-12
O95785	O95785|WIZ_HUMAN	S	KLPPPPGS(+79.97)PLGHSPTAS(+79.97)PPPTAR	17	23	Protein Wiz OS=Homo sapiens OX=9606 GN=WIZ PE=1 SV=2	Protein Wiz	WIZ	41.32	2418.15	3.6	1139	1161	S8:Phosphorylation (STY):2.14;S17:Phosphorylation (STY):9.40	S1155	GHSPTASPPPTAR	9396.82	81.0967	115.872	1.15343e-12
Q9UQ35	Q9UQ35|SRRM2_HUMAN	S	VKSS(+79.97)T(+79.97)PPRQS(+79.97)PSR	4	13	Serine/arginine repetitive matrix protein 2 OS=Homo sapiens OX=9606 GN=SRRM2 PE=1 SV=2	Serine/arginine repetitive matrix protein 2	SRRM2	33.31	1665.67	1.5	899	911	S4:Phosphorylation (STY):0.00;T5:Phosphorylation (STY):0.00;S10:Phosphorylation (STY):32.28	S902	PPRVKSSTPPRQS	35802.5	311.554	114.916	1.79724e-46
Q9UQ35	Q9UQ35|SRRM2_HUMAN	T	VKSS(+79.97)T(+79.97)PPRQS(+79.97)PSR	5	13	Serine/arginine repetitive matrix protein 2 OS=Homo sapiens OX=9606 GN=SRRM2 PE=1 SV=2	Serine/arginine repetitive matrix protein 2	SRRM2	33.31	1665.67	1.5	899	911	S4:Phosphorylation (STY):0.00;T5:Phosphorylation (STY):0.00;S10:Phosphorylation (STY):32.28	T903	PRVKSSTPPRQSP	35802.5	311.554	114.916	1.79724e-46
Q9UQ35	Q9UQ35|SRRM2_HUMAN	S	VKSS(+79.97)T(+79.97)PPRQS(+79.97)PSR	10	13	Serine/arginine repetitive matrix protein 2 OS=Homo sapiens OX=9606 GN=SRRM2 PE=1 SV=2	Serine/arginine repetitive matrix protein 2	SRRM2	33.31	1665.67	1.5	899	911	S4:Phosphorylation (STY):0.00;T5:Phosphorylation (STY):0.00;S10:Phosphorylation (STY):32.28	S908	STPPRQSPSRSSS	35802.5	311.554	114.916	1.79724e-46
P06702	P06702|S10A9_HUMAN	T	MHEGDEGPGHHHKPGLGEGT(+79.97)P	20	21	Protein S100-A9 OS=Homo sapiens OX=9606 GN=S100A9 PE=1 SV=1	Protein S100-A9	S100A9	75.34	2254.92	-1.8	94	114		T113	PGLGEGTP_____	136768	1204.85	113.515	5.11581e-42
Q9UQ35	Q9UQ35|SRRM2_HUMAN:P11216|PYGB_HUMAN	S	A(+42.01)KPLTDS(+79.97)EKR	7	10	Serine/arginine repetitive matrix protein 2 OS=Homo sapiens OX=9606 GN=SRRM2 PE=1 SV=2	Serine/arginine repetitive matrix protein 2	SRRM2									22696.9	200.878	112.989	6.02634e-24
O15231	O15231|ZN185_HUMAN	S	RS(+79.97)S(+79.97)TSGDTEEEEEEEVVPFSSDEQK	2	25	Zinc finger protein 185 OS=Homo sapiens OX=9606 GN=ZNF185 PE=1 SV=3	Zinc finger protein 185	ZNF185	57.66	2989.13	-1.3	151	175	S2:Phosphorylation (STY):0.00;S3:Phosphorylation (STY):0.00	S152	PYNIRRSSTSGDT	9459.99	87.9492	107.562	2.51931e-12
O15231	O15231|ZN185_HUMAN	S	RS(+79.97)S(+79.97)TSGDTEEEEEEEVVPFSSDEQK	3	25	Zinc finger protein 185 OS=Homo sapiens OX=9606 GN=ZNF185 PE=1 SV=3	Zinc finger protein 185	ZNF185	57.66	2989.13	-1.3	151	175	S2:Phosphorylation (STY):0.00;S3:Phosphorylation (STY):0.00	S153	YNIRRSSTSGDTE	9459.99	87.9492	107.562	2.51931e-12
P51858	P51858|HDGF_HUMAN	S	GNAEGS(+79.97)SDEEGKLVIDEPAKEK	6	22	Hepatoma-derived growth factor OS=Homo sapiens OX=9606 GN=HDGF PE=1 SV=1	Hepatoma-derived growth factor	HDGF	59.94	2381.06	-1.2	127	148	S6:Phosphorylation (STY):7.65	S132	KGNAEGSSDEEGK	6504.15	60.6959	107.16	7.0322e-13
Q99959	Q99959|PKP2_HUMAN	S	GTAQYS(+79.97)SQKS(+79.97)VEER	6	14	Plakophilin-2 OS=Homo sapiens OX=9606 GN=PKP2 PE=1 SV=2	Plakophilin-2	PKP2	28.59	1728.68	3.5	126	139	S6:Phosphorylation (STY):0.00;S10:Phosphorylation (STY):16.66	S131	RGTAQYSSQKSVE	8811.41	83.9558	104.953	3.57898e-07
Q99959	Q99959|PKP2_HUMAN	S	GTAQYS(+79.97)SQKS(+79.97)VEER	10	14	Plakophilin-2 OS=Homo sapiens OX=9606 GN=PKP2 PE=1 SV=2	Plakophilin-2	PKP2	28.59	1728.68	3.5	126	139	S6:Phosphorylation (STY):0.00;S10:Phosphorylation (STY):16.66	S135	QYSSQKSVEERSL	8811.41	83.9558	104.953	3.57898e-07
Q5VV17	Q5VV17|OTUD1_HUMAN:Q96GX8|CP074_HUMAN	S	GFQMC(+57.02)VSSSS(+79.97)SSHDEAPVLNDK	10	22	OTU domain-containing protein 1 OS=Homo sapiens OX=9606 GN=OTUD1 PE=1 SV=1	OTU domain-containing protein 1	OTUD1									13487.9	131.807	102.33	1.73032e-13
Q9BRD0	Q9BRD0|BUD13_HUMAN	T	T(+79.97)KSS(+79.97)DS(+79.97)DLS(+79.97)PPRR	1	13	BUD13 homolog OS=Homo sapiens OX=9606 GN=BUD13 PE=1 SV=1	BUD13 homolog	BUD13	44.07	1764.59	2.9	399	411	T1:Phosphorylation (STY):0.00;S4:Phosphorylation (STY):0.00;S6:Phosphorylation (STY):16.66;S9:Phosphorylation (STY):38.00	T399	PRRRQRTKSSDSD	41209.1	404.196	101.953	1.11439e-23
Q9BRD0	Q9BRD0|BUD13_HUMAN	S	T(+79.97)KSS(+79.97)DS(+79.97)DLS(+79.97)PPRR	4	13	BUD13 homolog OS=Homo sapiens OX=9606 GN=BUD13 PE=1 SV=1	BUD13 homolog	BUD13	44.07	1764.59	2.9	399	411	T1:Phosphorylation (STY):0.00;S4:Phosphorylation (STY):0.00;S6:Phosphorylation (STY):16.66;S9:Phosphorylation (STY):38.00	S402	RQRTKSSDSDLSP	41209.1	404.196	101.953	1.11439e-23
Q9BRD0	Q9BRD0|BUD13_HUMAN	S	T(+79.97)KSS(+79.97)DS(+79.97)DLS(+79.97)PPRR	6	13	BUD13 homolog OS=Homo sapiens OX=9606 GN=BUD13 PE=1 SV=1	BUD13 homolog	BUD13	44.07	1764.59	2.9	399	411	T1:Phosphorylation (STY):0.00;S4:Phosphorylation (STY):0.00;S6:Phosphorylation (STY):16.66;S9:Phosphorylation (STY):38.00	S404	RTKSSDSDLSPPR	41209.1	404.196	101.953	1.11439e-23
Q9BRD0	Q9BRD0|BUD13_HUMAN	S	T(+79.97)KSS(+79.97)DS(+79.97)DLS(+79.97)PPRR	9	13	BUD13 homolog OS=Homo sapiens OX=9606 GN=BUD13 PE=1 SV=1	BUD13 homolog	BUD13	44.07	1764.59	2.9	399	411	T1:Phosphorylation (STY):0.00;S4:Phosphorylation (STY):0.00;S6:Phosphorylation (STY):16.66;S9:Phosphorylation (STY):38.00	S407	SSDSDLSPPRRSQ	41209.1	404.196	101.953	1.11439e-23
Q9NYF8	Q9NYF8|BCLF1_HUMAN	Y	LKDLFDY(+79.97)SPPLHK	7	13	Bcl-2-associated transcription factor 1 OS=Homo sapiens OX=9606 GN=BCLAF1 PE=1 SV=2	Bcl-2-associated transcription factor 1	BCLAF1	28.48	1651.8	4.9	505	517	Y7:Phosphorylation (STY):0.00	Y511	LKDLFDYSPPLHK	31372.8	316.62	99.0866	1.45702e-28
Q13263	Q13263|TIF1B_HUMAN	S	LAS(+79.97)PS(+79.97)GSTSSGLEVVAPEGTSAPGGGPGTLDDSATIC(+57.02)R	3	38	Transcription intermediary factor 1-beta OS=Homo sapiens OX=9606 GN=TRIM28 PE=1 SV=5	Transcription intermediary factor 1-beta	TRIM28	62.26	3717.61	3.7	592	629	S3:Phosphorylation (STY):8.26;S5:Phosphorylation (STY):0.00;C37:Carbamidomethylation:1000.00	S594	EGPRLASPSGSTS	55551.7	572.812	96.9806	1.18645e-40
Q13263	Q13263|TIF1B_HUMAN	S	LAS(+79.97)PS(+79.97)GSTSSGLEVVAPEGTSAPGGGPGTLDDSATIC(+57.02)R	5	38	Transcription intermediary factor 1-beta OS=Homo sapiens OX=9606 GN=TRIM28 PE=1 SV=5	Transcription intermediary factor 1-beta	TRIM28	62.26	3717.61	3.7	592	629	S3:Phosphorylation (STY):8.26;S5:Phosphorylation (STY):0.00;C37:Carbamidomethylation:1000.00	S596	PRLASPSGSTSSG	55551.7	572.812	96.9806	1.18645e-40
Q16637	Q16637|SMN_HUMAN	S	A(+42.01)MS(+79.97)S(+79.97)GGS(+79.97)GGGVPEQEDSVLFR	3	21	Survival motor neuron protein OS=Homo sapiens OX=9606 GN=SMN1 PE=1 SV=1	Survival motor neuron protein	SMN1	64.82	2347.85	-3.5	2	22	A1:Acetylation (Protein N-term):1000.00;S3:Phosphorylation (STY):75.66;S4:Phosphorylation (STY):73.29;S7:Phosphorylation (STY):85.70	S4	___MAMSSGGSGG	37658.9	390.027	96.5545	2.057e-43
Q16637	Q16637|SMN_HUMAN	S	A(+42.01)MS(+79.97)S(+79.97)GGS(+79.97)GGGVPEQEDSVLFR	4	21	Survival motor neuron protein OS=Homo sapiens OX=9606 GN=SMN1 PE=1 SV=1	Survival motor neuron protein	SMN1	64.82	2347.85	-3.5	2	22	A1:Acetylation (Protein N-term):1000.00;S3:Phosphorylation (STY):75.66;S4:Phosphorylation (STY):73.29;S7:Phosphorylation (STY):85.70	S5	__MAMSSGGSGGG	37658.9	390.027	96.5545	2.057e-43
Q16637	Q16637|SMN_HUMAN	S	A(+42.01)MS(+79.97)S(+79.97)GGS(+79.97)GGGVPEQEDSVLFR	7	21	Survival motor neuron protein OS=Homo sapiens OX=9606 GN=SMN1 PE=1 SV=1	Survival motor neuron protein	SMN1	64.82	2347.85	-3.5	2	22	A1:Acetylation (Protein N-term):1000.00;S3:Phosphorylation (STY):75.66;S4:Phosphorylation (STY):73.29;S7:Phosphorylation (STY):85.70	S8	AMSSGGSGGGVPE	37658.9	390.027	96.5545	2.057e-43
Q9UDY2	Q9UDY2|ZO2_HUMAN	S	RHQYSDYDYHS(+79.97)SS(+79.97)EKLK	11	17	Tight junction protein ZO-2 OS=Homo sapiens OX=9606 GN=TJP2 PE=1 SV=2	Tight junction protein ZO-2	TJP2	61.08	2301.91	0.9	420	436	S11:Phosphorylation (STY):0.00;S13:Phosphorylation (STY):0.00	S430	SDYDYHSSSEKLK	7531.6	78.4649	95.9869	4.0093e-08
Q9UDY2	Q9UDY2|ZO2_HUMAN	S	RHQYSDYDYHS(+79.97)SS(+79.97)EKLK	13	17	Tight junction protein ZO-2 OS=Homo sapiens OX=9606 GN=TJP2 PE=1 SV=2	Tight junction protein ZO-2	TJP2	61.08	2301.91	0.9	420	436	S11:Phosphorylation (STY):0.00;S13:Phosphorylation (STY):0.00	S432	YDYHSSSEKLKER	7531.6	78.4649	95.9869	4.0093e-08
O43399	O43399|TPD54_HUMAN	T	NSAT(+79.97)FKSFEDR	4	11	Tumor protein D54 OS=Homo sapiens OX=9606 GN=TPD52L2 PE=1 SV=2	Tumor protein D54	TPD52L2	57.91	1380.57	-3.1	160	170	T4:Phosphorylation (STY):0.00	T163	DMRNSATFKSFED	97350.4	1024.02	95.067	5.42153e-60
P21796	P21796|VDAC1_HUMAN	T	LTFDSSFSPNT(+79.97)GKK	11	14	Voltage-dependent anion-selective channel protein 1 OS=Homo sapiens OX=9606 GN=VDAC1 PE=1 SV=2	Voltage-dependent anion-selective channel protein 1	VDAC1	55.87	1607.72	-1.8	97	110	T11:Phosphorylation (STY):24.24	T107	SSFSPNTGKKNAK	14651.2	156.844	93.4127	5.12499e-11
Q15154	Q15154|PCM1_HUMAN	S	VTNDISPESS(+79.97)PGVGR	10	15	Pericentriolar material 1 protein OS=Homo sapiens OX=9606 GN=PCM1 PE=1 SV=5	Pericentriolar material 1 protein	PCM1	52.48	1593.7	2.8	60	74	S10:Phosphorylation (STY):0.00	S69	DISPESSPGVGRR	27730	297.641	93.1659	5.86331e-31
Q92614	Q92614|MY18A_HUMAN	T	SRDESASET(+79.97)STPSEHSAAPSPQVEVR	9	26	Unconventional myosin-XVIIIa OS=Homo sapiens OX=9606 GN=MYO18A PE=1 SV=3	Unconventional myosin-XVIIIa	MYO18A	21.05	2820.22	3.6	145	170	T9:Phosphorylation (STY):9.34	T153	DESASETSTPSEH	6338.28	71.4295	88.7348	5.51373e-12
Q5T200	Q5T200|ZC3HD_HUMAN	T	T(+79.97)PS(+79.97)PPPPIPEDIALGK	1	16	Zinc finger CCCH domain-containing protein 13 OS=Homo sapiens OX=9606 GN=ZC3H13 PE=1 SV=1	Zinc finger CCCH domain-containing protein 13	ZC3H13	64.24	1787.81	1.5	263	278		T263	KKKGPRTPSPPPP	86644.4	986.487	87.8313	4.34164e-58
Q5T200	Q5T200|ZC3HD_HUMAN	S	T(+79.97)PS(+79.97)PPPPIPEDIALGK	3	16	Zinc finger CCCH domain-containing protein 13 OS=Homo sapiens OX=9606 GN=ZC3H13 PE=1 SV=1	Zinc finger CCCH domain-containing protein 13	ZC3H13	64.24	1787.81	1.5	263	278		S265	KGPRTPSPPPPIP	86644.4	986.487	87.8313	4.34164e-58
O00566	O00566|MPP10_HUMAN	S	SDLRKS(+79.97)PVFS(+79.97)DEDS(+79.97)DLDFDISK	6	22	U3 small nucleolar ribonucleoprotein protein MPP10 OS=Homo sapiens OX=9606 GN=MPHOSPH10 PE=1 SV=2	U3 small nucleolar ribonucleoprotein protein MPP10	MPHOSPH10	54.16	2754.08	-4.2	158	179	S6:Phosphorylation (STY):5.81;S10:Phosphorylation (STY):38.24;S14:Phosphorylation (STY):29.06	S163	KSDLRKSPVFSDE	13757.3	157.977	87.0844	1.08439e-12
O00566	O00566|MPP10_HUMAN	S	SDLRKS(+79.97)PVFS(+79.97)DEDS(+79.97)DLDFDISK	10	22	U3 small nucleolar ribonucleoprotein protein MPP10 OS=Homo sapiens OX=9606 GN=MPHOSPH10 PE=1 SV=2	U3 small nucleolar ribonucleoprotein protein MPP10	MPHOSPH10	54.16	2754.08	-4.2	158	179	S6:Phosphorylation (STY):5.81;S10:Phosphorylation (STY):38.24;S14:Phosphorylation (STY):29.06	S167	RKSPVFSDEDSDL	13757.3	157.977	87.0844	1.08439e-12
O00566	O00566|MPP10_HUMAN	S	SDLRKS(+79.97)PVFS(+79.97)DEDS(+79.97)DLDFDISK	14	22	U3 small nucleolar ribonucleoprotein protein MPP10 OS=Homo sapiens OX=9606 GN=MPHOSPH10 PE=1 SV=2	U3 small nucleolar ribonucleoprotein protein MPP10	MPHOSPH10	54.16	2754.08	-4.2	158	179	S6:Phosphorylation (STY):5.81;S10:Phosphorylation (STY):38.24;S14:Phosphorylation (STY):29.06	S171	VFSDEDSDLDFDI	13757.3	157.977	87.0844	1.08439e-12
P29317	P29317|EPHA2_HUMAN	S	LPS(+79.97)T(+79.97)SGS(+79.97)EGVPFR	3	13	Ephrin type-A receptor 2 OS=Homo sapiens OX=9606 GN=EPHA2 PE=1 SV=2	Ephrin type-A receptor 2	EPHA2	50.51	1572.57	-1.4	895	907	S3:Phosphorylation (STY):14.04;T4:Phosphorylation (STY):0.00;S7:Phosphorylation (STY):32.28	S897	VSIRLPSTSGSEG	12732.6	148.086	85.981	1.93608e-11
P29317	P29317|EPHA2_HUMAN	T	LPS(+79.97)T(+79.97)SGS(+79.97)EGVPFR	4	13	Ephrin type-A receptor 2 OS=Homo sapiens OX=9606 GN=EPHA2 PE=1 SV=2	Ephrin type-A receptor 2	EPHA2	50.51	1572.57	-1.4	895	907	S3:Phosphorylation (STY):14.04;T4:Phosphorylation (STY):0.00;S7:Phosphorylation (STY):32.28	T898	SIRLPSTSGSEGV	12732.6	148.086	85.981	1.93608e-11
P29317	P29317|EPHA2_HUMAN	S	LPS(+79.97)T(+79.97)SGS(+79.97)EGVPFR	7	13	Ephrin type-A receptor 2 OS=Homo sapiens OX=9606 GN=EPHA2 PE=1 SV=2	Ephrin type-A receptor 2	EPHA2	50.51	1572.57	-1.4	895	907	S3:Phosphorylation (STY):14.04;T4:Phosphorylation (STY):0.00;S7:Phosphorylation (STY):32.28	S901	LPSTSGSEGVPFR	12732.6	148.086	85.981	1.93608e-11
Q8N163	Q8N163|CCAR2_HUMAN	S	LEDS(+79.97)EVRSVAS(+79.97)NQS(+79.97)EMEFSSLQDMPK	4	26	Cell cycle and apoptosis regulator protein 2 OS=Homo sapiens OX=9606 GN=CCAR2 PE=1 SV=2	Cell cycle and apoptosis regulator protein 2	CCAR2	25.55	3182.23	-4.1	668	693	S4:Phosphorylation (STY):0.00;S11:Phosphorylation (STY):12.33;S14:Phosphorylation (STY):9.45	S671	GAKLEDSEVRSVA	11149.6	129.779	85.9118	3.36754e-18
Q8N163	Q8N163|CCAR2_HUMAN	S	LEDS(+79.97)EVRSVAS(+79.97)NQS(+79.97)EMEFSSLQDMPK	11	26	Cell cycle and apoptosis regulator protein 2 OS=Homo sapiens OX=9606 GN=CCAR2 PE=1 SV=2	Cell cycle and apoptosis regulator protein 2	CCAR2	25.55	3182.23	-4.1	668	693	S4:Phosphorylation (STY):0.00;S11:Phosphorylation (STY):12.33;S14:Phosphorylation (STY):9.45	S678	EVRSVASNQSEME	11149.6	129.779	85.9118	3.36754e-18
Q8N163	Q8N163|CCAR2_HUMAN	S	LEDS(+79.97)EVRSVAS(+79.97)NQS(+79.97)EMEFSSLQDMPK	14	26	Cell cycle and apoptosis regulator protein 2 OS=Homo sapiens OX=9606 GN=CCAR2 PE=1 SV=2	Cell cycle and apoptosis regulator protein 2	CCAR2	25.55	3182.23	-4.1	668	693	S4:Phosphorylation (STY):0.00;S11:Phosphorylation (STY):12.33;S14:Phosphorylation (STY):9.45	S681	SVASNQSEMEFSS	11149.6	129.779	85.9118	3.36754e-18
Q9BXJ9	Q9BXJ9|NAA15_HUMAN	S	ITVNGDS(+79.97)S(+79.97)AEAEELANEI	7	18	N-alpha-acetyltransferase 15, NatA auxiliary subunit OS=Homo sapiens OX=9606 GN=NAA15 PE=1 SV=1	N-alpha-acetyltransferase 15, NatA auxiliary subunit	NAA15	68	2020.79	1.4	849	866	S7:Phosphorylation (STY):13.97;S8:Phosphorylation (STY):21.23	S855	ITVNGDSSAEAEE	11908	139.77	85.1967	2.80674e-09
Q9BXJ9	Q9BXJ9|NAA15_HUMAN	S	ITVNGDS(+79.97)S(+79.97)AEAEELANEI	8	18	N-alpha-acetyltransferase 15, NatA auxiliary subunit OS=Homo sapiens OX=9606 GN=NAA15 PE=1 SV=1	N-alpha-acetyltransferase 15, NatA auxiliary subunit	NAA15	68	2020.79	1.4	849	866	S7:Phosphorylation (STY):13.97;S8:Phosphorylation (STY):21.23	S856	TVNGDSSAEAEEL	11908	139.77	85.1967	2.80674e-09
O43818	O43818|U3IP2_HUMAN	S	M(+15.99)NEEIS(+79.97)S(+79.97)DS(+79.97)ESESLAPR	6	17	U3 small nucleolar RNA-interacting protein 2 OS=Homo sapiens OX=9606 GN=RRP9 PE=1 SV=1	U3 small nucleolar RNA-interacting protein 2	RRP9	65.69	2135.7	0.5	45	61	M1:Oxidation (M):1000.00;S6:Phosphorylation (STY):29.88;S7:Phosphorylation (STY):15.39;S9:Phosphorylation (STY):14.04	S50	KMNEEISSDSESE	12585.8	150.211	83.7873	2.50241e-11
O43818	O43818|U3IP2_HUMAN	S	M(+15.99)NEEIS(+79.97)S(+79.97)DS(+79.97)ESESLAPR	7	17	U3 small nucleolar RNA-interacting protein 2 OS=Homo sapiens OX=9606 GN=RRP9 PE=1 SV=1	U3 small nucleolar RNA-interacting protein 2	RRP9	65.69	2135.7	0.5	45	61	M1:Oxidation (M):1000.00;S6:Phosphorylation (STY):29.88;S7:Phosphorylation (STY):15.39;S9:Phosphorylation (STY):14.04	S51	MNEEISSDSESES	12585.8	150.211	83.7873	2.50241e-11
O43818	O43818|U3IP2_HUMAN	S	M(+15.99)NEEIS(+79.97)S(+79.97)DS(+79.97)ESESLAPR	9	17	U3 small nucleolar RNA-interacting protein 2 OS=Homo sapiens OX=9606 GN=RRP9 PE=1 SV=1	U3 small nucleolar RNA-interacting protein 2	RRP9	65.69	2135.7	0.5	45	61	M1:Oxidation (M):1000.00;S6:Phosphorylation (STY):29.88;S7:Phosphorylation (STY):15.39;S9:Phosphorylation (STY):14.04	S53	EEISSDSESESLA	12585.8	150.211	83.7873	2.50241e-11
P29590	P29590|PML_HUMAN:Q12857|NFIA_HUMAN	S	S(+79.97)LPSTSSTSSTK	1	12	Protein PML OS=Homo sapiens OX=9606 GN=PML PE=1 SV=3	Protein PML	PML									8637.52	107.148	80.6131	1.5399e-06
Q8WXI9	Q8WXI9|P66B_HUMAN	T	GRLT(+79.97)PS(+79.97)PDIIVLS(+79.97)DNEASS(+79.97)PR	4	21	Transcriptional repressor p66-beta OS=Homo sapiens OX=9606 GN=GATAD2B PE=1 SV=1	Transcriptional repressor p66-beta	GATAD2B	73.68	2543.01	-1.9	117	137	T4:Phosphorylation (STY):227.68;S6:Phosphorylation (STY):255.02;S13:Phosphorylation (STY):95.62;S19:Phosphorylation (STY):30.46	T120	PERGRLTPSPDII	5941.1	73.9136	80.379	2.31397e-12
Q8WXI9	Q8WXI9|P66B_HUMAN	S	GRLT(+79.97)PS(+79.97)PDIIVLS(+79.97)DNEASS(+79.97)PR	6	21	Transcriptional repressor p66-beta OS=Homo sapiens OX=9606 GN=GATAD2B PE=1 SV=1	Transcriptional repressor p66-beta	GATAD2B	73.68	2543.01	-1.9	117	137	T4:Phosphorylation (STY):227.68;S6:Phosphorylation (STY):255.02;S13:Phosphorylation (STY):95.62;S19:Phosphorylation (STY):30.46	S122	RGRLTPSPDIIVL	5941.1	73.9136	80.379	2.31397e-12
Q8WXI9	Q8WXI9|P66B_HUMAN	S	GRLT(+79.97)PS(+79.97)PDIIVLS(+79.97)DNEASS(+79.97)PR	13	21	Transcriptional repressor p66-beta OS=Homo sapiens OX=9606 GN=GATAD2B PE=1 SV=1	Transcriptional repressor p66-beta	GATAD2B	73.68	2543.01	-1.9	117	137	T4:Phosphorylation (STY):227.68;S6:Phosphorylation (STY):255.02;S13:Phosphorylation (STY):95.62;S19:Phosphorylation (STY):30.46	S129	PDIIVLSDNEASS	5941.1	73.9136	80.379	2.31397e-12
Q8WXI9	Q8WXI9|P66B_HUMAN	S	GRLT(+79.97)PS(+79.97)PDIIVLS(+79.97)DNEASS(+79.97)PR	19	21	Transcriptional repressor p66-beta OS=Homo sapiens OX=9606 GN=GATAD2B PE=1 SV=1	Transcriptional repressor p66-beta	GATAD2B	73.68	2543.01	-1.9	117	137	T4:Phosphorylation (STY):227.68;S6:Phosphorylation (STY):255.02;S13:Phosphorylation (STY):95.62;S19:Phosphorylation (STY):30.46	S135	SDNEASSPRSSSR	5941.1	73.9136	80.379	2.31397e-12
Q15149	Q15149|PLEC_HUMAN	S	S(+79.97)S(+79.97)SVGS(+79.97)SSSYPIS(+79.97)PAVSR	1	18	Plectin OS=Homo sapiens OX=9606 GN=PLEC PE=1 SV=3	Plectin	PLEC	61.75	2073.71	4	4384	4401	S1:Phosphorylation (STY):0.00;S2:Phosphorylation (STY):0.00;S6:Phosphorylation (STY):0.00;S13:Phosphorylation (STY):25.70	S4384	GGFRSRSSSVGSS	6349.05	78.9979	80.3699	1.57304e-11
Q15149	Q15149|PLEC_HUMAN	S	S(+79.97)S(+79.97)SVGS(+79.97)SSSYPIS(+79.97)PAVSR	2	18	Plectin OS=Homo sapiens OX=9606 GN=PLEC PE=1 SV=3	Plectin	PLEC	61.75	2073.71	4	4384	4401	S1:Phosphorylation (STY):0.00;S2:Phosphorylation (STY):0.00;S6:Phosphorylation (STY):0.00;S13:Phosphorylation (STY):25.70	S4385	GFRSRSSSVGSSS	6349.05	78.9979	80.3699	1.57304e-11
Q15149	Q15149|PLEC_HUMAN	S	S(+79.97)S(+79.97)SVGS(+79.97)SSSYPIS(+79.97)PAVSR	6	18	Plectin OS=Homo sapiens OX=9606 GN=PLEC PE=1 SV=3	Plectin	PLEC	61.75	2073.71	4	4384	4401	S1:Phosphorylation (STY):0.00;S2:Phosphorylation (STY):0.00;S6:Phosphorylation (STY):0.00;S13:Phosphorylation (STY):25.70	S4389	RSSSVGSSSSYPI	6349.05	78.9979	80.3699	1.57304e-11
Q15149	Q15149|PLEC_HUMAN	S	S(+79.97)S(+79.97)SVGS(+79.97)SSSYPIS(+79.97)PAVSR	13	18	Plectin OS=Homo sapiens OX=9606 GN=PLEC PE=1 SV=3	Plectin	PLEC	61.75	2073.71	4	4384	4401	S1:Phosphorylation (STY):0.00;S2:Phosphorylation (STY):0.00;S6:Phosphorylation (STY):0.00;S13:Phosphorylation (STY):25.70	S4396	SSSYPISPAVSRT	6349.05	78.9979	80.3699	1.57304e-11
Q9H4L7	Q9H4L7|SMRCD_HUMAN	T	DT(+79.97)VIIVSEPSEDEES(+79.97)QGLPTMAR	2	23	SWI/SNF-related matrix-associated actin-dependent regulator of chromatin subfamily A containing DEAD/H box 1 OS=Homo sapiens OX=9606 GN=SMARCAD1 PE=1 SV=2	SWI/SNF-related matrix-associated actin-dependent regulator of chromatin subfamily A containing DEAD/H box 1	SMARCAD1	23.96	2662.11	-3.3	118	140	T2:Phosphorylation (STY):0.00;S15:Phosphorylation (STY):2.14	T119	KTFNKDTVIIVSE	5064.37	63.0537	80.3183	7.44843e-08
Q9H4L7	Q9H4L7|SMRCD_HUMAN	S	DT(+79.97)VIIVSEPSEDEES(+79.97)QGLPTMAR	15	23	SWI/SNF-related matrix-associated actin-dependent regulator of chromatin subfamily A containing DEAD/H box 1 OS=Homo sapiens OX=9606 GN=SMARCAD1 PE=1 SV=2	SWI/SNF-related matrix-associated actin-dependent regulator of chromatin subfamily A containing DEAD/H box 1	SMARCAD1	23.96	2662.11	-3.3	118	140	T2:Phosphorylation (STY):0.00;S15:Phosphorylation (STY):2.14	S132	PSEDEESQGLPTM	5064.37	63.0537	80.3183	7.44843e-08
O14578	O14578|CTRO_HUMAN:Q9BUA3|SPNDC_HUMAN	S	SES(+79.97)VVSGLDSPAK	3	13	Citron Rho-interacting kinase OS=Homo sapiens OX=9606 GN=CIT PE=1 SV=2	Citron Rho-interacting kinase	CIT	57.77	1354.6	0.1	431	443	S3:Phosphorylation (STY):14.04	S433	ILGRSESVVSGLD	49466.6	617.218	80.1445	1.23115e-37
Q15149	Q15149|PLEC_HUMAN	Y	DGRHPQGEQM(+15.99)Y(+79.97)RR	11	13	Plectin OS=Homo sapiens OX=9606 GN=PLEC PE=1 SV=3	Plectin	PLEC	21.46	1724.72	2.5	598	610		Y608	PQGEQMYRRVYRL	4438.18	55.4831	79.9916	4.04864e-07
P11388	P11388|TOP2A_HUMAN:Q8N1G2|CMTR1_HUMAN	T	AST(+79.97)TSLS(+79.97)GS(+79.97)DS(+79.97)ETEGK	3	16	DNA topoisomerase 2-alpha OS=Homo sapiens OX=9606 GN=TOP2A PE=1 SV=3	DNA topoisomerase 2-alpha	TOP2A									18881.6	238.217	79.2619	1.79596e-16
P11388	P11388|TOP2A_HUMAN:Q8N1G2|CMTR1_HUMAN	S	AST(+79.97)TSLS(+79.97)GS(+79.97)DS(+79.97)ETEGK	7	16	DNA topoisomerase 2-alpha OS=Homo sapiens OX=9606 GN=TOP2A PE=1 SV=3	DNA topoisomerase 2-alpha	TOP2A									18881.6	238.217	79.2619	1.79596e-16
P11388	P11388|TOP2A_HUMAN:Q8N1G2|CMTR1_HUMAN	S	AST(+79.97)TSLS(+79.97)GS(+79.97)DS(+79.97)ETEGK	9	16	DNA topoisomerase 2-alpha OS=Homo sapiens OX=9606 GN=TOP2A PE=1 SV=3	DNA topoisomerase 2-alpha	TOP2A									18881.6	238.217	79.2619	1.79596e-16
P11388	P11388|TOP2A_HUMAN:Q8N1G2|CMTR1_HUMAN	S	AST(+79.97)TSLS(+79.97)GS(+79.97)DS(+79.97)ETEGK	11	16	DNA topoisomerase 2-alpha OS=Homo sapiens OX=9606 GN=TOP2A PE=1 SV=3	DNA topoisomerase 2-alpha	TOP2A									18881.6	238.217	79.2619	1.79596e-16
P30622	P30622|CLIP1_HUMAN	S	TASES(+79.97)ISNLSEAGSIK	5	16	CAP-Gly domain-containing linker protein 1 OS=Homo sapiens OX=9606 GN=CLIP1 PE=1 SV=2	CAP-Gly domain-containing linker protein 1	CLIP1	57.87	1672.76	4	191	206	S5:Phosphorylation (STY):7.32	S195	TKTASESISNLSE	11370.7	147.937	76.8619	2.10405e-17
O94782	O94782|UBP1_HUMAN:O60264|SMCA5_HUMAN	S	EDFQDISVPVQEDELSKVEESSEIS(+79.97)PEPK	25	29	Ubiquitin carboxyl-terminal hydrolase 1 OS=Homo sapiens OX=9606 GN=USP1 PE=1 SV=1	Ubiquitin carboxyl-terminal hydrolase 1	USP1	23.83	3368.51	-2.7	451	479	S25:Phosphorylation (STY):0.00	S475	EESSEISPEPKTE	13163.8	172.703	76.2223	6.32777e-11
P55199	P55199|ELL_HUMAN	S	LGLPLLTDC(+57.02)AQPSRPHGSPS(+79.97)R	20	21	RNA polymerase II elongation factor ELL OS=Homo sapiens OX=9606 GN=ELL PE=1 SV=1	RNA polymerase II elongation factor ELL	ELL	59.48	2338.13	-6	425	445	C9:Carbamidomethylation:1000.00;S20:Phosphorylation (STY):0.00	S444	RPHGSPSRSKPKK	5813.58	76.7524	75.7447	4.48512e-12
Q9UQ35	Q9UQ35|SRRM2_HUMAN	S	S(+79.97)RS(+79.97)RT(+79.97)S(+79.97)PITR	1	10	Serine/arginine repetitive matrix protein 2 OS=Homo sapiens OX=9606 GN=SRRM2 PE=1 SV=2	Serine/arginine repetitive matrix protein 2	SRRM2	29.01	1479.51	1.1	1970	1979	S1:Phosphorylation (STY):40.87;S3:Phosphorylation (STY):26.50;T5:Phosphorylation (STY):22.37;S6:Phosphorylation (STY):26.52	S1970	PVTRRRSRSRTSP	8568.64	114.143	75.0691	2.25334e-06
Q9UQ35	Q9UQ35|SRRM2_HUMAN	S	S(+79.97)RS(+79.97)RT(+79.97)S(+79.97)PITR	3	10	Serine/arginine repetitive matrix protein 2 OS=Homo sapiens OX=9606 GN=SRRM2 PE=1 SV=2	Serine/arginine repetitive matrix protein 2	SRRM2	29.01	1479.51	1.1	1970	1979	S1:Phosphorylation (STY):40.87;S3:Phosphorylation (STY):26.50;T5:Phosphorylation (STY):22.37;S6:Phosphorylation (STY):26.52	S1972	TRRRSRSRTSPIT	8568.64	114.143	75.0691	2.25334e-06
Q9UQ35	Q9UQ35|SRRM2_HUMAN	T	S(+79.97)RS(+79.97)RT(+79.97)S(+79.97)PITR	5	10	Serine/arginine repetitive matrix protein 2 OS=Homo sapiens OX=9606 GN=SRRM2 PE=1 SV=2	Serine/arginine repetitive matrix protein 2	SRRM2	29.01	1479.51	1.1	1970	1979	S1:Phosphorylation (STY):40.87;S3:Phosphorylation (STY):26.50;T5:Phosphorylation (STY):22.37;S6:Phosphorylation (STY):26.52	T1974	RRSRSRTSPITRR	8568.64	114.143	75.0691	2.25334e-06
Q9UQ35	Q9UQ35|SRRM2_HUMAN	S	S(+79.97)RS(+79.97)RT(+79.97)S(+79.97)PITR	6	10	Serine/arginine repetitive matrix protein 2 OS=Homo sapiens OX=9606 GN=SRRM2 PE=1 SV=2	Serine/arginine repetitive matrix protein 2	SRRM2	29.01	1479.51	1.1	1970	1979	S1:Phosphorylation (STY):40.87;S3:Phosphorylation (STY):26.50;T5:Phosphorylation (STY):22.37;S6:Phosphorylation (STY):26.52	S1975	RSRSRTSPITRRR	8568.64	114.143	75.0691	2.25334e-06
Q9UPX8	Q9UPX8|SHAN2_HUMAN	S	RAPS(+79.97)PVVSPT(+79.97)EMNK	4	14	SH3 and multiple ankyrin repeat domains protein 2 OS=Homo sapiens OX=9606 GN=SHANK2 PE=1 SV=3	SH3 and multiple ankyrin repeat domains protein 2	SHANK2	29.23	1671.71	-6.1	1327	1340	S4:Phosphorylation (STY):28.70;T10:Phosphorylation (STY):0.00	S1330	GTRRAPSPVVSPT	57332.1	774.654	74.01	1.08358e-32
Q9UPX8	Q9UPX8|SHAN2_HUMAN	T	RAPS(+79.97)PVVSPT(+79.97)EMNK	10	14	SH3 and multiple ankyrin repeat domains protein 2 OS=Homo sapiens OX=9606 GN=SHANK2 PE=1 SV=3	SH3 and multiple ankyrin repeat domains protein 2	SHANK2	29.23	1671.71	-6.1	1327	1340	S4:Phosphorylation (STY):28.70;T10:Phosphorylation (STY):0.00	T1336	SPVVSPTEMNKET	57332.1	774.654	74.01	1.08358e-32
P14735	P14735|IDE_HUMAN	Y	FHSAYY(+79.97)SSNLM(+15.99)AVC(+57.02)VLGR	6	18	Insulin-degrading enzyme OS=Homo sapiens OX=9606 GN=IDE PE=1 SV=4	Insulin-degrading enzyme	IDE	21.05	2169.94	5.8	244	261	Y6:Phosphorylation (STY):0.00;M11:Oxidation (M):1000.00;C14:Carbamidomethylation:1000.00	Y249	KFHSAYYSSNLMA	19571.4	264.812	73.9067	2.73539e-11
P21333	P21333|FLNA_HUMAN	S	AFGPGLQGGSAGS(+79.97)PAR	13	16	Filamin-A OS=Homo sapiens OX=9606 GN=FLNA PE=1 SV=4	Filamin-A	FLNA	71.64	1508.68	3.4	1072	1087	S13:Phosphorylation (STY):52.53	S1084	QGGSAGSPARFTI	75717.9	1026.86	73.7376	5.65163e-40
P35606	P35606|COPB2_HUMAN	T	STAQQELDGKPASPT(+79.97)PVIVASHTANK	15	26	Coatomer subunit beta' OS=Homo sapiens OX=9606 GN=COPB2 PE=1 SV=2	Coatomer subunit beta'	COPB2	49.96	2726.33	-3.4	847	872	T15:Phosphorylation (STY):0.00	T861	GKPASPTPVIVAS	14645.1	203.23	72.0618	5.57097e-10
Q9ULT8	Q9ULT8|HECD1_HUMAN	S	KGS(+79.97)SS(+79.97)SVC(+57.02)S(+79.97)VAS(+79.97)SSDISLGSTK	3	22	E3 ubiquitin-protein ligase HECTD1 OS=Homo sapiens OX=9606 GN=HECTD1 PE=1 SV=3	E3 ubiquitin-protein ligase HECTD1	HECTD1	36.12	2449.88	2.2	1382	1403	S3:Phosphorylation (STY):0.00;S5:Phosphorylation (STY):0.00;C8:Carbamidomethylation:1000.00;S9:Phosphorylation (STY):0.00;S12:Phosphorylation (STY):0.00	S1384	SSSRKGSSSSVCS	6799.54	95.1545	71.4579	5.06543e-12
Q9ULT8	Q9ULT8|HECD1_HUMAN	S	KGS(+79.97)SS(+79.97)SVC(+57.02)S(+79.97)VAS(+79.97)SSDISLGSTK	5	22	E3 ubiquitin-protein ligase HECTD1 OS=Homo sapiens OX=9606 GN=HECTD1 PE=1 SV=3	E3 ubiquitin-protein ligase HECTD1	HECTD1	36.12	2449.88	2.2	1382	1403	S3:Phosphorylation (STY):0.00;S5:Phosphorylation (STY):0.00;C8:Carbamidomethylation:1000.00;S9:Phosphorylation (STY):0.00;S12:Phosphorylation (STY):0.00	S1386	SRKGSSSSVCSVA	6799.54	95.1545	71.4579	5.06543e-12
Q9ULT8	Q9ULT8|HECD1_HUMAN	S	KGS(+79.97)SS(+79.97)SVC(+57.02)S(+79.97)VAS(+79.97)SSDISLGSTK	9	22	E3 ubiquitin-protein ligase HECTD1 OS=Homo sapiens OX=9606 GN=HECTD1 PE=1 SV=3	E3 ubiquitin-protein ligase HECTD1	HECTD1	36.12	2449.88	2.2	1382	1403	S3:Phosphorylation (STY):0.00;S5:Phosphorylation (STY):0.00;C8:Carbamidomethylation:1000.00;S9:Phosphorylation (STY):0.00;S12:Phosphorylation (STY):0.00	S1390	SSSSVCSVASSSD	6799.54	95.1545	71.4579	5.06543e-12
Q9ULT8	Q9ULT8|HECD1_HUMAN	S	KGS(+79.97)SS(+79.97)SVC(+57.02)S(+79.97)VAS(+79.97)SSDISLGSTK	12	22	E3 ubiquitin-protein ligase HECTD1 OS=Homo sapiens OX=9606 GN=HECTD1 PE=1 SV=3	E3 ubiquitin-protein ligase HECTD1	HECTD1	36.12	2449.88	2.2	1382	1403	S3:Phosphorylation (STY):0.00;S5:Phosphorylation (STY):0.00;C8:Carbamidomethylation:1000.00;S9:Phosphorylation (STY):0.00;S12:Phosphorylation (STY):0.00	S1393	SVCSVASSSDISL	6799.54	95.1545	71.4579	5.06543e-12
P18887	P18887|XRCC1_HUMAN	S	TKPTQAAGPSS(+79.97)PQKPPTPEETK	11	22	DNA repair protein XRCC1 OS=Homo sapiens OX=9606 GN=XRCC1 PE=1 SV=2	DNA repair protein XRCC1	XRCC1	54.27	2356.13	-1	437	458	S11:Phosphorylation (STY):7.65	S447	QAAGPSSPQKPPT	10315.4	144.831	71.2238	8.35768e-20
Q8NC51	Q8NC51|PAIRB_HUMAN	S	SKS(+79.97)EEAHAEDSVM(+15.99)DHHFR	3	18	Plasminogen activator inhibitor 1 RNA-binding protein OS=Homo sapiens OX=9606 GN=SERBP1 PE=1 SV=2	Plasminogen activator inhibitor 1 RNA-binding protein	SERBP1	45.21	2206.87	1.2	328	345	S3:Phosphorylation (STY):14.04;M13:Oxidation (M):1000.00	S330	VLHKSKSEEAHAE	8466.1	120.425	70.3021	3.18332e-06
Q9Y2W1	Q9Y2W1|TR150_HUMAN:Q8TAQ2|SMRC2_HUMAN	S	SRES(+79.97)VDSRDSSHS(+79.97)R	4	14	Thyroid hormone receptor-associated protein 3 OS=Homo sapiens OX=9606 GN=THRAP3 PE=1 SV=2	Thyroid hormone receptor-associated protein 3	THRAP3	24.88	1763.66	8.9	737	750	S4:Phosphorylation (STY):3.64;S13:Phosphorylation (STY):0.00	S740	RGKSRESVDSRDS	5614.52	79.9665	70.2109	1.85791e-07
Q9Y2W1	Q9Y2W1|TR150_HUMAN:Q8TAQ2|SMRC2_HUMAN	S	SRES(+79.97)VDSRDSSHS(+79.97)R	13	14	Thyroid hormone receptor-associated protein 3 OS=Homo sapiens OX=9606 GN=THRAP3 PE=1 SV=2	Thyroid hormone receptor-associated protein 3	THRAP3	24.88	1763.66	8.9	737	750	S4:Phosphorylation (STY):3.64;S13:Phosphorylation (STY):0.00	S749	SRDSSHSRERSAE	5614.52	79.9665	70.2109	1.85791e-07
Q8IZP2	Q8IZP2|ST134_HUMAN:P50502|F10A1_HUMAN	S	ADEPS(+79.97)S(+79.97)EES(+79.97)DLEIDK	5	15	Putative protein FAM10A4 OS=Homo sapiens OX=9606 GN=ST13P4 PE=5 SV=1	Putative protein FAM10A4	ST13P4	70.56	1902.61	1.8	67	81		S71	LKADEPSSEESDL	7659.08	110.16	69.5269	6.04315e-13
Q8IZP2	Q8IZP2|ST134_HUMAN:P50502|F10A1_HUMAN	S	ADEPS(+79.97)S(+79.97)EES(+79.97)DLEIDK	6	15	Putative protein FAM10A4 OS=Homo sapiens OX=9606 GN=ST13P4 PE=5 SV=1	Putative protein FAM10A4	ST13P4	70.56	1902.61	1.8	67	81		S72	KADEPSSEESDLE	7659.08	110.16	69.5269	6.04315e-13
Q8IZP2	Q8IZP2|ST134_HUMAN:P50502|F10A1_HUMAN	S	ADEPS(+79.97)S(+79.97)EES(+79.97)DLEIDK	9	15	Putative protein FAM10A4 OS=Homo sapiens OX=9606 GN=ST13P4 PE=5 SV=1	Putative protein FAM10A4	ST13P4	70.56	1902.61	1.8	67	81		S75	EPSSEESDLEIDK	7659.08	110.16	69.5269	6.04315e-13
Q00536	Q00536|CDK16_HUMAN	S	MGSDGESDQASATSSDEVQS(+79.97)PVR	20	23	Cyclin-dependent kinase 16 OS=Homo sapiens OX=9606 GN=CDK16 PE=1 SV=1	Cyclin-dependent kinase 16	CDK16	56.41	2418.95	-2.5	76	98	S20:Phosphorylation (STY):32.32	S95	SSDEVQSPVRVRM	2416.34	35.3149	68.4226	8.93458e-08
Q9Y446	Q9Y446|PKP3_HUMAN	S	LS(+79.97)S(+79.97)GFDDIDLPSAVK	2	15	Plakophilin-3 OS=Homo sapiens OX=9606 GN=PKP3 PE=1 SV=1	Plakophilin-3	PKP3	64.18	1722.72	0.6	312	326	S2:Phosphorylation (STY):118.06;S3:Phosphorylation (STY):137.20	S313	RTLQRLSSGFDDI	16028	239.79	66.8418	8.2735e-27
Q9Y446	Q9Y446|PKP3_HUMAN	S	LS(+79.97)S(+79.97)GFDDIDLPSAVK	3	15	Plakophilin-3 OS=Homo sapiens OX=9606 GN=PKP3 PE=1 SV=1	Plakophilin-3	PKP3	64.18	1722.72	0.6	312	326	S2:Phosphorylation (STY):118.06;S3:Phosphorylation (STY):137.20	S314	TLQRLSSGFDDID	16028	239.79	66.8418	8.2735e-27
Q8TEQ6	Q8TEQ6|GEMI5_HUMAN:P42166|LAP2A_HUMAN:P42167|LAP2B_HUMAN	S	LREQGTES(+79.97)RS(+79.97)S(+79.97)TPLPTISSSAENTR	8	25	Gem-associated protein 5 OS=Homo sapiens OX=9606 GN=GEMIN5 PE=1 SV=3	Gem-associated protein 5	GEMIN5									12415.4	187.064	66.3699	2.37729e-10
Q8TEQ6	Q8TEQ6|GEMI5_HUMAN:P42166|LAP2A_HUMAN:P42167|LAP2B_HUMAN	S	LREQGTES(+79.97)RS(+79.97)S(+79.97)TPLPTISSSAENTR	10	25	Gem-associated protein 5 OS=Homo sapiens OX=9606 GN=GEMIN5 PE=1 SV=3	Gem-associated protein 5	GEMIN5									12415.4	187.064	66.3699	2.37729e-10
Q8TEQ6	Q8TEQ6|GEMI5_HUMAN:P42166|LAP2A_HUMAN:P42167|LAP2B_HUMAN	S	LREQGTES(+79.97)RS(+79.97)S(+79.97)TPLPTISSSAENTR	11	25	Gem-associated protein 5 OS=Homo sapiens OX=9606 GN=GEMIN5 PE=1 SV=3	Gem-associated protein 5	GEMIN5									12415.4	187.064	66.3699	2.37729e-10
Q9BTU6	Q9BTU6|P4K2A_HUMAN	S	VAAAAGS(+79.97)GPSPPGS(+79.97)PGHDR	7	19	Phosphatidylinositol 4-kinase type 2-alpha OS=Homo sapiens OX=9606 GN=PI4K2A PE=1 SV=1	Phosphatidylinositol 4-kinase type 2-alpha	PI4K2A	32.72	1846.74	4.1	38	56	S7:Phosphorylation (STY):0.00;S14:Phosphorylation (STY):8.26	S44	VAAAAGSGPSPPG	112877	1703.78	66.2507	1.46029e-40
Q9BTU6	Q9BTU6|P4K2A_HUMAN	S	VAAAAGS(+79.97)GPSPPGS(+79.97)PGHDR	14	19	Phosphatidylinositol 4-kinase type 2-alpha OS=Homo sapiens OX=9606 GN=PI4K2A PE=1 SV=1	Phosphatidylinositol 4-kinase type 2-alpha	PI4K2A	32.72	1846.74	4.1	38	56	S7:Phosphorylation (STY):0.00;S14:Phosphorylation (STY):8.26	S51	GPSPPGSPGHDRE	112877	1703.78	66.2507	1.46029e-40
Q53LP3	Q53LP3|SWAHC_HUMAN	S	SVC(+57.02)PGGS(+79.97)SPGSSSGGGR	7	17	Ankyrin repeat domain-containing protein SOWAHC OS=Homo sapiens OX=9606 GN=SOWAHC PE=1 SV=1	Ankyrin repeat domain-containing protein SOWAHC	SOWAHC	29.88	1571.6	12.2	219	235	C3:Carbamidomethylation:1000.00;S7:Phosphorylation (STY):0.00	S225	SVCPGGSSPGSSS	16106.1	244.989	65.7421	1.28246e-26
Q8IYB3	Q8IYB3|SRRM1_HUMAN	S	RS(+79.97)PS(+79.97)PAPPPRR	2	11	Serine/arginine repetitive matrix protein 1 OS=Homo sapiens OX=9606 GN=SRRM1 PE=1 SV=2	Serine/arginine repetitive matrix protein 1	SRRM1	35.42	1376.61	2.9	559	569		S560	PTRRRRSPSPAPP	120925	1858.64	65.0613	2.99194e-40
Q8IYB3	Q8IYB3|SRRM1_HUMAN	S	RS(+79.97)PS(+79.97)PAPPPRR	4	11	Serine/arginine repetitive matrix protein 1 OS=Homo sapiens OX=9606 GN=SRRM1 PE=1 SV=2	Serine/arginine repetitive matrix protein 1	SRRM1	35.42	1376.61	2.9	559	569		S562	RRRRSPSPAPPPR	120925	1858.64	65.0613	2.99194e-40
Q9BVS4	Q9BVS4|RIOK2_HUMAN	S	TLSITS(+79.97)S(+79.97)GS(+79.97)AVSC(+57.02)STIPPELVK	6	22	Serine/threonine-protein kinase RIO2 OS=Homo sapiens OX=9606 GN=RIOK2 PE=1 SV=2	Serine/threonine-protein kinase RIO2	RIOK2	47.66	2473.05	-0.6	481	502	S6:Phosphorylation (STY):2.14;S7:Phosphorylation (STY):1.69;S9:Phosphorylation (STY):1.08;C13:Carbamidomethylation:1000.00	S486	RTLSITSSGSAVS	7371.77	117.971	62.4878	6.04414e-07
Q9BVS4	Q9BVS4|RIOK2_HUMAN	S	TLSITS(+79.97)S(+79.97)GS(+79.97)AVSC(+57.02)STIPPELVK	7	22	Serine/threonine-protein kinase RIO2 OS=Homo sapiens OX=9606 GN=RIOK2 PE=1 SV=2	Serine/threonine-protein kinase RIO2	RIOK2	47.66	2473.05	-0.6	481	502	S6:Phosphorylation (STY):2.14;S7:Phosphorylation (STY):1.69;S9:Phosphorylation (STY):1.08;C13:Carbamidomethylation:1000.00	S487	TLSITSSGSAVSC	7371.77	117.971	62.4878	6.04414e-07
Q9BVS4	Q9BVS4|RIOK2_HUMAN	S	TLSITS(+79.97)S(+79.97)GS(+79.97)AVSC(+57.02)STIPPELVK	9	22	Serine/threonine-protein kinase RIO2 OS=Homo sapiens OX=9606 GN=RIOK2 PE=1 SV=2	Serine/threonine-protein kinase RIO2	RIOK2	47.66	2473.05	-0.6	481	502	S6:Phosphorylation (STY):2.14;S7:Phosphorylation (STY):1.69;S9:Phosphorylation (STY):1.08;C13:Carbamidomethylation:1000.00	S489	SITSSGSAVSCST	7371.77	117.971	62.4878	6.04414e-07
O75822	O75822|EIF3J_HUMAN	S	A(+42.01)AAAAAAGDS(+79.97)DSWDADAFSVED	10	22	Eukaryotic translation initiation factor 3 subunit J OS=Homo sapiens OX=9606 GN=EIF3J PE=1 SV=2	Eukaryotic translation initiation factor 3 subunit J	EIF3J	58.32	2233.83	-1.1	2	23	A1:Acetylation (Protein N-term):1000.00;S10:Phosphorylation (STY):20.41	S11	AAAAGDSDSWDAD	4967.07	79.5717	62.4226	7.7567e-08
P51636	P51636|CAV2_HUMAN	S	ADVQLFMDDDS(+79.97)Y(+79.97)SHHS(+79.97)GLEYADPEK	11	25	Caveolin-2 OS=Homo sapiens OX=9606 GN=CAV2 PE=1 SV=2	Caveolin-2	CAV2	62.88	3108.12	-2.2	8	32	S11:Phosphorylation (STY):0.00;Y12:Phosphorylation (STY):0.00;S16:Phosphorylation (STY):0.00	S18	LFMDDDSYSHHSG	5374.81	86.5623	62.0918	3.9117e-09
P51636	P51636|CAV2_HUMAN	Y	ADVQLFMDDDS(+79.97)Y(+79.97)SHHS(+79.97)GLEYADPEK	12	25	Caveolin-2 OS=Homo sapiens OX=9606 GN=CAV2 PE=1 SV=2	Caveolin-2	CAV2	62.88	3108.12	-2.2	8	32	S11:Phosphorylation (STY):0.00;Y12:Phosphorylation (STY):0.00;S16:Phosphorylation (STY):0.00	Y19	FMDDDSYSHHSGL	5374.81	86.5623	62.0918	3.9117e-09
P51636	P51636|CAV2_HUMAN	S	ADVQLFMDDDS(+79.97)Y(+79.97)SHHS(+79.97)GLEYADPEK	16	25	Caveolin-2 OS=Homo sapiens OX=9606 GN=CAV2 PE=1 SV=2	Caveolin-2	CAV2	62.88	3108.12	-2.2	8	32	S11:Phosphorylation (STY):0.00;Y12:Phosphorylation (STY):0.00;S16:Phosphorylation (STY):0.00	S23	DSYSHHSGLEYAD	5374.81	86.5623	62.0918	3.9117e-09
Q15149	Q15149|PLEC_HUMAN	S	S(+79.97)SS(+79.97)VGS(+79.97)SSSYPIS(+79.97)PAVSR	1	18	Plectin OS=Homo sapiens OX=9606 GN=PLEC PE=1 SV=3	Plectin	PLEC	62.5	2073.71	0.4	4384	4401	S1:Phosphorylation (STY):0.00;S3:Phosphorylation (STY):0.00;S6:Phosphorylation (STY):8.26;S13:Phosphorylation (STY):42.68	S4384	GGFRSRSSSVGSS	6349.05	103.264	61.4835	2.39922e-10
Q15149	Q15149|PLEC_HUMAN	S	S(+79.97)SS(+79.97)VGS(+79.97)SSSYPIS(+79.97)PAVSR	3	18	Plectin OS=Homo sapiens OX=9606 GN=PLEC PE=1 SV=3	Plectin	PLEC	62.5	2073.71	0.4	4384	4401	S1:Phosphorylation (STY):0.00;S3:Phosphorylation (STY):0.00;S6:Phosphorylation (STY):8.26;S13:Phosphorylation (STY):42.68	S4386	FRSRSSSVGSSSS	6349.05	103.264	61.4835	2.39922e-10
Q15149	Q15149|PLEC_HUMAN	S	S(+79.97)SS(+79.97)VGS(+79.97)SSSYPIS(+79.97)PAVSR	6	18	Plectin OS=Homo sapiens OX=9606 GN=PLEC PE=1 SV=3	Plectin	PLEC	62.5	2073.71	0.4	4384	4401	S1:Phosphorylation (STY):0.00;S3:Phosphorylation (STY):0.00;S6:Phosphorylation (STY):8.26;S13:Phosphorylation (STY):42.68	S4389	RSSSVGSSSSYPI	6349.05	103.264	61.4835	2.39922e-10
Q15149	Q15149|PLEC_HUMAN	S	S(+79.97)SS(+79.97)VGS(+79.97)SSSYPIS(+79.97)PAVSR	13	18	Plectin OS=Homo sapiens OX=9606 GN=PLEC PE=1 SV=3	Plectin	PLEC	62.5	2073.71	0.4	4384	4401	S1:Phosphorylation (STY):0.00;S3:Phosphorylation (STY):0.00;S6:Phosphorylation (STY):8.26;S13:Phosphorylation (STY):42.68	S4396	SSSYPISPAVSRT	6349.05	103.264	61.4835	2.39922e-10
Q96ST2	Q96ST2|IWS1_HUMAN	S	VVS(+79.97)DADDS(+79.97)DS(+79.97)DAVSDK	3	16	Protein IWS1 homolog OS=Homo sapiens OX=9606 GN=IWS1 PE=1 SV=2	Protein IWS1 homolog	IWS1	71.48	1863.57	-1.9	413	428	S3:Phosphorylation (STY):176.98;S8:Phosphorylation (STY):85.43;S10:Phosphorylation (STY):82.24	S415	KKSRVVSDADDSD	4026.89	66.0227	60.9926	1.78384e-06
Q96ST2	Q96ST2|IWS1_HUMAN	S	VVS(+79.97)DADDS(+79.97)DS(+79.97)DAVSDK	8	16	Protein IWS1 homolog OS=Homo sapiens OX=9606 GN=IWS1 PE=1 SV=2	Protein IWS1 homolog	IWS1	71.48	1863.57	-1.9	413	428	S3:Phosphorylation (STY):176.98;S8:Phosphorylation (STY):85.43;S10:Phosphorylation (STY):82.24	S420	VSDADDSDSDAVS	4026.89	66.0227	60.9926	1.78384e-06
Q96ST2	Q96ST2|IWS1_HUMAN	S	VVS(+79.97)DADDS(+79.97)DS(+79.97)DAVSDK	10	16	Protein IWS1 homolog OS=Homo sapiens OX=9606 GN=IWS1 PE=1 SV=2	Protein IWS1 homolog	IWS1	71.48	1863.57	-1.9	413	428	S3:Phosphorylation (STY):176.98;S8:Phosphorylation (STY):85.43;S10:Phosphorylation (STY):82.24	S422	DADDSDSDAVSDK	4026.89	66.0227	60.9926	1.78384e-06
Q86VR2	Q86VR2|RETR3_HUMAN	S	GQTPLTEGSEDLDGHSDPEES(+79.97)FAR	21	24	Reticulophagy regulator 3 OS=Homo sapiens OX=9606 GN=RETREG3 PE=1 SV=1	Reticulophagy regulator 3	RETREG3	48.87	2653.08	-2.2	305	328	S21:Phosphorylation (STY):0.00	S325	HSDPEESFARDLP	12199.8	204.166	59.7545	4.11145e-08
Q6IQ49	Q6IQ49|SDE2_HUMAN	T	VVNT(+79.97)DHGSPEQLQIPVTDSGR	4	21	Replication stress response regulator SDE2 OS=Homo sapiens OX=9606 GN=SDE2 PE=1 SV=1	Replication stress response regulator SDE2	SDE2	62.97	2328.07	0.6	271	291	T4:Phosphorylation (STY):0.00	T274	RARVVNTDHGSPE	30080.2	511.163	58.8466	4.51788e-23
Q08945	Q08945|SSRP1_HUMAN	S	EFVS(+79.97)S(+79.97)DES(+79.97)S(+79.97)SGENK	4	14	FACT complex subunit SSRP1 OS=Homo sapiens OX=9606 GN=SSRP1 PE=1 SV=1	FACT complex subunit SSRP1	SSRP1	48.22	1820.49	-2.4	664	677	S4:Phosphorylation (STY):25.65;S5:Phosphorylation (STY):12.35;S8:Phosphorylation (STY):8.22;S9:Phosphorylation (STY):11.06	S667	KSKEFVSSDESSS	8646.34	147.399	58.6595	8.05663e-06
Q08945	Q08945|SSRP1_HUMAN	S	EFVS(+79.97)S(+79.97)DES(+79.97)S(+79.97)SGENK	5	14	FACT complex subunit SSRP1 OS=Homo sapiens OX=9606 GN=SSRP1 PE=1 SV=1	FACT complex subunit SSRP1	SSRP1	48.22	1820.49	-2.4	664	677	S4:Phosphorylation (STY):25.65;S5:Phosphorylation (STY):12.35;S8:Phosphorylation (STY):8.22;S9:Phosphorylation (STY):11.06	S668	SKEFVSSDESSSG	8646.34	147.399	58.6595	8.05663e-06
Q08945	Q08945|SSRP1_HUMAN	S	EFVS(+79.97)S(+79.97)DES(+79.97)S(+79.97)SGENK	8	14	FACT complex subunit SSRP1 OS=Homo sapiens OX=9606 GN=SSRP1 PE=1 SV=1	FACT complex subunit SSRP1	SSRP1	48.22	1820.49	-2.4	664	677	S4:Phosphorylation (STY):25.65;S5:Phosphorylation (STY):12.35;S8:Phosphorylation (STY):8.22;S9:Phosphorylation (STY):11.06	S671	FVSSDESSSGENK	8646.34	147.399	58.6595	8.05663e-06
Q08945	Q08945|SSRP1_HUMAN	S	EFVS(+79.97)S(+79.97)DES(+79.97)S(+79.97)SGENK	9	14	FACT complex subunit SSRP1 OS=Homo sapiens OX=9606 GN=SSRP1 PE=1 SV=1	FACT complex subunit SSRP1	SSRP1	48.22	1820.49	-2.4	664	677	S4:Phosphorylation (STY):25.65;S5:Phosphorylation (STY):12.35;S8:Phosphorylation (STY):8.22;S9:Phosphorylation (STY):11.06	S672	VSSDESSSGENKS	8646.34	147.399	58.6595	8.05663e-06
Q13263	Q13263|TIF1B_HUMAN	Y	LSPPY(+79.97)SSPQEFAQDVGR	5	17	Transcription intermediary factor 1-beta OS=Homo sapiens OX=9606 GN=TRIM28 PE=1 SV=5	Transcription intermediary factor 1-beta	TRIM28	40.96	1956.86	2.1	751	767	Y5:Phosphorylation (STY):0.00	Y755	EKLSPPYSSPQEF	2696.19	45.9641	58.6587	9.35169e-07
Q9H6S3	Q9H6S3|ES8L2_HUMAN	S	S(+42.01)QSGAVSC(+57.02)C(+57.02)PGATNGS(+79.97)LGR	16	19	Epidermal growth factor receptor kinase substrate 8-like protein 2 OS=Homo sapiens OX=9606 GN=EPS8L2 PE=1 SV=2	Epidermal growth factor receptor kinase substrate 8-like protein 2	EPS8L2	67.88	1986.79	-0.1	2	20	S1:Acetylation (Protein N-term):1000.00;C8:Carbamidomethylation:1000.00;C9:Carbamidomethylation:1000.00;S16:Phosphorylation (STY):42.60	S17	PGATNGSLGRSDG	40155.4	686.041	58.5321	6.29991e-19
P02545	P02545|LMNA_HUMAN	S	ASASGSGAQVGGPISS(+79.97)GSSASS(+79.97)VTVTR	16	27	Prelamin-A/C OS=Homo sapiens OX=9606 GN=LMNA PE=1 SV=1	Prelamin-A/C	LMNA	40.67	2524.08	-5.7	598	624	S16:Phosphorylation (STY):0.00;S22:Phosphorylation (STY):0.00	S613	VGGPISSGSSASS	4689.6	80.1254	58.5283	1.62627e-07
P02545	P02545|LMNA_HUMAN	S	ASASGSGAQVGGPISS(+79.97)GSSASS(+79.97)VTVTR	22	27	Prelamin-A/C OS=Homo sapiens OX=9606 GN=LMNA PE=1 SV=1	Prelamin-A/C	LMNA	40.67	2524.08	-5.7	598	624	S16:Phosphorylation (STY):0.00;S22:Phosphorylation (STY):0.00	S619	SGSSASSVTVTRS	4689.6	80.1254	58.5283	1.62627e-07
P36021	P36021|MOT8_HUMAN:Q9UQ88|CD11A_HUMAN:P21127|CD11B_HUMAN	S	A(+42.01)LQS(+79.97)QASEEAK	4	11	Monocarboxylate transporter 8 OS=Homo sapiens OX=9606 GN=SLC16A2 PE=1 SV=2	Monocarboxylate transporter 8	SLC16A2	37.89	1282.54	1.9	2	12	A1:Acetylation (Protein N-term):1000.00;S4:Phosphorylation (STY):38.16	S5	__MALQSQASEEA	14529	248.392	58.4924	3.4512e-09
Q96Q11	Q96Q11|TRNT1_HUMAN:P00558|PGK1_HUMAN	S	VGISS(+79.97)GKEIGALLQQLR	5	17	CCA tRNA nucleotidyltransferase 1, mitochondrial OS=Homo sapiens OX=9606 GN=TRNT1 PE=1 SV=2	CCA tRNA nucleotidyltransferase 1, mitochondrial	TRNT1	53.53	1847.99	0.4	396	412	S5:Phosphorylation (STY):8.14	S400	RKVGISSGKEIGA	11493.1	196.572	58.4674	1.57734e-15
Q9H4L7	Q9H4L7|SMRCD_HUMAN	S	KLS(+79.97)S(+79.97)SSEPY(+79.97)EEDEFNDDQSIK	3	21	SWI/SNF-related matrix-associated actin-dependent regulator of chromatin subfamily A containing DEAD/H box 1 OS=Homo sapiens OX=9606 GN=SMARCAD1 PE=1 SV=2	SWI/SNF-related matrix-associated actin-dependent regulator of chromatin subfamily A containing DEAD/H box 1	SMARCAD1	27.98	2685.96	1	209	229	S3:Phosphorylation (STY):7.32;S4:Phosphorylation (STY):0.00;Y9:Phosphorylation (STY):0.00	S211	PRKRKLSSSSEPY	3945.9	69.0514	57.1444	2.58372e-06
Q9H4L7	Q9H4L7|SMRCD_HUMAN	S	KLS(+79.97)S(+79.97)SSEPY(+79.97)EEDEFNDDQSIK	4	21	SWI/SNF-related matrix-associated actin-dependent regulator of chromatin subfamily A containing DEAD/H box 1 OS=Homo sapiens OX=9606 GN=SMARCAD1 PE=1 SV=2	SWI/SNF-related matrix-associated actin-dependent regulator of chromatin subfamily A containing DEAD/H box 1	SMARCAD1	27.98	2685.96	1	209	229	S3:Phosphorylation (STY):7.32;S4:Phosphorylation (STY):0.00;Y9:Phosphorylation (STY):0.00	S212	RKRKLSSSSEPYE	3945.9	69.0514	57.1444	2.58372e-06
Q9H4L7	Q9H4L7|SMRCD_HUMAN	Y	KLS(+79.97)S(+79.97)SSEPY(+79.97)EEDEFNDDQSIK	9	21	SWI/SNF-related matrix-associated actin-dependent regulator of chromatin subfamily A containing DEAD/H box 1 OS=Homo sapiens OX=9606 GN=SMARCAD1 PE=1 SV=2	SWI/SNF-related matrix-associated actin-dependent regulator of chromatin subfamily A containing DEAD/H box 1	SMARCAD1	27.98	2685.96	1	209	229	S3:Phosphorylation (STY):7.32;S4:Phosphorylation (STY):0.00;Y9:Phosphorylation (STY):0.00	Y217	SSSSEPYEEDEFN	3945.9	69.0514	57.1444	2.58372e-06
Q9H1B7	Q9H1B7|I2BPL_HUMAN:O76021|RL1D1_HUMAN	S	RPGS(+79.97)VS(+79.97)STDQER	4	12	Probable E3 ubiquitin-protein ligase IRF2BPL OS=Homo sapiens OX=9606 GN=IRF2BPL PE=1 SV=1	Probable E3 ubiquitin-protein ligase IRF2BPL	IRF2BPL	34.23	1477.56	1	331	342	S4:Phosphorylation (STY):32.97;S6:Phosphorylation (STY):0.00	S334	GGKRPGSVSSTDQ	6984.59	122.653	56.946	5.96201e-09
Q9H1B7	Q9H1B7|I2BPL_HUMAN:O76021|RL1D1_HUMAN	S	RPGS(+79.97)VS(+79.97)STDQER	6	12	Probable E3 ubiquitin-protein ligase IRF2BPL OS=Homo sapiens OX=9606 GN=IRF2BPL PE=1 SV=1	Probable E3 ubiquitin-protein ligase IRF2BPL	IRF2BPL	34.23	1477.56	1	331	342	S4:Phosphorylation (STY):32.97;S6:Phosphorylation (STY):0.00	S336	KRPGSVSSTDQER	6984.59	122.653	56.946	5.96201e-09
O60343	O60343|TBCD4_HUMAN	S	TSS(+79.97)TC(+57.02)S(+79.97)NESLSVGGTSVTPR	3	20	TBC1 domain family member 4 OS=Homo sapiens OX=9606 GN=TBC1D4 PE=1 SV=2	TBC1 domain family member 4	TBC1D4	85.83	2185.86	4.1	749	768	S3:Phosphorylation (STY):0.00;C5:Carbamidomethylation:1000.00;S6:Phosphorylation (STY):67.96	S751	GRKRTSSTCSNES	23520.3	415.898	56.553	3.30225e-31
O60343	O60343|TBCD4_HUMAN	S	TSS(+79.97)TC(+57.02)S(+79.97)NESLSVGGTSVTPR	6	20	TBC1 domain family member 4 OS=Homo sapiens OX=9606 GN=TBC1D4 PE=1 SV=2	TBC1 domain family member 4	TBC1D4	85.83	2185.86	4.1	749	768	S3:Phosphorylation (STY):0.00;C5:Carbamidomethylation:1000.00;S6:Phosphorylation (STY):67.96	S754	RTSSTCSNESLSV	23520.3	415.898	56.553	3.30225e-31
Q9UQ35	Q9UQ35|SRRM2_HUMAN	S	GGRS(+79.97)RS(+79.97)SS(+79.97)PVTELASR	4	16	Serine/arginine repetitive matrix protein 2 OS=Homo sapiens OX=9606 GN=SRRM2 PE=1 SV=2	Serine/arginine repetitive matrix protein 2	SRRM2	41.82	1885.75	-1	1096	1111	S4:Phosphorylation (STY):37.54;S6:Phosphorylation (STY):24.44;S8:Phosphorylation (STY):0.00	S1099	SPKGGRSRSSSPV	6577.21	116.517	56.4484	5.52908e-10
Q9UQ35	Q9UQ35|SRRM2_HUMAN	S	GGRS(+79.97)RS(+79.97)SS(+79.97)PVTELASR	6	16	Serine/arginine repetitive matrix protein 2 OS=Homo sapiens OX=9606 GN=SRRM2 PE=1 SV=2	Serine/arginine repetitive matrix protein 2	SRRM2	41.82	1885.75	-1	1096	1111	S4:Phosphorylation (STY):37.54;S6:Phosphorylation (STY):24.44;S8:Phosphorylation (STY):0.00	S1101	KGGRSRSSSPVTE	6577.21	116.517	56.4484	5.52908e-10
Q9UQ35	Q9UQ35|SRRM2_HUMAN	S	GGRS(+79.97)RS(+79.97)SS(+79.97)PVTELASR	8	16	Serine/arginine repetitive matrix protein 2 OS=Homo sapiens OX=9606 GN=SRRM2 PE=1 SV=2	Serine/arginine repetitive matrix protein 2	SRRM2	41.82	1885.75	-1	1096	1111	S4:Phosphorylation (STY):37.54;S6:Phosphorylation (STY):24.44;S8:Phosphorylation (STY):0.00	S1103	GRSRSSSPVTELA	6577.21	116.517	56.4484	5.52908e-10
P27708	P27708|PYR1_HUMAN	T	WPQGAVPQLPPSAPATSEMTTT(+79.97)PERPR	22	27	CAD protein OS=Homo sapiens OX=9606 GN=CAD PE=1 SV=3	CAD protein	CAD	50.88	2981.41	10.4	1812	1838	T22:Phosphorylation (STY):0.00	T1833	TSEMTTTPERPRR	11144.4	198.099	56.257	2.83705e-15
O15498	O15498|YKT6_HUMAN:Q8IU81|I2BP1_HUMAN	Y	IDWPVGSPATIHY(+79.97)PALDGHLSR	13	22	Synaptobrevin homolog YKT6 OS=Homo sapiens OX=9606 GN=YKT6 PE=1 SV=1	Synaptobrevin homolog YKT6	YKT6	21.02	2481.18	-8.1	108	129	Y13:Phosphorylation (STY):0.00	Y120	SPATIHYPALDGH	3225.27	57.4638	56.1269	3.63639e-06
Q14839	Q14839|CHD4_HUMAN	S	KRS(+79.97)S(+79.97)S(+79.97)EDDDLDVES(+79.97)DFDDASINSYSVSDGSTSR	3	33	Chromodomain-helicase-DNA-binding protein 4 OS=Homo sapiens OX=9606 GN=CHD4 PE=1 SV=2	Chromodomain-helicase-DNA-binding protein 4	CHD4	41.97	3904.38	4	306	338	S3:Phosphorylation (STY):4.86;S4:Phosphorylation (STY):4.31;S5:Phosphorylation (STY):6.14;S14:Phosphorylation (STY):7.81	S308	GSKRKRSSSEDDD	8040.71	143.678	55.9632	2.51918e-11
Q14839	Q14839|CHD4_HUMAN	S	KRS(+79.97)S(+79.97)S(+79.97)EDDDLDVES(+79.97)DFDDASINSYSVSDGSTSR	4	33	Chromodomain-helicase-DNA-binding protein 4 OS=Homo sapiens OX=9606 GN=CHD4 PE=1 SV=2	Chromodomain-helicase-DNA-binding protein 4	CHD4	41.97	3904.38	4	306	338	S3:Phosphorylation (STY):4.86;S4:Phosphorylation (STY):4.31;S5:Phosphorylation (STY):6.14;S14:Phosphorylation (STY):7.81	S309	SKRKRSSSEDDDL	8040.71	143.678	55.9632	2.51918e-11
Q14839	Q14839|CHD4_HUMAN	S	KRS(+79.97)S(+79.97)S(+79.97)EDDDLDVES(+79.97)DFDDASINSYSVSDGSTSR	5	33	Chromodomain-helicase-DNA-binding protein 4 OS=Homo sapiens OX=9606 GN=CHD4 PE=1 SV=2	Chromodomain-helicase-DNA-binding protein 4	CHD4	41.97	3904.38	4	306	338	S3:Phosphorylation (STY):4.86;S4:Phosphorylation (STY):4.31;S5:Phosphorylation (STY):6.14;S14:Phosphorylation (STY):7.81	S310	KRKRSSSEDDDLD	8040.71	143.678	55.9632	2.51918e-11
Q14839	Q14839|CHD4_HUMAN	S	KRS(+79.97)S(+79.97)S(+79.97)EDDDLDVES(+79.97)DFDDASINSYSVSDGSTSR	14	33	Chromodomain-helicase-DNA-binding protein 4 OS=Homo sapiens OX=9606 GN=CHD4 PE=1 SV=2	Chromodomain-helicase-DNA-binding protein 4	CHD4	41.97	3904.38	4	306	338	S3:Phosphorylation (STY):4.86;S4:Phosphorylation (STY):4.31;S5:Phosphorylation (STY):6.14;S14:Phosphorylation (STY):7.81	S319	DDLDVESDFDDAS	8040.71	143.678	55.9632	2.51918e-11
Q14C86	Q14C86|GAPD1_HUMAN	S	SRSS(+79.97)DIVSSVR	4	11	GTPase-activating protein and VPS9 domain-containing protein 1 OS=Homo sapiens OX=9606 GN=GAPVD1 PE=1 SV=2	GTPase-activating protein and VPS9 domain-containing protein 1	GAPVD1	38.84	1271.59	2.5	900	910	S4:Phosphorylation (STY):12.33	S903	LVRSRSSDIVSSV	18802.6	338.462	55.553	3.10855e-14
Q8TEW0	Q8TEW0|PARD3_HUMAN	S	RS(+79.97)SDPALIGLSTSVSDSNFSSEEPSR	2	26	Partitioning defective 3 homolog OS=Homo sapiens OX=9606 GN=PARD3 PE=1 SV=2	Partitioning defective 3 homolog	PARD3	94.74	2804.25	-2.7	142	167	S2:Phosphorylation (STY):0.00	S143	PLHVRRSSDPALI	34222.2	616.898	55.4747	2.31261e-28
P35659	P35659|DEK_HUMAN	S	C(+57.02)PEILS(+79.97)DES(+79.97)S(+79.97)S(+79.97)DEDEKK	6	17	Protein DEK OS=Homo sapiens OX=9606 GN=DEK PE=1 SV=1	Protein DEK	DEK	53.23	2286.7	2.9	222	238	C1:Carbamidomethylation:1000.00	S227	KCPEILSDESSSD	39428.3	729.333	54.0608	2.71528e-18
P35659	P35659|DEK_HUMAN	S	C(+57.02)PEILS(+79.97)DES(+79.97)S(+79.97)S(+79.97)DEDEKK	9	17	Protein DEK OS=Homo sapiens OX=9606 GN=DEK PE=1 SV=1	Protein DEK	DEK	53.23	2286.7	2.9	222	238	C1:Carbamidomethylation:1000.00	S230	EILSDESSSDEDE	39428.3	729.333	54.0608	2.71528e-18
P35659	P35659|DEK_HUMAN	S	C(+57.02)PEILS(+79.97)DES(+79.97)S(+79.97)S(+79.97)DEDEKK	10	17	Protein DEK OS=Homo sapiens OX=9606 GN=DEK PE=1 SV=1	Protein DEK	DEK	53.23	2286.7	2.9	222	238	C1:Carbamidomethylation:1000.00	S231	ILSDESSSDEDEK	39428.3	729.333	54.0608	2.71528e-18
P35659	P35659|DEK_HUMAN	S	C(+57.02)PEILS(+79.97)DES(+79.97)S(+79.97)S(+79.97)DEDEKK	11	17	Protein DEK OS=Homo sapiens OX=9606 GN=DEK PE=1 SV=1	Protein DEK	DEK	53.23	2286.7	2.9	222	238	C1:Carbamidomethylation:1000.00	S232	LSDESSSDEDEKK	39428.3	729.333	54.0608	2.71528e-18
Q5T4S7	Q5T4S7|UBR4_HUMAN	S	HVTLPS(+79.97)SPR	6	9	E3 ubiquitin-protein ligase UBR4 OS=Homo sapiens OX=9606 GN=UBR4 PE=1 SV=1	E3 ubiquitin-protein ligase UBR4	UBR4	58.2	1072.51	-0.9	2713	2721	S6:Phosphorylation (STY):9.34	S2718	RHVTLPSSPRSNT	24740.9	459.961	53.789	3.69815e-19
Q9UQ35	Q9UQ35|SRRM2_HUMAN	T	HGGSPQPLAT(+79.97)TPLSQEPVNPPSEAS(+79.97)PTR	10	28	Serine/arginine repetitive matrix protein 2 OS=Homo sapiens OX=9606 GN=SRRM2 PE=1 SV=2	Serine/arginine repetitive matrix protein 2	SRRM2	45.04	3011.34	2	374	401	T10:Phosphorylation (STY):0.00;S25:Phosphorylation (STY):0.00	T383	SPQPLATTPLSQE	78724.2	1471.74	53.4906	7.03376e-47
Q9UQ35	Q9UQ35|SRRM2_HUMAN	S	HGGSPQPLAT(+79.97)TPLSQEPVNPPSEAS(+79.97)PTR	25	28	Serine/arginine repetitive matrix protein 2 OS=Homo sapiens OX=9606 GN=SRRM2 PE=1 SV=2	Serine/arginine repetitive matrix protein 2	SRRM2	45.04	3011.34	2	374	401	T10:Phosphorylation (STY):0.00;S25:Phosphorylation (STY):0.00	S398	NPPSEASPTRDRS	78724.2	1471.74	53.4906	7.03376e-47
P16989	P16989|YBOX3_HUMAN	S	AGEAPTENPAPPTQQS(+79.97)SAE	16	19	Y-box-binding protein 3 OS=Homo sapiens OX=9606 GN=YBX3 PE=1 SV=4	Y-box-binding protein 3	YBX3	56.66	1960.81	-3.6	354	372	S16:Phosphorylation (STY):0.00	S369	APPTQQSSAE___	13241.4	248.352	53.3169	1.98181e-10
O60832	O60832|DKC1_HUMAN:Q5T5U3|RHG21_HUMAN	S	KRES(+79.97)ES(+79.97)ESDET(+79.97)PPAAPQLIK	4	20	H/ACA ribonucleoprotein complex subunit DKC1 OS=Homo sapiens OX=9606 GN=DKC1 PE=1 SV=3	H/ACA ribonucleoprotein complex subunit DKC1	DKC1	44.72	2451	-2	448	467	S4:Phosphorylation (STY):16.51;S6:Phosphorylation (STY):9.40;T11:Phosphorylation (STY):0.00	S451	AKRKRESESESDE	9648.97	183.431	52.6028	2.54933e-09
O60832	O60832|DKC1_HUMAN:Q5T5U3|RHG21_HUMAN	S	KRES(+79.97)ES(+79.97)ESDET(+79.97)PPAAPQLIK	6	20	H/ACA ribonucleoprotein complex subunit DKC1 OS=Homo sapiens OX=9606 GN=DKC1 PE=1 SV=3	H/ACA ribonucleoprotein complex subunit DKC1	DKC1	44.72	2451	-2	448	467	S4:Phosphorylation (STY):16.51;S6:Phosphorylation (STY):9.40;T11:Phosphorylation (STY):0.00	S453	RKRESESESDETP	9648.97	183.431	52.6028	2.54933e-09
O60832	O60832|DKC1_HUMAN:Q5T5U3|RHG21_HUMAN	T	KRES(+79.97)ES(+79.97)ESDET(+79.97)PPAAPQLIK	11	20	H/ACA ribonucleoprotein complex subunit DKC1 OS=Homo sapiens OX=9606 GN=DKC1 PE=1 SV=3	H/ACA ribonucleoprotein complex subunit DKC1	DKC1	44.72	2451	-2	448	467	S4:Phosphorylation (STY):16.51;S6:Phosphorylation (STY):9.40;T11:Phosphorylation (STY):0.00	T458	ESESDETPPAAPQ	9648.97	183.431	52.6028	2.54933e-09
P18583	P18583|SON_HUMAN	S	RS(+79.97)FS(+79.97)IS(+79.97)PVR	2	9	Protein SON OS=Homo sapiens OX=9606 GN=SON PE=1 SV=4	Protein SON	SON	38.88	1287.48	-0.7	2008	2016		S2009	SVVRRRSFSISPV	8338.41	159.065	52.4215	5.09568e-11
P18583	P18583|SON_HUMAN	S	RS(+79.97)FS(+79.97)IS(+79.97)PVR	4	9	Protein SON OS=Homo sapiens OX=9606 GN=SON PE=1 SV=4	Protein SON	SON	38.88	1287.48	-0.7	2008	2016		S2011	VRRRSFSISPVRL	8338.41	159.065	52.4215	5.09568e-11
P18583	P18583|SON_HUMAN	S	RS(+79.97)FS(+79.97)IS(+79.97)PVR	6	9	Protein SON OS=Homo sapiens OX=9606 GN=SON PE=1 SV=4	Protein SON	SON	38.88	1287.48	-0.7	2008	2016		S2013	RRSFSISPVRLRR	8338.41	159.065	52.4215	5.09568e-11
P49759	P49759|CLK1_HUMAN	T	T(+79.97)RSVEDDEEGHLIC(+57.02)QSGDVLSAR	1	23	Dual specificity protein kinase CLK1 OS=Homo sapiens OX=9606 GN=CLK1 PE=1 SV=2	Dual specificity protein kinase CLK1	CLK1	20.94	2652.15	0.2	138	160	T1:Phosphorylation (STY):0.00;C14:Carbamidomethylation:1000.00	T138	SHRRKRTRSVEDD	5010.03	97.1531	51.5684	1.25156e-06
O43818	O43818|U3IP2_HUMAN	S	MNEEIS(+79.97)S(+79.97)DS(+79.97)ESES(+79.97)LAPR	6	17	U3 small nucleolar RNA-interacting protein 2 OS=Homo sapiens OX=9606 GN=RRP9 PE=1 SV=1	U3 small nucleolar RNA-interacting protein 2	RRP9	50.74	2199.68	1	45	61	S6:Phosphorylation (STY):19.39;S7:Phosphorylation (STY):19.86;S9:Phosphorylation (STY):14.04;S13:Phosphorylation (STY):9.40	S50	KMNEEISSDSESE	3284.52	63.8507	51.4406	5.24753e-05
O43818	O43818|U3IP2_HUMAN	S	MNEEIS(+79.97)S(+79.97)DS(+79.97)ESES(+79.97)LAPR	7	17	U3 small nucleolar RNA-interacting protein 2 OS=Homo sapiens OX=9606 GN=RRP9 PE=1 SV=1	U3 small nucleolar RNA-interacting protein 2	RRP9	50.74	2199.68	1	45	61	S6:Phosphorylation (STY):19.39;S7:Phosphorylation (STY):19.86;S9:Phosphorylation (STY):14.04;S13:Phosphorylation (STY):9.40	S51	MNEEISSDSESES	3284.52	63.8507	51.4406	5.24753e-05
O43818	O43818|U3IP2_HUMAN	S	MNEEIS(+79.97)S(+79.97)DS(+79.97)ESES(+79.97)LAPR	9	17	U3 small nucleolar RNA-interacting protein 2 OS=Homo sapiens OX=9606 GN=RRP9 PE=1 SV=1	U3 small nucleolar RNA-interacting protein 2	RRP9	50.74	2199.68	1	45	61	S6:Phosphorylation (STY):19.39;S7:Phosphorylation (STY):19.86;S9:Phosphorylation (STY):14.04;S13:Phosphorylation (STY):9.40	S53	EEISSDSESESLA	3284.52	63.8507	51.4406	5.24753e-05
O43818	O43818|U3IP2_HUMAN	S	MNEEIS(+79.97)S(+79.97)DS(+79.97)ESES(+79.97)LAPR	13	17	U3 small nucleolar RNA-interacting protein 2 OS=Homo sapiens OX=9606 GN=RRP9 PE=1 SV=1	U3 small nucleolar RNA-interacting protein 2	RRP9	50.74	2199.68	1	45	61	S6:Phosphorylation (STY):19.39;S7:Phosphorylation (STY):19.86;S9:Phosphorylation (STY):14.04;S13:Phosphorylation (STY):9.40	S57	SDSESESLAPRKP	3284.52	63.8507	51.4406	5.24753e-05
Q5T5U3	Q5T5U3|RHG21_HUMAN	S	QLS(+79.97)HDHESVGPPSLDAQPNSK	3	21	Rho GTPase-activating protein 21 OS=Homo sapiens OX=9606 GN=ARHGAP21 PE=1 SV=2	Rho GTPase-activating protein 21	ARHGAP21	53.8	2322.03	3.6	855	875	S3:Phosphorylation (STY):2.87	S857	LIRRQLSHDHESV	2018.24	39.4263	51.1902	0.000101883
Q9BXF6	Q9BXF6|RFIP5_HUMAN	S	S(+79.97)NSSSEAVLGQEELSAQAK	1	19	Rab11 family-interacting protein 5 OS=Homo sapiens OX=9606 GN=RAB11FIP5 PE=1 SV=1	Rab11 family-interacting protein 5	RAB11FIP5	60.17	2013.89	5.1	393	411	S1:Phosphorylation (STY):0.00	S393	WPRGSRSNSSSEA	26062.5	520.176	50.1031	1.45235e-18
Q6PKG0	Q6PKG0|LARP1_HUMAN	S	NTFTAWSDEES(+79.97)DYEIDDR	11	18	La-related protein 1 OS=Homo sapiens OX=9606 GN=LARP1 PE=1 SV=2	La-related protein 1	LARP1	53.19	2271.85	0	621	638	S11:Phosphorylation (STY):8.22	S631	AWSDEESDYEIDD	8960.5	180.765	49.57	1.18676e-12
Q9Y4F5	Q9Y4F5|C170B_HUMAN:Q8TDY2|RBCC1_HUMAN	S	SVEHVS(+79.97)PDTADAESGK	6	16	Centrosomal protein of 170 kDa protein B OS=Homo sapiens OX=9606 GN=CEP170B PE=1 SV=4	Centrosomal protein of 170 kDa protein B	CEP170B									5143.25	104.433	49.2493	1.65148e-06
O60841	O60841|IF2P_HUMAN	S	S(+79.97)RINS(+79.97)SGES(+79.97)GDES(+79.97)DEFLQSR	1	20	Eukaryotic translation initiation factor 5B OS=Homo sapiens OX=9606 GN=EIF5B PE=1 SV=4	Eukaryotic translation initiation factor 5B	EIF5B	37.15	2518.83	1.9	178	197	S1:Phosphorylation (STY):0.00;S5:Phosphorylation (STY):0.00;S9:Phosphorylation (STY):9.42;S13:Phosphorylation (STY):26.08	S178	KKIKERSRINSSG	8067.05	164.368	49.0793	1.02523e-10
O60841	O60841|IF2P_HUMAN	S	S(+79.97)RINS(+79.97)SGES(+79.97)GDES(+79.97)DEFLQSR	5	20	Eukaryotic translation initiation factor 5B OS=Homo sapiens OX=9606 GN=EIF5B PE=1 SV=4	Eukaryotic translation initiation factor 5B	EIF5B	37.15	2518.83	1.9	178	197	S1:Phosphorylation (STY):0.00;S5:Phosphorylation (STY):0.00;S9:Phosphorylation (STY):9.42;S13:Phosphorylation (STY):26.08	S182	ERSRINSSGESGD	8067.05	164.368	49.0793	1.02523e-10
O60841	O60841|IF2P_HUMAN	S	S(+79.97)RINS(+79.97)SGES(+79.97)GDES(+79.97)DEFLQSR	9	20	Eukaryotic translation initiation factor 5B OS=Homo sapiens OX=9606 GN=EIF5B PE=1 SV=4	Eukaryotic translation initiation factor 5B	EIF5B	37.15	2518.83	1.9	178	197	S1:Phosphorylation (STY):0.00;S5:Phosphorylation (STY):0.00;S9:Phosphorylation (STY):9.42;S13:Phosphorylation (STY):26.08	S186	INSSGESGDESDE	8067.05	164.368	49.0793	1.02523e-10
O60841	O60841|IF2P_HUMAN	S	S(+79.97)RINS(+79.97)SGES(+79.97)GDES(+79.97)DEFLQSR	13	20	Eukaryotic translation initiation factor 5B OS=Homo sapiens OX=9606 GN=EIF5B PE=1 SV=4	Eukaryotic translation initiation factor 5B	EIF5B	37.15	2518.83	1.9	178	197	S1:Phosphorylation (STY):0.00;S5:Phosphorylation (STY):0.00;S9:Phosphorylation (STY):9.42;S13:Phosphorylation (STY):26.08	S190	GESGDESDEFLQS	8067.05	164.368	49.0793	1.02523e-10
P08651	P08651|NFIC_HUMAN	S	LALPPATKPATTSEGGATSPTS(+79.97)PSY(+79.97)SPPDTSPANR	22	35	Nuclear factor 1 C-type OS=Homo sapiens OX=9606 GN=NFIC PE=1 SV=2	Nuclear factor 1 C-type	NFIC	52.12	3583.61	4.8	452	486	S22:Phosphorylation (STY):0.00;Y25:Phosphorylation (STY):0.00	S473	GATSPTSPSYSPP	5565.03	113.528	49.019	1.76147e-06
P08651	P08651|NFIC_HUMAN	Y	LALPPATKPATTSEGGATSPTS(+79.97)PSY(+79.97)SPPDTSPANR	25	35	Nuclear factor 1 C-type OS=Homo sapiens OX=9606 GN=NFIC PE=1 SV=2	Nuclear factor 1 C-type	NFIC	52.12	3583.61	4.8	452	486	S22:Phosphorylation (STY):0.00;Y25:Phosphorylation (STY):0.00	Y476	SPTSPSYSPPDTS	5565.03	113.528	49.019	1.76147e-06
Q3L8U1	Q3L8U1|CHD9_HUMAN	S	S(+79.97)YDANTVASFYTTK	1	14	Chromodomain-helicase-DNA-binding protein 9 OS=Homo sapiens OX=9606 GN=CHD9 PE=1 SV=2	Chromodomain-helicase-DNA-binding protein 9	CHD9	44.32	1646.69	3.5	2286	2299	S1:Phosphorylation (STY):0.00	S2286	WPSARRSYDANTV	10626.3	217.792	48.7911	1.19431e-17
Q13247	Q13247|SRSF6_HUMAN	S	S(+79.97)RS(+79.97)QS(+79.97)RS(+79.97)NS(+79.97)PLPVPPSK	1	17	Serine/arginine-rich splicing factor 6 OS=Homo sapiens OX=9606 GN=SRSF6 PE=1 SV=2	Serine/arginine-rich splicing factor 6	SRSF6	49.61	2222.8	-3.8	295	311	S1:Phosphorylation (STY):82.16;S3:Phosphorylation (STY):67.58;S5:Phosphorylation (STY):67.73;S7:Phosphorylation (STY):74.73;S9:Phosphorylation (STY):83.89	S295	IKSKSRSRSQSRS	40867.4	837.656	48.7878	1.72266e-17
Q13247	Q13247|SRSF6_HUMAN	S	S(+79.97)RS(+79.97)QS(+79.97)RS(+79.97)NS(+79.97)PLPVPPSK	3	17	Serine/arginine-rich splicing factor 6 OS=Homo sapiens OX=9606 GN=SRSF6 PE=1 SV=2	Serine/arginine-rich splicing factor 6	SRSF6	49.61	2222.8	-3.8	295	311	S1:Phosphorylation (STY):82.16;S3:Phosphorylation (STY):67.58;S5:Phosphorylation (STY):67.73;S7:Phosphorylation (STY):74.73;S9:Phosphorylation (STY):83.89	S297	SKSRSRSQSRSNS	40867.4	837.656	48.7878	1.72266e-17
Q13247	Q13247|SRSF6_HUMAN	S	S(+79.97)RS(+79.97)QS(+79.97)RS(+79.97)NS(+79.97)PLPVPPSK	5	17	Serine/arginine-rich splicing factor 6 OS=Homo sapiens OX=9606 GN=SRSF6 PE=1 SV=2	Serine/arginine-rich splicing factor 6	SRSF6	49.61	2222.8	-3.8	295	311	S1:Phosphorylation (STY):82.16;S3:Phosphorylation (STY):67.58;S5:Phosphorylation (STY):67.73;S7:Phosphorylation (STY):74.73;S9:Phosphorylation (STY):83.89	S299	SRSRSQSRSNSPL	40867.4	837.656	48.7878	1.72266e-17
Q13247	Q13247|SRSF6_HUMAN	S	S(+79.97)RS(+79.97)QS(+79.97)RS(+79.97)NS(+79.97)PLPVPPSK	7	17	Serine/arginine-rich splicing factor 6 OS=Homo sapiens OX=9606 GN=SRSF6 PE=1 SV=2	Serine/arginine-rich splicing factor 6	SRSF6	49.61	2222.8	-3.8	295	311	S1:Phosphorylation (STY):82.16;S3:Phosphorylation (STY):67.58;S5:Phosphorylation (STY):67.73;S7:Phosphorylation (STY):74.73;S9:Phosphorylation (STY):83.89	S301	SRSQSRSNSPLPV	40867.4	837.656	48.7878	1.72266e-17
Q13247	Q13247|SRSF6_HUMAN	S	S(+79.97)RS(+79.97)QS(+79.97)RS(+79.97)NS(+79.97)PLPVPPSK	9	17	Serine/arginine-rich splicing factor 6 OS=Homo sapiens OX=9606 GN=SRSF6 PE=1 SV=2	Serine/arginine-rich splicing factor 6	SRSF6	49.61	2222.8	-3.8	295	311	S1:Phosphorylation (STY):82.16;S3:Phosphorylation (STY):67.58;S5:Phosphorylation (STY):67.73;S7:Phosphorylation (STY):74.73;S9:Phosphorylation (STY):83.89	S303	SQSRSNSPLPVPP	40867.4	837.656	48.7878	1.72266e-17
Q9C0C2	Q9C0C2|TB182_HUMAN:P05455|LA_HUMAN	S	GNKAAQPGS(+79.97)GK	9	11	182 kDa tankyrase-1-binding protein OS=Homo sapiens OX=9606 GN=TNKS1BP1 PE=1 SV=4	182 kDa tankyrase-1-binding protein	TNKS1BP1									12433.2	255.206	48.7185	3.96446e-09
Q15149	Q15149|PLEC_HUMAN	S	SSS(+79.97)VGS(+79.97)SSSYPISPAVSR	3	18	Plectin OS=Homo sapiens OX=9606 GN=PLEC PE=1 SV=3	Plectin	PLEC	76.75	1913.78	2.9	4384	4401	S3:Phosphorylation (STY):0.00;S6:Phosphorylation (STY):12.28	S4386	FRSRSSSVGSSSS	290445	5972.8	48.628	4.30099e-43
Q15149	Q15149|PLEC_HUMAN	S	SSS(+79.97)VGS(+79.97)SSSYPISPAVSR	6	18	Plectin OS=Homo sapiens OX=9606 GN=PLEC PE=1 SV=3	Plectin	PLEC	76.75	1913.78	2.9	4384	4401	S3:Phosphorylation (STY):0.00;S6:Phosphorylation (STY):12.28	S4389	RSSSVGSSSSYPI	290445	5972.8	48.628	4.30099e-43
Q13263	Q13263|TIF1B_HUMAN	S	LAS(+79.97)PSGST(+79.97)SS(+79.97)GLEVVAPEGTSAPGGGPGTLDDSATIC(+57.02)R	3	38	Transcription intermediary factor 1-beta OS=Homo sapiens OX=9606 GN=TRIM28 PE=1 SV=5	Transcription intermediary factor 1-beta	TRIM28	79.14	3797.58	3.7	592	629	S3:Phosphorylation (STY):4.84;T8:Phosphorylation (STY):0.00;S10:Phosphorylation (STY):12.28;C37:Carbamidomethylation:1000.00	S594	EGPRLASPSGSTS	14548.8	299.774	48.5325	1.64314e-08
Q13263	Q13263|TIF1B_HUMAN	T	LAS(+79.97)PSGST(+79.97)SS(+79.97)GLEVVAPEGTSAPGGGPGTLDDSATIC(+57.02)R	8	38	Transcription intermediary factor 1-beta OS=Homo sapiens OX=9606 GN=TRIM28 PE=1 SV=5	Transcription intermediary factor 1-beta	TRIM28	79.14	3797.58	3.7	592	629	S3:Phosphorylation (STY):4.84;T8:Phosphorylation (STY):0.00;S10:Phosphorylation (STY):12.28;C37:Carbamidomethylation:1000.00	T599	ASPSGSTSSGLEV	14548.8	299.774	48.5325	1.64314e-08
Q13263	Q13263|TIF1B_HUMAN	S	LAS(+79.97)PSGST(+79.97)SS(+79.97)GLEVVAPEGTSAPGGGPGTLDDSATIC(+57.02)R	10	38	Transcription intermediary factor 1-beta OS=Homo sapiens OX=9606 GN=TRIM28 PE=1 SV=5	Transcription intermediary factor 1-beta	TRIM28	79.14	3797.58	3.7	592	629	S3:Phosphorylation (STY):4.84;T8:Phosphorylation (STY):0.00;S10:Phosphorylation (STY):12.28;C37:Carbamidomethylation:1000.00	S601	PSGSTSSGLEVVA	14548.8	299.774	48.5325	1.64314e-08
Q92615	Q92615|LAR4B_HUMAN	S	EPSVPASC(+57.02)AVS(+79.97)ATY(+79.97)ERSPSPAHLPDDPK	11	28	La-related protein 4B OS=Homo sapiens OX=9606 GN=LARP4B PE=1 SV=3	La-related protein 4B	LARP4B	59.13	3124.32	4.3	583	610	C8:Carbamidomethylation:1000.00;S11:Phosphorylation (STY):0.00;Y14:Phosphorylation (STY):0.00	S593	PASCAVSATYERS	30173.2	623.32	48.4073	3.58753e-21
Q92615	Q92615|LAR4B_HUMAN	Y	EPSVPASC(+57.02)AVS(+79.97)ATY(+79.97)ERSPSPAHLPDDPK	14	28	La-related protein 4B OS=Homo sapiens OX=9606 GN=LARP4B PE=1 SV=3	La-related protein 4B	LARP4B	59.13	3124.32	4.3	583	610	C8:Carbamidomethylation:1000.00;S11:Phosphorylation (STY):0.00;Y14:Phosphorylation (STY):0.00	Y596	CAVSATYERSPSP	30173.2	623.32	48.4073	3.58753e-21
Q6KC79	Q6KC79|NIPBL_HUMAN	S	YAEIS(+79.97)S(+79.97)DEDNDS(+79.97)DEAFESSR	5	20	Nipped-B-like protein OS=Homo sapiens OX=9606 GN=NIPBL PE=1 SV=2	Nipped-B-like protein	NIPBL	66.82	2504.78	-9.3	1085	1104	S5:Phosphorylation (STY):19.86;S6:Phosphorylation (STY):17.91;S12:Phosphorylation (STY):56.47	S1089	PKYAEISSDEDND	8680.33	182.912	47.4563	2.28077e-05
Q6KC79	Q6KC79|NIPBL_HUMAN	S	YAEIS(+79.97)S(+79.97)DEDNDS(+79.97)DEAFESSR	6	20	Nipped-B-like protein OS=Homo sapiens OX=9606 GN=NIPBL PE=1 SV=2	Nipped-B-like protein	NIPBL	66.82	2504.78	-9.3	1085	1104	S5:Phosphorylation (STY):19.86;S6:Phosphorylation (STY):17.91;S12:Phosphorylation (STY):56.47	S1090	KYAEISSDEDNDS	8680.33	182.912	47.4563	2.28077e-05
Q6KC79	Q6KC79|NIPBL_HUMAN	S	YAEIS(+79.97)S(+79.97)DEDNDS(+79.97)DEAFESSR	12	20	Nipped-B-like protein OS=Homo sapiens OX=9606 GN=NIPBL PE=1 SV=2	Nipped-B-like protein	NIPBL	66.82	2504.78	-9.3	1085	1104	S5:Phosphorylation (STY):19.86;S6:Phosphorylation (STY):17.91;S12:Phosphorylation (STY):56.47	S1096	SDEDNDSDEAFES	8680.33	182.912	47.4563	2.28077e-05
P78316	P78316|NOP14_HUMAN	S	HNDIVDS(+79.97)DS(+79.97)DAEDRGTLSAELTAAHFGGGGGLLHK	7	35	Nucleolar protein 14 OS=Homo sapiens OX=9606 GN=NOP14 PE=1 SV=3	Nucleolar protein 14	NOP14	92.6	3721.6	1.1	140	174	S7:Phosphorylation (STY):31.37;S9:Phosphorylation (STY):20.76	S146	HNDIVDSDSDAED	127876	2707.7	47.2269	6.01721e-35
P78316	P78316|NOP14_HUMAN	S	HNDIVDS(+79.97)DS(+79.97)DAEDRGTLSAELTAAHFGGGGGLLHK	9	35	Nucleolar protein 14 OS=Homo sapiens OX=9606 GN=NOP14 PE=1 SV=3	Nucleolar protein 14	NOP14	92.6	3721.6	1.1	140	174	S7:Phosphorylation (STY):31.37;S9:Phosphorylation (STY):20.76	S148	DIVDSDSDAEDRG	127876	2707.7	47.2269	6.01721e-35
Q8TAD8	Q8TAD8|SNIP1_HUMAN	S	RPDHS(+79.97)GGSPS(+79.97)PPTSEPAR	5	18	Smad nuclear-interacting protein 1 OS=Homo sapiens OX=9606 GN=SNIP1 PE=1 SV=1	Smad nuclear-interacting protein 1	SNIP1	50.69	1990.79	-1	45	62	S5:Phosphorylation (STY):0.00;S10:Phosphorylation (STY):22.85	S49	HRRPDHSGGSPSP	67033.7	1429.64	46.8885	9.93398e-33
Q8TAD8	Q8TAD8|SNIP1_HUMAN	S	RPDHS(+79.97)GGSPS(+79.97)PPTSEPAR	10	18	Smad nuclear-interacting protein 1 OS=Homo sapiens OX=9606 GN=SNIP1 PE=1 SV=1	Smad nuclear-interacting protein 1	SNIP1	50.69	1990.79	-1	45	62	S5:Phosphorylation (STY):0.00;S10:Phosphorylation (STY):22.85	S54	HSGGSPSPPTSEP	67033.7	1429.64	46.8885	9.93398e-33
P41212	P41212|ETV6_HUMAN	S	AQGPRPHQENNHQESYPLS(+79.97)VSPMENNHC(+57.02)PASSESHPKPS(+79.97)SPR	19	42	Transcription factor ETV6 OS=Homo sapiens OX=9606 GN=ETV6 PE=1 SV=1	Transcription factor ETV6	ETV6	28.68	4861.05	-1.1	218	259	S19:Phosphorylation (STY):0.00;C28:Carbamidomethylation:1000.00;S39:Phosphorylation (STY):0.00	S236	QESYPLSVSPMEN	2730.85	58.8222	46.4255	3.74506e-06
P41212	P41212|ETV6_HUMAN	S	AQGPRPHQENNHQESYPLS(+79.97)VSPMENNHC(+57.02)PASSESHPKPS(+79.97)SPR	39	42	Transcription factor ETV6 OS=Homo sapiens OX=9606 GN=ETV6 PE=1 SV=1	Transcription factor ETV6	ETV6	28.68	4861.05	-1.1	218	259	S19:Phosphorylation (STY):0.00;C28:Carbamidomethylation:1000.00;S39:Phosphorylation (STY):0.00	S256	ESHPKPSSPRQES	2730.85	58.8222	46.4255	3.74506e-06
Q05209	Q05209|PTN12_HUMAN	S	TPLSFTNPLHS(+79.97)DDS(+79.97)DSDERNS(+79.97)DGAVTQNK	11	29	Tyrosine-protein phosphatase non-receptor type 12 OS=Homo sapiens OX=9606 GN=PTPN12 PE=1 SV=3	Tyrosine-protein phosphatase non-receptor type 12	PTPN12	30.42	3386.3	1.9	593	621	S11:Phosphorylation (STY):7.38;S14:Phosphorylation (STY):5.59;S21:Phosphorylation (STY):0.00	S603	FTNPLHSDDSDSD	14704.5	318.89	46.1114	2.491e-08
Q05209	Q05209|PTN12_HUMAN	S	TPLSFTNPLHS(+79.97)DDS(+79.97)DSDERNS(+79.97)DGAVTQNK	14	29	Tyrosine-protein phosphatase non-receptor type 12 OS=Homo sapiens OX=9606 GN=PTPN12 PE=1 SV=3	Tyrosine-protein phosphatase non-receptor type 12	PTPN12	30.42	3386.3	1.9	593	621	S11:Phosphorylation (STY):7.38;S14:Phosphorylation (STY):5.59;S21:Phosphorylation (STY):0.00	S606	PLHSDDSDSDERN	14704.5	318.89	46.1114	2.491e-08
Q05209	Q05209|PTN12_HUMAN	S	TPLSFTNPLHS(+79.97)DDS(+79.97)DSDERNS(+79.97)DGAVTQNK	21	29	Tyrosine-protein phosphatase non-receptor type 12 OS=Homo sapiens OX=9606 GN=PTPN12 PE=1 SV=3	Tyrosine-protein phosphatase non-receptor type 12	PTPN12	30.42	3386.3	1.9	593	621	S11:Phosphorylation (STY):7.38;S14:Phosphorylation (STY):5.59;S21:Phosphorylation (STY):0.00	S613	DSDERNSDGAVTQ	14704.5	318.89	46.1114	2.491e-08
Q8NEM2	Q8NEM2|SHCBP_HUMAN	S	GLFQDEDS(+79.97)C(+57.02)S(+79.97)DC(+57.02)S(+79.97)YR	8	15	SHC SH2 domain-binding protein 1 OS=Homo sapiens OX=9606 GN=SHCBP1 PE=1 SV=3	SHC SH2 domain-binding protein 1	SHCBP1	66.53	2077.59	3.7	35	49	S8:Phosphorylation (STY):56.47;C9:Carbamidomethylation:1000.00;S10:Phosphorylation (STY):44.28;C12:Carbamidomethylation:1000.00;S13:Phosphorylation (STY):9.34	S42	LFQDEDSCSDCSY	3916.32	85.2663	45.9304	8.59708e-06
Q8NEM2	Q8NEM2|SHCBP_HUMAN	S	GLFQDEDS(+79.97)C(+57.02)S(+79.97)DC(+57.02)S(+79.97)YR	10	15	SHC SH2 domain-binding protein 1 OS=Homo sapiens OX=9606 GN=SHCBP1 PE=1 SV=3	SHC SH2 domain-binding protein 1	SHCBP1	66.53	2077.59	3.7	35	49	S8:Phosphorylation (STY):56.47;C9:Carbamidomethylation:1000.00;S10:Phosphorylation (STY):44.28;C12:Carbamidomethylation:1000.00;S13:Phosphorylation (STY):9.34	S44	QDEDSCSDCSYRD	3916.32	85.2663	45.9304	8.59708e-06
Q8NEM2	Q8NEM2|SHCBP_HUMAN	S	GLFQDEDS(+79.97)C(+57.02)S(+79.97)DC(+57.02)S(+79.97)YR	13	15	SHC SH2 domain-binding protein 1 OS=Homo sapiens OX=9606 GN=SHCBP1 PE=1 SV=3	SHC SH2 domain-binding protein 1	SHCBP1	66.53	2077.59	3.7	35	49	S8:Phosphorylation (STY):56.47;C9:Carbamidomethylation:1000.00;S10:Phosphorylation (STY):44.28;C12:Carbamidomethylation:1000.00;S13:Phosphorylation (STY):9.34	S47	DSCSDCSYRDKPG	3916.32	85.2663	45.9304	8.59708e-06
O00566	O00566|MPP10_HUMAN	S	SPVFS(+79.97)DEDS(+79.97)DLDFDISK	5	17	U3 small nucleolar ribonucleoprotein protein MPP10 OS=Homo sapiens OX=9606 GN=MPHOSPH10 PE=1 SV=2	U3 small nucleolar ribonucleoprotein protein MPP10	MPHOSPH10	71.66	2074.77	2.8	163	179	S5:Phosphorylation (STY):14.19;S9:Phosphorylation (STY):52.27	S167	RKSPVFSDEDSDL	4768.9	104.197	45.7683	6.55399e-07
O00566	O00566|MPP10_HUMAN	S	SPVFS(+79.97)DEDS(+79.97)DLDFDISK	9	17	U3 small nucleolar ribonucleoprotein protein MPP10 OS=Homo sapiens OX=9606 GN=MPHOSPH10 PE=1 SV=2	U3 small nucleolar ribonucleoprotein protein MPP10	MPHOSPH10	71.66	2074.77	2.8	163	179	S5:Phosphorylation (STY):14.19;S9:Phosphorylation (STY):52.27	S171	VFSDEDSDLDFDI	4768.9	104.197	45.7683	6.55399e-07
Q9BRD0	Q9BRD0|BUD13_HUMAN	S	ARHDS(+79.97)PDLAPNVTYS(+79.97)LPR	5	18	BUD13 homolog OS=Homo sapiens OX=9606 GN=BUD13 PE=1 SV=1	BUD13 homolog	BUD13	47.86	2167.95	0.7	267	284	S5:Phosphorylation (STY):118.18;S15:Phosphorylation (STY):10.11	S271	RRARHDSPDLAPN	7164.42	157.667	45.4403	3.71235e-08
Q9BRD0	Q9BRD0|BUD13_HUMAN	S	ARHDS(+79.97)PDLAPNVTYS(+79.97)LPR	15	18	BUD13 homolog OS=Homo sapiens OX=9606 GN=BUD13 PE=1 SV=1	BUD13 homolog	BUD13	47.86	2167.95	0.7	267	284	S5:Phosphorylation (STY):118.18;S15:Phosphorylation (STY):10.11	S281	APNVTYSLPRTKS	7164.42	157.667	45.4403	3.71235e-08
Q8IYB3	Q8IYB3|SRRM1_HUMAN	S	TRHS(+79.97)PT(+79.97)PQQSNR	4	12	Serine/arginine repetitive matrix protein 1 OS=Homo sapiens OX=9606 GN=SRRM1 PE=1 SV=2	Serine/arginine repetitive matrix protein 1	SRRM1	50.66	1567.63	0.6	411	422	S4:Phosphorylation (STY):42.60;T6:Phosphorylation (STY):62.41	S414	PPKTRHSPTPQQS	29450.1	652.831	45.1113	1.65828e-20
Q8IYB3	Q8IYB3|SRRM1_HUMAN	T	TRHS(+79.97)PT(+79.97)PQQSNR	6	12	Serine/arginine repetitive matrix protein 1 OS=Homo sapiens OX=9606 GN=SRRM1 PE=1 SV=2	Serine/arginine repetitive matrix protein 1	SRRM1	50.66	1567.63	0.6	411	422	S4:Phosphorylation (STY):42.60;T6:Phosphorylation (STY):62.41	T416	KTRHSPTPQQSNR	29450.1	652.831	45.1113	1.65828e-20
Q9UQ35	Q9UQ35|SRRM2_HUMAN	S	S(+79.97)RS(+79.97)GS(+79.97)S(+79.97)PGLR	1	10	Serine/arginine repetitive matrix protein 2 OS=Homo sapiens OX=9606 GN=SRRM2 PE=1 SV=2	Serine/arginine repetitive matrix protein 2	SRRM2	42.98	1322.39	1.3	1439	1448		S1439	RTPSRRSRSGSSP	30016	667.4	44.9745	1.77031e-20
Q9UQ35	Q9UQ35|SRRM2_HUMAN	S	S(+79.97)RS(+79.97)GS(+79.97)S(+79.97)PGLR	3	10	Serine/arginine repetitive matrix protein 2 OS=Homo sapiens OX=9606 GN=SRRM2 PE=1 SV=2	Serine/arginine repetitive matrix protein 2	SRRM2	42.98	1322.39	1.3	1439	1448		S1441	PSRRSRSGSSPGL	30016	667.4	44.9745	1.77031e-20
Q9UQ35	Q9UQ35|SRRM2_HUMAN	S	S(+79.97)RS(+79.97)GS(+79.97)S(+79.97)PGLR	5	10	Serine/arginine repetitive matrix protein 2 OS=Homo sapiens OX=9606 GN=SRRM2 PE=1 SV=2	Serine/arginine repetitive matrix protein 2	SRRM2	42.98	1322.39	1.3	1439	1448		S1443	RRSRSGSSPGLRD	30016	667.4	44.9745	1.77031e-20
Q9UQ35	Q9UQ35|SRRM2_HUMAN	S	S(+79.97)RS(+79.97)GS(+79.97)S(+79.97)PGLR	6	10	Serine/arginine repetitive matrix protein 2 OS=Homo sapiens OX=9606 GN=SRRM2 PE=1 SV=2	Serine/arginine repetitive matrix protein 2	SRRM2	42.98	1322.39	1.3	1439	1448		S1444	RSRSGSSPGLRDG	30016	667.4	44.9745	1.77031e-20
P11388	P11388|TOP2A_HUMAN	S	KPS(+79.97)T(+79.97)S(+79.97)DDS(+79.97)DSNFEK	3	14	DNA topoisomerase 2-alpha OS=Homo sapiens OX=9606 GN=TOP2A PE=1 SV=3	DNA topoisomerase 2-alpha	TOP2A	69.54	1875.53	0.7	1467	1480	S3:Phosphorylation (STY):85.08;T4:Phosphorylation (STY):77.93;S5:Phosphorylation (STY):70.86;S8:Phosphorylation (STY):18.53	S1469	RRKRKPSTSDDSD	18881.6	422.411	44.6995	5.95415e-13
P11388	P11388|TOP2A_HUMAN	T	KPS(+79.97)T(+79.97)S(+79.97)DDS(+79.97)DSNFEK	4	14	DNA topoisomerase 2-alpha OS=Homo sapiens OX=9606 GN=TOP2A PE=1 SV=3	DNA topoisomerase 2-alpha	TOP2A	69.54	1875.53	0.7	1467	1480	S3:Phosphorylation (STY):85.08;T4:Phosphorylation (STY):77.93;S5:Phosphorylation (STY):70.86;S8:Phosphorylation (STY):18.53	T1470	RKRKPSTSDDSDS	18881.6	422.411	44.6995	5.95415e-13
P11388	P11388|TOP2A_HUMAN	S	KPS(+79.97)T(+79.97)S(+79.97)DDS(+79.97)DSNFEK	5	14	DNA topoisomerase 2-alpha OS=Homo sapiens OX=9606 GN=TOP2A PE=1 SV=3	DNA topoisomerase 2-alpha	TOP2A	69.54	1875.53	0.7	1467	1480	S3:Phosphorylation (STY):85.08;T4:Phosphorylation (STY):77.93;S5:Phosphorylation (STY):70.86;S8:Phosphorylation (STY):18.53	S1471	KRKPSTSDDSDSN	18881.6	422.411	44.6995	5.95415e-13
P11388	P11388|TOP2A_HUMAN	S	KPS(+79.97)T(+79.97)S(+79.97)DDS(+79.97)DSNFEK	8	14	DNA topoisomerase 2-alpha OS=Homo sapiens OX=9606 GN=TOP2A PE=1 SV=3	DNA topoisomerase 2-alpha	TOP2A	69.54	1875.53	0.7	1467	1480	S3:Phosphorylation (STY):85.08;T4:Phosphorylation (STY):77.93;S5:Phosphorylation (STY):70.86;S8:Phosphorylation (STY):18.53	S1474	PSTSDDSDSNFEK	18881.6	422.411	44.6995	5.95415e-13
P45973	P45973|CBX5_HUMAN	S	RTADS(+79.97)S(+79.97)S(+79.97)S(+79.97)EDEEEYVVEK	5	18	Chromobox protein homolog 5 OS=Homo sapiens OX=9606 GN=CBX5 PE=1 SV=1	Chromobox protein homolog 5	CBX5	59.8	2378.75	1.3	7	24	S5:Phosphorylation (STY):29.32;S6:Phosphorylation (STY):42.89;S7:Phosphorylation (STY):38.32;S8:Phosphorylation (STY):34.81	S11	TKRTADSSSSEDE	20179.6	454.375	44.4118	3.55871e-09
P45973	P45973|CBX5_HUMAN	S	RTADS(+79.97)S(+79.97)S(+79.97)S(+79.97)EDEEEYVVEK	6	18	Chromobox protein homolog 5 OS=Homo sapiens OX=9606 GN=CBX5 PE=1 SV=1	Chromobox protein homolog 5	CBX5	59.8	2378.75	1.3	7	24	S5:Phosphorylation (STY):29.32;S6:Phosphorylation (STY):42.89;S7:Phosphorylation (STY):38.32;S8:Phosphorylation (STY):34.81	S12	KRTADSSSSEDEE	20179.6	454.375	44.4118	3.55871e-09
P45973	P45973|CBX5_HUMAN	S	RTADS(+79.97)S(+79.97)S(+79.97)S(+79.97)EDEEEYVVEK	7	18	Chromobox protein homolog 5 OS=Homo sapiens OX=9606 GN=CBX5 PE=1 SV=1	Chromobox protein homolog 5	CBX5	59.8	2378.75	1.3	7	24	S5:Phosphorylation (STY):29.32;S6:Phosphorylation (STY):42.89;S7:Phosphorylation (STY):38.32;S8:Phosphorylation (STY):34.81	S13	RTADSSSSEDEEE	20179.6	454.375	44.4118	3.55871e-09
P45973	P45973|CBX5_HUMAN	S	RTADS(+79.97)S(+79.97)S(+79.97)S(+79.97)EDEEEYVVEK	8	18	Chromobox protein homolog 5 OS=Homo sapiens OX=9606 GN=CBX5 PE=1 SV=1	Chromobox protein homolog 5	CBX5	59.8	2378.75	1.3	7	24	S5:Phosphorylation (STY):29.32;S6:Phosphorylation (STY):42.89;S7:Phosphorylation (STY):38.32;S8:Phosphorylation (STY):34.81	S14	TADSSSSEDEEEY	20179.6	454.375	44.4118	3.55871e-09
P55197	P55197|AF10_HUMAN	S	GS(+79.97)SPRGS(+79.97)LS(+79.97)PRS(+79.97)PVSSLQIR	2	20	Protein AF-10 OS=Homo sapiens OX=9606 GN=MLLT10 PE=1 SV=2	Protein AF-10	MLLT10	28.24	2386.98	-2.8	678	697	S2:Phosphorylation (STY):0.00;S7:Phosphorylation (STY):19.86;S9:Phosphorylation (STY):16.36;S12:Phosphorylation (STY):12.33	S679	NLVGRGSSPRGSL	6505.51	148.054	43.94	5.81233e-09
P55197	P55197|AF10_HUMAN	S	GS(+79.97)SPRGS(+79.97)LS(+79.97)PRS(+79.97)PVSSLQIR	7	20	Protein AF-10 OS=Homo sapiens OX=9606 GN=MLLT10 PE=1 SV=2	Protein AF-10	MLLT10	28.24	2386.98	-2.8	678	697	S2:Phosphorylation (STY):0.00;S7:Phosphorylation (STY):19.86;S9:Phosphorylation (STY):16.36;S12:Phosphorylation (STY):12.33	S684	GSSPRGSLSPRSP	6505.51	148.054	43.94	5.81233e-09
P55197	P55197|AF10_HUMAN	S	GS(+79.97)SPRGS(+79.97)LS(+79.97)PRS(+79.97)PVSSLQIR	9	20	Protein AF-10 OS=Homo sapiens OX=9606 GN=MLLT10 PE=1 SV=2	Protein AF-10	MLLT10	28.24	2386.98	-2.8	678	697	S2:Phosphorylation (STY):0.00;S7:Phosphorylation (STY):19.86;S9:Phosphorylation (STY):16.36;S12:Phosphorylation (STY):12.33	S686	SPRGSLSPRSPVS	6505.51	148.054	43.94	5.81233e-09
P55197	P55197|AF10_HUMAN	S	GS(+79.97)SPRGS(+79.97)LS(+79.97)PRS(+79.97)PVSSLQIR	12	20	Protein AF-10 OS=Homo sapiens OX=9606 GN=MLLT10 PE=1 SV=2	Protein AF-10	MLLT10	28.24	2386.98	-2.8	678	697	S2:Phosphorylation (STY):0.00;S7:Phosphorylation (STY):19.86;S9:Phosphorylation (STY):16.36;S12:Phosphorylation (STY):12.33	S689	GSLSPRSPVSSLQ	6505.51	148.054	43.94	5.81233e-09
P05388	P05388|RLA0_HUMAN:Q8NHW5|RLA0L_HUMAN	S	EES(+79.97)EES(+79.97)DEDMGFGLFD	3	16	60S acidic ribosomal protein P0 OS=Homo sapiens OX=9606 GN=RPLP0 PE=1 SV=1	60S acidic ribosomal protein P0	RPLP0	83.36	1994.61	0.3	302	317		S304	VEAKEESEESDED	66290.8	1509.81	43.9067	9.68854e-32
P05388	P05388|RLA0_HUMAN:Q8NHW5|RLA0L_HUMAN	S	EES(+79.97)EES(+79.97)DEDMGFGLFD	6	16	60S acidic ribosomal protein P0 OS=Homo sapiens OX=9606 GN=RPLP0 PE=1 SV=1	60S acidic ribosomal protein P0	RPLP0	83.36	1994.61	0.3	302	317		S307	KEESEESDEDMGF	66290.8	1509.81	43.9067	9.68854e-32
P05388	P05388|RLA0_HUMAN:Q8NHW5|RLA0L_HUMAN	S	EES(+79.97)EESDEDM(+15.99)GFGLFD	3	16	60S acidic ribosomal protein P0 OS=Homo sapiens OX=9606 GN=RPLP0 PE=1 SV=1	60S acidic ribosomal protein P0	RPLP0	71.3	1930.63	-3.3	302	317	S3:Phosphorylation (STY):30.72;M10:Oxidation (M):1000.00	S304	VEAKEESEESDED	8647.61	203.744	42.4436	3.86734e-05
Q9BVS4	Q9BVS4|RIOK2_HUMAN	S	TLS(+79.97)ITS(+79.97)S(+79.97)GSAVSC(+57.02)STIPPELVK	3	22	Serine/threonine-protein kinase RIO2 OS=Homo sapiens OX=9606 GN=RIOK2 PE=1 SV=2	Serine/threonine-protein kinase RIO2	RIOK2	42.31	2473.05	3.5	481	502	S3:Phosphorylation (STY):0.00;S6:Phosphorylation (STY):8.69;S7:Phosphorylation (STY):5.99;C13:Carbamidomethylation:1000.00	S483	YRTRTLSITSSGS	7371.77	174.362	42.2786	5.78429e-06
Q9BVS4	Q9BVS4|RIOK2_HUMAN	S	TLS(+79.97)ITS(+79.97)S(+79.97)GSAVSC(+57.02)STIPPELVK	6	22	Serine/threonine-protein kinase RIO2 OS=Homo sapiens OX=9606 GN=RIOK2 PE=1 SV=2	Serine/threonine-protein kinase RIO2	RIOK2	42.31	2473.05	3.5	481	502	S3:Phosphorylation (STY):0.00;S6:Phosphorylation (STY):8.69;S7:Phosphorylation (STY):5.99;C13:Carbamidomethylation:1000.00	S486	RTLSITSSGSAVS	7371.77	174.362	42.2786	5.78429e-06
Q9BVS4	Q9BVS4|RIOK2_HUMAN	S	TLS(+79.97)ITS(+79.97)S(+79.97)GSAVSC(+57.02)STIPPELVK	7	22	Serine/threonine-protein kinase RIO2 OS=Homo sapiens OX=9606 GN=RIOK2 PE=1 SV=2	Serine/threonine-protein kinase RIO2	RIOK2	42.31	2473.05	3.5	481	502	S3:Phosphorylation (STY):0.00;S6:Phosphorylation (STY):8.69;S7:Phosphorylation (STY):5.99;C13:Carbamidomethylation:1000.00	S487	TLSITSSGSAVSC	7371.77	174.362	42.2786	5.78429e-06
Q14839	Q14839|CHD4_HUMAN	S	KRS(+79.97)S(+79.97)S(+79.97)EDDDLDVESDFDDASINSYSVSDGSTSR	3	33	Chromodomain-helicase-DNA-binding protein 4 OS=Homo sapiens OX=9606 GN=CHD4 PE=1 SV=2	Chromodomain-helicase-DNA-binding protein 4	CHD4	62.66	3824.41	1.9	306	338	S3:Phosphorylation (STY):24.15;S4:Phosphorylation (STY):25.74;S5:Phosphorylation (STY):27.52	S308	GSKRKRSSSEDDD	11758.3	280.149	41.9717	4.87003e-07
Q14839	Q14839|CHD4_HUMAN	S	KRS(+79.97)S(+79.97)S(+79.97)EDDDLDVESDFDDASINSYSVSDGSTSR	4	33	Chromodomain-helicase-DNA-binding protein 4 OS=Homo sapiens OX=9606 GN=CHD4 PE=1 SV=2	Chromodomain-helicase-DNA-binding protein 4	CHD4	62.66	3824.41	1.9	306	338	S3:Phosphorylation (STY):24.15;S4:Phosphorylation (STY):25.74;S5:Phosphorylation (STY):27.52	S309	SKRKRSSSEDDDL	11758.3	280.149	41.9717	4.87003e-07
Q14839	Q14839|CHD4_HUMAN	S	KRS(+79.97)S(+79.97)S(+79.97)EDDDLDVESDFDDASINSYSVSDGSTSR	5	33	Chromodomain-helicase-DNA-binding protein 4 OS=Homo sapiens OX=9606 GN=CHD4 PE=1 SV=2	Chromodomain-helicase-DNA-binding protein 4	CHD4	62.66	3824.41	1.9	306	338	S3:Phosphorylation (STY):24.15;S4:Phosphorylation (STY):25.74;S5:Phosphorylation (STY):27.52	S310	KRKRSSSEDDDLD	11758.3	280.149	41.9717	4.87003e-07
P58107	P58107|EPIPL_HUMAN	S	RQVSAS(+79.97)ELHTSGILGPETLR	6	20	Epiplakin OS=Homo sapiens OX=9606 GN=EPPK1 PE=1 SV=3	Epiplakin	EPPK1	54.32	2230.11	5.5	2715	2734	S6:Phosphorylation (STY):0.00	S2720	RRQVSASELHTSG	19427.2	470.88	41.2573	6.87136e-09
P43243	P43243|MATR3_HUMAN	Y	SY(+79.97)SPDGKES(+79.97)PSDKK	2	14	Matrin-3 OS=Homo sapiens OX=9606 GN=MATR3 PE=1 SV=2	Matrin-3	MATR3	57.81	1683.64	2.1	596	609	Y2:Phosphorylation (STY):0.00;S9:Phosphorylation (STY):33.18	Y597	KSRKRSYSPDGKE	216257	5283.73	40.9289	8.86871e-40
P43243	P43243|MATR3_HUMAN	S	SY(+79.97)SPDGKES(+79.97)PSDKK	9	14	Matrin-3 OS=Homo sapiens OX=9606 GN=MATR3 PE=1 SV=2	Matrin-3	MATR3	57.81	1683.64	2.1	596	609	Y2:Phosphorylation (STY):0.00;S9:Phosphorylation (STY):33.18	S604	SPDGKESPSDKKS	216257	5283.73	40.9289	8.86871e-40
Q8WUM0	Q8WUM0|NU133_HUMAN	S	GLPLGSAVS(+79.97)SPVLFS(+79.97)PVGR	9	19	Nuclear pore complex protein Nup133 OS=Homo sapiens OX=9606 GN=NUP133 PE=1 SV=2	Nuclear pore complex protein Nup133	NUP133	39.1	1998.96	-13.6	36	54	S9:Phosphorylation (STY):0.00;S15:Phosphorylation (STY):35.03	S44	PLGSAVSSPVLFS	11198.9	274.543	40.7911	3.09728e-13
Q8WUM0	Q8WUM0|NU133_HUMAN	S	GLPLGSAVS(+79.97)SPVLFS(+79.97)PVGR	15	19	Nuclear pore complex protein Nup133 OS=Homo sapiens OX=9606 GN=NUP133 PE=1 SV=2	Nuclear pore complex protein Nup133	NUP133	39.1	1998.96	-13.6	36	54	S9:Phosphorylation (STY):0.00;S15:Phosphorylation (STY):35.03	S50	SSPVLFSPVGRRS	11198.9	274.543	40.7911	3.09728e-13
Q8TAA9	Q8TAA9|VANG1_HUMAN	S	RRDS(+79.97)SHNELYYEEAEHER	4	18	Vang-like protein 1 OS=Homo sapiens OX=9606 GN=VANGL1 PE=1 SV=1	Vang-like protein 1	VANGL1	54.69	2398.99	-2.2	335	352	S4:Phosphorylation (STY):0.00	S338	AARRRDSSHNELY	6247.05	153.566	40.6799	1.31415e-06
Q9H7D0	Q9H7D0|DOCK5_HUMAN	S	LSPFHGSSPPQSTPLS(+79.97)PPPLT(+79.97)PK	16	23	Dedicator of cytokinesis protein 5 OS=Homo sapiens OX=9606 GN=DOCK5 PE=1 SV=3	Dedicator of cytokinesis protein 5	DOCK5	50.72	2528.18	1.1	1774	1796	S16:Phosphorylation (STY):83.88;T21:Phosphorylation (STY):113.97	S1789	PQSTPLSPPPLTP	4836	119.759	40.3812	1.48454e-06
Q9H7D0	Q9H7D0|DOCK5_HUMAN	T	LSPFHGSSPPQSTPLS(+79.97)PPPLT(+79.97)PK	21	23	Dedicator of cytokinesis protein 5 OS=Homo sapiens OX=9606 GN=DOCK5 PE=1 SV=3	Dedicator of cytokinesis protein 5	DOCK5	50.72	2528.18	1.1	1774	1796	S16:Phosphorylation (STY):83.88;T21:Phosphorylation (STY):113.97	T1794	LSPPPLTPKATRT	4836	119.759	40.3812	1.48454e-06
Q96AY2	Q96AY2|EME1_HUMAN	S	LLS(+79.97)S(+79.97)ES(+79.97)EDEEEFIPLAQR	3	18	Crossover junction endonuclease EME1 OS=Homo sapiens OX=9606 GN=EME1 PE=1 SV=2	Crossover junction endonuclease EME1	EME1	55.46	2330.9	4.5	82	99		S84	QPVRLLSSESEDE	2723.48	67.8359	40.148	8.53603e-06
Q96AY2	Q96AY2|EME1_HUMAN	S	LLS(+79.97)S(+79.97)ES(+79.97)EDEEEFIPLAQR	4	18	Crossover junction endonuclease EME1 OS=Homo sapiens OX=9606 GN=EME1 PE=1 SV=2	Crossover junction endonuclease EME1	EME1	55.46	2330.9	4.5	82	99		S85	PVRLLSSESEDEE	2723.48	67.8359	40.148	8.53603e-06
Q96AY2	Q96AY2|EME1_HUMAN	S	LLS(+79.97)S(+79.97)ES(+79.97)EDEEEFIPLAQR	6	18	Crossover junction endonuclease EME1 OS=Homo sapiens OX=9606 GN=EME1 PE=1 SV=2	Crossover junction endonuclease EME1	EME1	55.46	2330.9	4.5	82	99		S87	RLLSSESEDEEEF	2723.48	67.8359	40.148	8.53603e-06
P17096	P17096|HMGA1_HUMAN	S	KQPPVSPGTALVGSQKEPS(+79.97)EVPTPK	19	25	High mobility group protein HMG-I/HMG-Y OS=Homo sapiens OX=9606 GN=HMGA1 PE=1 SV=3	High mobility group protein HMG-I/HMG-Y	HMGA1	45.24	2637.34	1.7	31	55	S19:Phosphorylation (STY):7.40	S49	GSQKEPSEVPTPK	101194	2526.77	40.0488	2.27775e-32
O95714	O95714|HERC2_HUMAN	S	LAELPAAAQPSAEDS(+79.97)DT(+79.97)EDDS(+79.97)EAEQTER	15	28	E3 ubiquitin-protein ligase HERC2 OS=Homo sapiens OX=9606 GN=HERC2 PE=1 SV=2	E3 ubiquitin-protein ligase HERC2	HERC2	91.08	3214.18	-0.2	1928	1955	S15:Phosphorylation (STY):14.19;T17:Phosphorylation (STY):9.55;S21:Phosphorylation (STY):8.76	S1942	QPSAEDSDTEDDS	3639.55	91.2597	39.8813	1.56147e-05
O95714	O95714|HERC2_HUMAN	T	LAELPAAAQPSAEDS(+79.97)DT(+79.97)EDDS(+79.97)EAEQTER	17	28	E3 ubiquitin-protein ligase HERC2 OS=Homo sapiens OX=9606 GN=HERC2 PE=1 SV=2	E3 ubiquitin-protein ligase HERC2	HERC2	91.08	3214.18	-0.2	1928	1955	S15:Phosphorylation (STY):14.19;T17:Phosphorylation (STY):9.55;S21:Phosphorylation (STY):8.76	T1944	SAEDSDTEDDSEA	3639.55	91.2597	39.8813	1.56147e-05
O95714	O95714|HERC2_HUMAN	S	LAELPAAAQPSAEDS(+79.97)DT(+79.97)EDDS(+79.97)EAEQTER	21	28	E3 ubiquitin-protein ligase HERC2 OS=Homo sapiens OX=9606 GN=HERC2 PE=1 SV=2	E3 ubiquitin-protein ligase HERC2	HERC2	91.08	3214.18	-0.2	1928	1955	S15:Phosphorylation (STY):14.19;T17:Phosphorylation (STY):9.55;S21:Phosphorylation (STY):8.76	S1948	SDTEDDSEAEQTE	3639.55	91.2597	39.8813	1.56147e-05
P53999	P53999|TCP4_HUMAN	S	ELVSSS(+79.97)SSGSDSDSEVDKK	6	19	Activated RNA polymerase II transcriptional coactivator p15 OS=Homo sapiens OX=9606 GN=SUB1 PE=1 SV=3	Activated RNA polymerase II transcriptional coactivator p15	SUB1	38.8	2021.83	-2.7	6	24	S6:Phosphorylation (STY):0.00	S11	KELVSSSSSGSDS	10615.7	267.159	39.7355	4.50685e-16
Q14157	Q14157|UBP2L_HUMAN	S	RYPSSISS(+79.97)SPQKDLTQAK	8	18	Ubiquitin-associated protein 2-like OS=Homo sapiens OX=9606 GN=UBAP2L PE=1 SV=2	Ubiquitin-associated protein 2-like	UBAP2L	32.71	2071.99	-3.1	601	618	S8:Phosphorylation (STY):0.00	S608	YPSSISSSPQKDL	3331.69	84.0011	39.6625	0.000158313
O75475	O75475|PSIP1_HUMAN	T	T(+79.97)GVTSTS(+79.97)DS(+79.97)EEEGDDQEGEK	1	20	PC4 and SFRS1-interacting protein OS=Homo sapiens OX=9606 GN=PSIP1 PE=1 SV=1	PC4 and SFRS1-interacting protein	PSIP1	50.83	2338.73	2.4	267	286	T1:Phosphorylation (STY):0.00;S7:Phosphorylation (STY):5.08;S9:Phosphorylation (STY):3.36	T267	RKNLAKTGVTSTS	3208.1	80.9163	39.6471	2.26811e-05
O75475	O75475|PSIP1_HUMAN	S	T(+79.97)GVTSTS(+79.97)DS(+79.97)EEEGDDQEGEK	7	20	PC4 and SFRS1-interacting protein OS=Homo sapiens OX=9606 GN=PSIP1 PE=1 SV=1	PC4 and SFRS1-interacting protein	PSIP1	50.83	2338.73	2.4	267	286	T1:Phosphorylation (STY):0.00;S7:Phosphorylation (STY):5.08;S9:Phosphorylation (STY):3.36	S273	TGVTSTSDSEEEG	3208.1	80.9163	39.6471	2.26811e-05
O75475	O75475|PSIP1_HUMAN	S	T(+79.97)GVTSTS(+79.97)DS(+79.97)EEEGDDQEGEK	9	20	PC4 and SFRS1-interacting protein OS=Homo sapiens OX=9606 GN=PSIP1 PE=1 SV=1	PC4 and SFRS1-interacting protein	PSIP1	50.83	2338.73	2.4	267	286	T1:Phosphorylation (STY):0.00;S7:Phosphorylation (STY):5.08;S9:Phosphorylation (STY):3.36	S275	VTSTSDSEEEGDD	3208.1	80.9163	39.6471	2.26811e-05
P82094	P82094|TMF1_HUMAN	S	S(+79.97)ATPVNC(+57.02)EQPDILVSSTPINEGQTVLDK	1	28	TATA element modulatory factor OS=Homo sapiens OX=9606 GN=TMF1 PE=1 SV=2	TATA element modulatory factor	TMF1	86.5	3091.44	-8.4	399	426	S1:Phosphorylation (STY):0.00;C7:Carbamidomethylation:1000.00	S399	MEESGRSATPVNC	22912.6	579.05	39.5692	1.94098e-26
Q15149	Q15149|PLEC_HUMAN	S	S(+79.97)RS(+79.97)S(+79.97)SVGSS(+79.97)SSYPIS(+79.97)PAVSR	1	20	Plectin OS=Homo sapiens OX=9606 GN=PLEC PE=1 SV=3	Plectin	PLEC	60.08	2396.81	-2.4	4382	4401	S1:Phosphorylation (STY):5.55;S3:Phosphorylation (STY):0.00;S4:Phosphorylation (STY):0.00;S9:Phosphorylation (STY):0.00;S15:Phosphorylation (STY):16.51	S4382	NAGGFRSRSSSVG	6513.81	169.377	38.4573	1.91797e-08
Q15149	Q15149|PLEC_HUMAN	S	S(+79.97)RS(+79.97)S(+79.97)SVGSS(+79.97)SSYPIS(+79.97)PAVSR	3	20	Plectin OS=Homo sapiens OX=9606 GN=PLEC PE=1 SV=3	Plectin	PLEC	60.08	2396.81	-2.4	4382	4401	S1:Phosphorylation (STY):5.55;S3:Phosphorylation (STY):0.00;S4:Phosphorylation (STY):0.00;S9:Phosphorylation (STY):0.00;S15:Phosphorylation (STY):16.51	S4384	GGFRSRSSSVGSS	6513.81	169.377	38.4573	1.91797e-08
Q15149	Q15149|PLEC_HUMAN	S	S(+79.97)RS(+79.97)S(+79.97)SVGSS(+79.97)SSYPIS(+79.97)PAVSR	4	20	Plectin OS=Homo sapiens OX=9606 GN=PLEC PE=1 SV=3	Plectin	PLEC	60.08	2396.81	-2.4	4382	4401	S1:Phosphorylation (STY):5.55;S3:Phosphorylation (STY):0.00;S4:Phosphorylation (STY):0.00;S9:Phosphorylation (STY):0.00;S15:Phosphorylation (STY):16.51	S4385	GFRSRSSSVGSSS	6513.81	169.377	38.4573	1.91797e-08
Q15149	Q15149|PLEC_HUMAN	S	S(+79.97)RS(+79.97)S(+79.97)SVGSS(+79.97)SSYPIS(+79.97)PAVSR	9	20	Plectin OS=Homo sapiens OX=9606 GN=PLEC PE=1 SV=3	Plectin	PLEC	60.08	2396.81	-2.4	4382	4401	S1:Phosphorylation (STY):5.55;S3:Phosphorylation (STY):0.00;S4:Phosphorylation (STY):0.00;S9:Phosphorylation (STY):0.00;S15:Phosphorylation (STY):16.51	S4390	SSSVGSSSSYPIS	6513.81	169.377	38.4573	1.91797e-08
Q15149	Q15149|PLEC_HUMAN	S	S(+79.97)RS(+79.97)S(+79.97)SVGSS(+79.97)SSYPIS(+79.97)PAVSR	15	20	Plectin OS=Homo sapiens OX=9606 GN=PLEC PE=1 SV=3	Plectin	PLEC	60.08	2396.81	-2.4	4382	4401	S1:Phosphorylation (STY):5.55;S3:Phosphorylation (STY):0.00;S4:Phosphorylation (STY):0.00;S9:Phosphorylation (STY):0.00;S15:Phosphorylation (STY):16.51	S4396	SSSYPISPAVSRT	6513.81	169.377	38.4573	1.91797e-08
P51636	P51636|CAV2_HUMAN	S	ADVQLFMDDDSYS(+79.97)HHS(+79.97)GLEYAD	13	22	Caveolin-2 OS=Homo sapiens OX=9606 GN=CAV2 PE=1 SV=2	Caveolin-2	CAV2	44.74	2673.96	-4.5	8	29	S13:Phosphorylation (STY):0.00;S16:Phosphorylation (STY):0.00	S20	MDDDSYSHHSGLE	3108.94	81.0015	38.3812	0.000131416
P51636	P51636|CAV2_HUMAN	S	ADVQLFMDDDSYS(+79.97)HHS(+79.97)GLEYAD	16	22	Caveolin-2 OS=Homo sapiens OX=9606 GN=CAV2 PE=1 SV=2	Caveolin-2	CAV2	44.74	2673.96	-4.5	8	29	S13:Phosphorylation (STY):0.00;S16:Phosphorylation (STY):0.00	S23	DSYSHHSGLEYAD	3108.94	81.0015	38.3812	0.000131416
Q66GS9	Q66GS9|CP135_HUMAN	S	HGLATPPLSS(+79.97)TLRSPSHS(+79.97)PEHR	10	22	Centrosomal protein of 135 kDa OS=Homo sapiens OX=9606 GN=CEP135 PE=1 SV=2	Centrosomal protein of 135 kDa	CEP135	52.3	2523.14	-2.1	1117	1138	S10:Phosphorylation (STY):0.00;S18:Phosphorylation (STY):8.22	S1126	ATPPLSSTLRSPS	7323.3	190.934	38.3552	9.84577e-06
Q66GS9	Q66GS9|CP135_HUMAN	S	HGLATPPLSS(+79.97)TLRSPSHS(+79.97)PEHR	18	22	Centrosomal protein of 135 kDa OS=Homo sapiens OX=9606 GN=CEP135 PE=1 SV=2	Centrosomal protein of 135 kDa	CEP135	52.3	2523.14	-2.1	1117	1138	S10:Phosphorylation (STY):0.00;S18:Phosphorylation (STY):8.22	S1134	LRSPSHSPEHRNV	7323.3	190.934	38.3552	9.84577e-06
P18583	P18583|SON_HUMAN	S	S(+79.97)FS(+79.97)IS(+79.97)PSR	1	8	Protein SON OS=Homo sapiens OX=9606 GN=SON PE=1 SV=4	Protein SON	SON	39.04	1119.34	-5.2	1948	1955	S1:Phosphorylation (STY):71.27;S3:Phosphorylation (STY):61.69;S5:Phosphorylation (STY):32.28	S1948	SVGRRRSFSISPS	6066.84	158.805	38.2032	1.9598e-06
P18583	P18583|SON_HUMAN	S	S(+79.97)FS(+79.97)IS(+79.97)PSR	3	8	Protein SON OS=Homo sapiens OX=9606 GN=SON PE=1 SV=4	Protein SON	SON	39.04	1119.34	-5.2	1948	1955	S1:Phosphorylation (STY):71.27;S3:Phosphorylation (STY):61.69;S5:Phosphorylation (STY):32.28	S1950	GRRRSFSISPSRR	6066.84	158.805	38.2032	1.9598e-06
P18583	P18583|SON_HUMAN	S	S(+79.97)FS(+79.97)IS(+79.97)PSR	5	8	Protein SON OS=Homo sapiens OX=9606 GN=SON PE=1 SV=4	Protein SON	SON	39.04	1119.34	-5.2	1948	1955	S1:Phosphorylation (STY):71.27;S3:Phosphorylation (STY):61.69;S5:Phosphorylation (STY):32.28	S1952	RRSFSISPSRRSR	6066.84	158.805	38.2032	1.9598e-06
Q5T0N5	Q5T0N5|FBP1L_HUMAN	S	RHS(+79.97)SDINHLVTQGR	3	14	Formin-binding protein 1-like OS=Homo sapiens OX=9606 GN=FNBP1L PE=1 SV=3	Formin-binding protein 1-like	FNBP1L	59.03	1698.8	-4	486	499	S3:Phosphorylation (STY):0.00	S488	RGDRRHSSDINHL	7009.34	184.014	38.0914	1.45038e-07
Q5QJE6	Q5QJE6|TDIF2_HUMAN	S	LYTS(+79.97)APNT(+79.97)SQGK	4	12	Deoxynucleotidyltransferase terminal-interacting protein 2 OS=Homo sapiens OX=9606 GN=DNTTIP2 PE=1 SV=2	Deoxynucleotidyltransferase terminal-interacting protein 2	DNTTIP2	21.43	1425.56	-1.7	426	437	S4:Phosphorylation (STY):0.00;T8:Phosphorylation (STY):0.00	S429	DTKLYTSAPNTSQ	4430.99	116.419	38.0606	2.39352e-05
Q5QJE6	Q5QJE6|TDIF2_HUMAN	T	LYTS(+79.97)APNT(+79.97)SQGK	8	12	Deoxynucleotidyltransferase terminal-interacting protein 2 OS=Homo sapiens OX=9606 GN=DNTTIP2 PE=1 SV=2	Deoxynucleotidyltransferase terminal-interacting protein 2	DNTTIP2	21.43	1425.56	-1.7	426	437	S4:Phosphorylation (STY):0.00;T8:Phosphorylation (STY):0.00	T433	YTSAPNTSQGKDN	4430.99	116.419	38.0606	2.39352e-05
Q14134	Q14134|TRI29_HUMAN	S	SPS(+79.97)GPSGSLENGTK	3	14	Tripartite motif-containing protein 29 OS=Homo sapiens OX=9606 GN=TRIM29 PE=1 SV=2	Tripartite motif-containing protein 29	TRIM29	44.22	1396.59	0.6	21	34	S3:Phosphorylation (STY):0.00	S23	RDARSPSGPSGSL	2722.5	71.8301	37.9019	1.1737e-05
Q6ZW49	Q6ZW49|PAXI1_HUMAN	S	SKGELMFDDS(+79.97)S(+79.97)DS(+79.97)S(+79.97)PEKQER	10	20	PAX-interacting protein 1 OS=Homo sapiens OX=9606 GN=PAXIP1 PE=1 SV=2	PAX-interacting protein 1	PAXIP1	41.89	2590.86	0.6	243	262	S10:Phosphorylation (STY):32.47;S11:Phosphorylation (STY):30.19;S13:Phosphorylation (STY):35.28;S14:Phosphorylation (STY):33.02	S252	ELMFDDSSDSSPE	3048.9	80.4943	37.8772	0.000138855
Q6ZW49	Q6ZW49|PAXI1_HUMAN	S	SKGELMFDDS(+79.97)S(+79.97)DS(+79.97)S(+79.97)PEKQER	11	20	PAX-interacting protein 1 OS=Homo sapiens OX=9606 GN=PAXIP1 PE=1 SV=2	PAX-interacting protein 1	PAXIP1	41.89	2590.86	0.6	243	262	S10:Phosphorylation (STY):32.47;S11:Phosphorylation (STY):30.19;S13:Phosphorylation (STY):35.28;S14:Phosphorylation (STY):33.02	S253	LMFDDSSDSSPEK	3048.9	80.4943	37.8772	0.000138855
Q6ZW49	Q6ZW49|PAXI1_HUMAN	S	SKGELMFDDS(+79.97)S(+79.97)DS(+79.97)S(+79.97)PEKQER	13	20	PAX-interacting protein 1 OS=Homo sapiens OX=9606 GN=PAXIP1 PE=1 SV=2	PAX-interacting protein 1	PAXIP1	41.89	2590.86	0.6	243	262	S10:Phosphorylation (STY):32.47;S11:Phosphorylation (STY):30.19;S13:Phosphorylation (STY):35.28;S14:Phosphorylation (STY):33.02	S255	FDDSSDSSPEKQE	3048.9	80.4943	37.8772	0.000138855
Q6ZW49	Q6ZW49|PAXI1_HUMAN	S	SKGELMFDDS(+79.97)S(+79.97)DS(+79.97)S(+79.97)PEKQER	14	20	PAX-interacting protein 1 OS=Homo sapiens OX=9606 GN=PAXIP1 PE=1 SV=2	PAX-interacting protein 1	PAXIP1	41.89	2590.86	0.6	243	262	S10:Phosphorylation (STY):32.47;S11:Phosphorylation (STY):30.19;S13:Phosphorylation (STY):35.28;S14:Phosphorylation (STY):33.02	S256	DDSSDSSPEKQER	3048.9	80.4943	37.8772	0.000138855
Q92597	Q92597|NDRG1_HUMAN	S	S(+79.97)RTAS(+79.97)GS(+79.97)SVT(+79.97)SLDGTR	1	16	Protein NDRG1 OS=Homo sapiens OX=9606 GN=NDRG1 PE=1 SV=1	Protein NDRG1	NDRG1	44.6	1900.64	-1	326	341	S1:Phosphorylation (STY):0.00;S5:Phosphorylation (STY):22.45;S7:Phosphorylation (STY):0.00;T10:Phosphorylation (STY):0.00	S326	MTRLMRSRTASGS	5699.2	150.652	37.8302	5.4722e-09
Q92597	Q92597|NDRG1_HUMAN	S	S(+79.97)RTAS(+79.97)GS(+79.97)SVT(+79.97)SLDGTR	5	16	Protein NDRG1 OS=Homo sapiens OX=9606 GN=NDRG1 PE=1 SV=1	Protein NDRG1	NDRG1	44.6	1900.64	-1	326	341	S1:Phosphorylation (STY):0.00;S5:Phosphorylation (STY):22.45;S7:Phosphorylation (STY):0.00;T10:Phosphorylation (STY):0.00	S330	MRSRTASGSSVTS	5699.2	150.652	37.8302	5.4722e-09
Q92597	Q92597|NDRG1_HUMAN	S	S(+79.97)RTAS(+79.97)GS(+79.97)SVT(+79.97)SLDGTR	7	16	Protein NDRG1 OS=Homo sapiens OX=9606 GN=NDRG1 PE=1 SV=1	Protein NDRG1	NDRG1	44.6	1900.64	-1	326	341	S1:Phosphorylation (STY):0.00;S5:Phosphorylation (STY):22.45;S7:Phosphorylation (STY):0.00;T10:Phosphorylation (STY):0.00	S332	SRTASGSSVTSLD	5699.2	150.652	37.8302	5.4722e-09
Q92597	Q92597|NDRG1_HUMAN	T	S(+79.97)RTAS(+79.97)GS(+79.97)SVT(+79.97)SLDGTR	10	16	Protein NDRG1 OS=Homo sapiens OX=9606 GN=NDRG1 PE=1 SV=1	Protein NDRG1	NDRG1	44.6	1900.64	-1	326	341	S1:Phosphorylation (STY):0.00;S5:Phosphorylation (STY):22.45;S7:Phosphorylation (STY):0.00;T10:Phosphorylation (STY):0.00	T335	ASGSSVTSLDGTR	5699.2	150.652	37.8302	5.4722e-09
Q9BTX1	Q9BTX1|NDC1_HUMAN:Q13085|ACACA_HUMAN	T	LST(+79.97)PDVVS(+79.97)PFGTPFGSSVMNR	3	21	Nucleoporin NDC1 OS=Homo sapiens OX=9606 GN=NDC1 PE=1 SV=2	Nucleoporin NDC1	NDC1	46.68	2354.01	2	438	458	T3:Phosphorylation (STY):0.00;S8:Phosphorylation (STY):4.73	T440	FSSKLSTPDVVSP	20641.4	547.957	37.6697	4.11198e-15
Q9BTX1	Q9BTX1|NDC1_HUMAN:Q13085|ACACA_HUMAN	S	LST(+79.97)PDVVS(+79.97)PFGTPFGSSVMNR	8	21	Nucleoporin NDC1 OS=Homo sapiens OX=9606 GN=NDC1 PE=1 SV=2	Nucleoporin NDC1	NDC1	46.68	2354.01	2	438	458	T3:Phosphorylation (STY):0.00;S8:Phosphorylation (STY):4.73	S445	STPDVVSPFGTPF	20641.4	547.957	37.6697	4.11198e-15
P25205	P25205|MCM3_HUMAN:Q9UBS9|SUCO_HUMAN	S	EVDPNDLYIVEPLKFS(+79.97)PEK	16	19	DNA replication licensing factor MCM3 OS=Homo sapiens OX=9606 GN=MCM3 PE=1 SV=3	DNA replication licensing factor MCM3	MCM3									2571.29	69.33	37.0877	0.000315538
P51636	P51636|CAV2_HUMAN	S	ADVQLFM(+15.99)DDDS(+79.97)Y(+79.97)SHHS(+79.97)GLEYADPEK	11	25	Caveolin-2 OS=Homo sapiens OX=9606 GN=CAV2 PE=1 SV=2	Caveolin-2	CAV2	53.26	3124.11	-1.8	8	32	M7:Oxidation (M):1000.00;S11:Phosphorylation (STY):0.00;Y12:Phosphorylation (STY):0.00;S16:Phosphorylation (STY):0.00	S18	LFMDDDSYSHHSG	3415.25	92.4441	36.944	0.00623335
P51636	P51636|CAV2_HUMAN	Y	ADVQLFM(+15.99)DDDS(+79.97)Y(+79.97)SHHS(+79.97)GLEYADPEK	12	25	Caveolin-2 OS=Homo sapiens OX=9606 GN=CAV2 PE=1 SV=2	Caveolin-2	CAV2	53.26	3124.11	-1.8	8	32	M7:Oxidation (M):1000.00;S11:Phosphorylation (STY):0.00;Y12:Phosphorylation (STY):0.00;S16:Phosphorylation (STY):0.00	Y19	FMDDDSYSHHSGL	3415.25	92.4441	36.944	0.00623335
P51636	P51636|CAV2_HUMAN	S	ADVQLFM(+15.99)DDDS(+79.97)Y(+79.97)SHHS(+79.97)GLEYADPEK	16	25	Caveolin-2 OS=Homo sapiens OX=9606 GN=CAV2 PE=1 SV=2	Caveolin-2	CAV2	53.26	3124.11	-1.8	8	32	M7:Oxidation (M):1000.00;S11:Phosphorylation (STY):0.00;Y12:Phosphorylation (STY):0.00;S16:Phosphorylation (STY):0.00	S23	DSYSHHSGLEYAD	3415.25	92.4441	36.944	0.00623335
Q9UKJ3	Q9UKJ3|GPTC8_HUMAN	S	KRS(+79.97)WGHES(+79.97)PEER	3	12	G patch domain-containing protein 8 OS=Homo sapiens OX=9606 GN=GPATCH8 PE=1 SV=2	G patch domain-containing protein 8	GPATCH8	50.08	1656.64	0.8	1007	1018		S1009	SGSRKRSWGHESP	14691.5	400.011	36.7277	1.49037e-07
Q9UKJ3	Q9UKJ3|GPTC8_HUMAN	S	KRS(+79.97)WGHES(+79.97)PEER	8	12	G patch domain-containing protein 8 OS=Homo sapiens OX=9606 GN=GPATCH8 PE=1 SV=2	G patch domain-containing protein 8	GPATCH8	50.08	1656.64	0.8	1007	1018		S1014	RSWGHESPEERHS	14691.5	400.011	36.7277	1.49037e-07
P08651	P08651|NFIC_HUMAN	S	TLPSTS(+79.97)SSGS(+79.97)KR	6	12	Nuclear factor 1 C-type OS=Homo sapiens OX=9606 GN=NFIC PE=1 SV=2	Nuclear factor 1 C-type	NFIC	38.05	1366.55	1.4	270	281	S6:Phosphorylation (STY):0.00;S10:Phosphorylation (STY):0.00	S275	RTLPSTSSSGSKR	3114.34	85.11	36.5919	0.000160196
P08651	P08651|NFIC_HUMAN	S	TLPSTS(+79.97)SSGS(+79.97)KR	10	12	Nuclear factor 1 C-type OS=Homo sapiens OX=9606 GN=NFIC PE=1 SV=2	Nuclear factor 1 C-type	NFIC	38.05	1366.55	1.4	270	281	S6:Phosphorylation (STY):0.00;S10:Phosphorylation (STY):0.00	S279	STSSSGSKRHKSG	3114.34	85.11	36.5919	0.000160196
P23588	P23588|IF4B_HUMAN	S	SQS(+79.97)S(+79.97)DTEQQS(+79.97)PTSGGGK	3	17	Eukaryotic translation initiation factor 4B OS=Homo sapiens OX=9606 GN=EIF4B PE=1 SV=2	Eukaryotic translation initiation factor 4B	EIF4B	59.78	1919.62	0.3	495	511	S3:Phosphorylation (STY):0.00;S4:Phosphorylation (STY):5.08;S10:Phosphorylation (STY):11.10	S497	PPARSQSSDTEQQ	4459.02	122.353	36.444	2.97455e-05
P23588	P23588|IF4B_HUMAN	S	SQS(+79.97)S(+79.97)DTEQQS(+79.97)PTSGGGK	4	17	Eukaryotic translation initiation factor 4B OS=Homo sapiens OX=9606 GN=EIF4B PE=1 SV=2	Eukaryotic translation initiation factor 4B	EIF4B	59.78	1919.62	0.3	495	511	S3:Phosphorylation (STY):0.00;S4:Phosphorylation (STY):5.08;S10:Phosphorylation (STY):11.10	S498	PARSQSSDTEQQS	4459.02	122.353	36.444	2.97455e-05
P23588	P23588|IF4B_HUMAN	S	SQS(+79.97)S(+79.97)DTEQQS(+79.97)PTSGGGK	10	17	Eukaryotic translation initiation factor 4B OS=Homo sapiens OX=9606 GN=EIF4B PE=1 SV=2	Eukaryotic translation initiation factor 4B	EIF4B	59.78	1919.62	0.3	495	511	S3:Phosphorylation (STY):0.00;S4:Phosphorylation (STY):5.08;S10:Phosphorylation (STY):11.10	S504	SDTEQQSPTSGGG	4459.02	122.353	36.444	2.97455e-05
Q92934	Q92934|BAD_HUMAN	S	GLGPSPAGDGPSGS(+79.97)GK	14	16	Bcl2-associated agonist of cell death OS=Homo sapiens OX=9606 GN=BAD PE=1 SV=3	Bcl2-associated agonist of cell death	BAD	47.74	1419.6	-6.9	21	36	S14:Phosphorylation (STY):6.59	S34	GDGPSGSGKHHRQ	5655.08	155.838	36.2881	1.00643e-05
P41227	P41227|NAA10_HUMAN	S	DLSEVSETTESTDVKDSS(+79.97)EASDSAS	18	25	N-alpha-acetyltransferase 10 OS=Homo sapiens OX=9606 GN=NAA10 PE=1 SV=1	N-alpha-acetyltransferase 10	NAA10	38.73	2655.04	2.6	211	235	S18:Phosphorylation (STY):0.00	S228	TDVKDSSEASDSA	1521.06	41.9413	36.2664	0.000107569
P17096	P17096|HMGA1_HUMAN	S	KLEKEEEEGIS(+79.97)QES(+79.97)SEEEQ	11	19	High mobility group protein HMG-I/HMG-Y OS=Homo sapiens OX=9606 GN=HMGA1 PE=1 SV=3	High mobility group protein HMG-I/HMG-Y	HMGA1	56.07	2395.92	3.3	89	107	S11:Phosphorylation (STY):25.11;S14:Phosphorylation (STY):11.06	S99	EEEEGISQESSEE	60024.3	1668.22	35.981	1.2062e-23
P17096	P17096|HMGA1_HUMAN	S	KLEKEEEEGIS(+79.97)QES(+79.97)SEEEQ	14	19	High mobility group protein HMG-I/HMG-Y OS=Homo sapiens OX=9606 GN=HMGA1 PE=1 SV=3	High mobility group protein HMG-I/HMG-Y	HMGA1	56.07	2395.92	3.3	89	107	S11:Phosphorylation (STY):25.11;S14:Phosphorylation (STY):11.06	S102	EGISQESSEEEQ_	60024.3	1668.22	35.981	1.2062e-23
P17812	P17812|PYRG1_HUMAN	S	SGSS(+79.97)SPDSEITELKFPSINHD	4	21	CTP synthase 1 OS=Homo sapiens OX=9606 GN=CTPS1 PE=1 SV=2	CTP synthase 1	CTPS1	56.01	2326	3.5	571	591	S4:Phosphorylation (STY):0.00	S574	SDRSGSSSPDSEI	54066.3	1508.93	35.831	3.1578e-26
Q8IX03	Q8IX03|KIBRA_HUMAN	S	SLSSSMQSLSSGSSPGSLTS(+79.97)SR	20	22	Protein KIBRA OS=Homo sapiens OX=9606 GN=WWC1 PE=1 SV=1	Protein KIBRA	WWC1	55.19	2208.96	3.7	425	446	S20:Phosphorylation (STY):0.00	S444	SPGSLTSSRGSLV	6634.02	185.99	35.6687	6.14732e-09
P17812	P17812|PYRG1_HUMAN	S	SGSS(+79.97)S(+79.97)PDS(+79.97)EITELK	4	14	CTP synthase 1 OS=Homo sapiens OX=9606 GN=CTPS1 PE=1 SV=2	CTP synthase 1	CTPS1	48.71	1675.57	-3.5	571	584	S4:Phosphorylation (STY):0.00;S5:Phosphorylation (STY):5.03;S8:Phosphorylation (STY):38.16	S574	SDRSGSSSPDSEI	2077.16	58.6457	35.4189	0.000426959
P17812	P17812|PYRG1_HUMAN	S	SGSS(+79.97)S(+79.97)PDS(+79.97)EITELK	5	14	CTP synthase 1 OS=Homo sapiens OX=9606 GN=CTPS1 PE=1 SV=2	CTP synthase 1	CTPS1	48.71	1675.57	-3.5	571	584	S4:Phosphorylation (STY):0.00;S5:Phosphorylation (STY):5.03;S8:Phosphorylation (STY):38.16	S575	DRSGSSSPDSEIT	2077.16	58.6457	35.4189	0.000426959
P17812	P17812|PYRG1_HUMAN	S	SGSS(+79.97)S(+79.97)PDS(+79.97)EITELK	8	14	CTP synthase 1 OS=Homo sapiens OX=9606 GN=CTPS1 PE=1 SV=2	CTP synthase 1	CTPS1	48.71	1675.57	-3.5	571	584	S4:Phosphorylation (STY):0.00;S5:Phosphorylation (STY):5.03;S8:Phosphorylation (STY):38.16	S578	GSSSPDSEITELK	2077.16	58.6457	35.4189	0.000426959
Q7KZ85	Q7KZ85|SPT6H_HUMAN	S	GFINDDDDEDEGEEDEGS(+79.97)DS(+79.97)GDS(+79.97)EDDVGHK	18	30	Transcription elongation factor SPT6 OS=Homo sapiens OX=9606 GN=SUPT6H PE=1 SV=2	Transcription elongation factor SPT6	SUPT6H	27.08	3467.06	-5.3	56	85		S73	GEEDEGSDSGDSE	5085.6	144.616	35.1662	1.14902e-05
Q7KZ85	Q7KZ85|SPT6H_HUMAN	S	GFINDDDDEDEGEEDEGS(+79.97)DS(+79.97)GDS(+79.97)EDDVGHK	20	30	Transcription elongation factor SPT6 OS=Homo sapiens OX=9606 GN=SUPT6H PE=1 SV=2	Transcription elongation factor SPT6	SUPT6H	27.08	3467.06	-5.3	56	85		S75	EDEGSDSGDSEDD	5085.6	144.616	35.1662	1.14902e-05
Q7KZ85	Q7KZ85|SPT6H_HUMAN	S	GFINDDDDEDEGEEDEGS(+79.97)DS(+79.97)GDS(+79.97)EDDVGHK	23	30	Transcription elongation factor SPT6 OS=Homo sapiens OX=9606 GN=SUPT6H PE=1 SV=2	Transcription elongation factor SPT6	SUPT6H	27.08	3467.06	-5.3	56	85		S78	GSDSGDSEDDVGH	5085.6	144.616	35.1662	1.14902e-05
Q6PJF5	Q6PJF5|RHDF2_HUMAN	S	GIPHS(+79.97)AS(+79.97)PVS(+79.97)PDGVQIPLK	5	19	Inactive rhomboid protein 2 OS=Homo sapiens OX=9606 GN=RHBDF2 PE=1 SV=2	Inactive rhomboid protein 2	RHBDF2	49.39	2137.93	-2	319	337		S323	FRGIPHSASPVSP	6870.41	196.279	35.0033	2.72988e-07
Q6PJF5	Q6PJF5|RHDF2_HUMAN	S	GIPHS(+79.97)AS(+79.97)PVS(+79.97)PDGVQIPLK	7	19	Inactive rhomboid protein 2 OS=Homo sapiens OX=9606 GN=RHBDF2 PE=1 SV=2	Inactive rhomboid protein 2	RHBDF2	49.39	2137.93	-2	319	337		S325	GIPHSASPVSPDG	6870.41	196.279	35.0033	2.72988e-07
Q6PJF5	Q6PJF5|RHDF2_HUMAN	S	GIPHS(+79.97)AS(+79.97)PVS(+79.97)PDGVQIPLK	10	19	Inactive rhomboid protein 2 OS=Homo sapiens OX=9606 GN=RHBDF2 PE=1 SV=2	Inactive rhomboid protein 2	RHBDF2	49.39	2137.93	-2	319	337		S328	HSASPVSPDGVQI	6870.41	196.279	35.0033	2.72988e-07
Q9BVS4	Q9BVS4|RIOK2_HUMAN	S	TLS(+79.97)ITS(+79.97)SGS(+79.97)AVSC(+57.02)STIPPELVK	3	22	Serine/threonine-protein kinase RIO2 OS=Homo sapiens OX=9606 GN=RIOK2 PE=1 SV=2	Serine/threonine-protein kinase RIO2	RIOK2	51.6	2473.05	1.6	481	502	S3:Phosphorylation (STY):0.00;S6:Phosphorylation (STY):0.00;S9:Phosphorylation (STY):2.76;C13:Carbamidomethylation:1000.00	S483	YRTRTLSITSSGS	7584.03	218.963	34.6361	1.33274e-09
Q9BVS4	Q9BVS4|RIOK2_HUMAN	S	TLS(+79.97)ITS(+79.97)SGS(+79.97)AVSC(+57.02)STIPPELVK	6	22	Serine/threonine-protein kinase RIO2 OS=Homo sapiens OX=9606 GN=RIOK2 PE=1 SV=2	Serine/threonine-protein kinase RIO2	RIOK2	51.6	2473.05	1.6	481	502	S3:Phosphorylation (STY):0.00;S6:Phosphorylation (STY):0.00;S9:Phosphorylation (STY):2.76;C13:Carbamidomethylation:1000.00	S486	RTLSITSSGSAVS	7584.03	218.963	34.6361	1.33274e-09
Q9BVS4	Q9BVS4|RIOK2_HUMAN	S	TLS(+79.97)ITS(+79.97)SGS(+79.97)AVSC(+57.02)STIPPELVK	9	22	Serine/threonine-protein kinase RIO2 OS=Homo sapiens OX=9606 GN=RIOK2 PE=1 SV=2	Serine/threonine-protein kinase RIO2	RIOK2	51.6	2473.05	1.6	481	502	S3:Phosphorylation (STY):0.00;S6:Phosphorylation (STY):0.00;S9:Phosphorylation (STY):2.76;C13:Carbamidomethylation:1000.00	S489	SITSSGSAVSCST	7584.03	218.963	34.6361	1.33274e-09
Q5T8D3	Q5T8D3|ACBD5_HUMAN	S	AES(+79.97)S(+79.97)DS(+79.97)GAES(+79.97)EEEEAQEEVK	3	20	Acyl-CoA-binding domain-containing protein 5 OS=Homo sapiens OX=9606 GN=ACBD5 PE=1 SV=1	Acyl-CoA-binding domain-containing protein 5	ACBD5	51.38	2458.73	4.6	191	210		S193	VNGKAESSDSGAE	3376.54	99.0549	34.0876	0.00746784
Q5T8D3	Q5T8D3|ACBD5_HUMAN	S	AES(+79.97)S(+79.97)DS(+79.97)GAES(+79.97)EEEEAQEEVK	4	20	Acyl-CoA-binding domain-containing protein 5 OS=Homo sapiens OX=9606 GN=ACBD5 PE=1 SV=1	Acyl-CoA-binding domain-containing protein 5	ACBD5	51.38	2458.73	4.6	191	210		S194	NGKAESSDSGAES	3376.54	99.0549	34.0876	0.00746784
Q5T8D3	Q5T8D3|ACBD5_HUMAN	S	AES(+79.97)S(+79.97)DS(+79.97)GAES(+79.97)EEEEAQEEVK	6	20	Acyl-CoA-binding domain-containing protein 5 OS=Homo sapiens OX=9606 GN=ACBD5 PE=1 SV=1	Acyl-CoA-binding domain-containing protein 5	ACBD5	51.38	2458.73	4.6	191	210		S196	KAESSDSGAESEE	3376.54	99.0549	34.0876	0.00746784
Q5T8D3	Q5T8D3|ACBD5_HUMAN	S	AES(+79.97)S(+79.97)DS(+79.97)GAES(+79.97)EEEEAQEEVK	10	20	Acyl-CoA-binding domain-containing protein 5 OS=Homo sapiens OX=9606 GN=ACBD5 PE=1 SV=1	Acyl-CoA-binding domain-containing protein 5	ACBD5	51.38	2458.73	4.6	191	210		S200	SDSGAESEEEEAQ	3376.54	99.0549	34.0876	0.00746784
Q7Z4V5	Q7Z4V5|HDGR2_HUMAN	S	GRGPPS(+79.97)S(+79.97)S(+79.97)DS(+79.97)EPEAELER	6	18	Hepatoma-derived growth factor-related protein 2 OS=Homo sapiens OX=9606 GN=HDGFL2 PE=1 SV=1	Hepatoma-derived growth factor-related protein 2	HDGFL2	54.39	2218.73	3.8	390	407		S395	RGRGPPSSSDSEP	56052	1662.37	33.7182	6.62407e-23
Q7Z4V5	Q7Z4V5|HDGR2_HUMAN	S	GRGPPS(+79.97)S(+79.97)S(+79.97)DS(+79.97)EPEAELER	7	18	Hepatoma-derived growth factor-related protein 2 OS=Homo sapiens OX=9606 GN=HDGFL2 PE=1 SV=1	Hepatoma-derived growth factor-related protein 2	HDGFL2	54.39	2218.73	3.8	390	407		S396	GRGPPSSSDSEPE	56052	1662.37	33.7182	6.62407e-23
Q7Z4V5	Q7Z4V5|HDGR2_HUMAN	S	GRGPPS(+79.97)S(+79.97)S(+79.97)DS(+79.97)EPEAELER	8	18	Hepatoma-derived growth factor-related protein 2 OS=Homo sapiens OX=9606 GN=HDGFL2 PE=1 SV=1	Hepatoma-derived growth factor-related protein 2	HDGFL2	54.39	2218.73	3.8	390	407		S397	RGPPSSSDSEPEA	56052	1662.37	33.7182	6.62407e-23
Q7Z4V5	Q7Z4V5|HDGR2_HUMAN	S	GRGPPS(+79.97)S(+79.97)S(+79.97)DS(+79.97)EPEAELER	10	18	Hepatoma-derived growth factor-related protein 2 OS=Homo sapiens OX=9606 GN=HDGFL2 PE=1 SV=1	Hepatoma-derived growth factor-related protein 2	HDGFL2	54.39	2218.73	3.8	390	407		S399	PPSSSDSEPEAEL	56052	1662.37	33.7182	6.62407e-23
P22059	P22059|OSBP1_HUMAN	S	TGSNIS(+79.97)GAS(+79.97)S(+79.97)DISLDEQYK	6	19	Oxysterol-binding protein 1 OS=Homo sapiens OX=9606 GN=OSBP PE=1 SV=1	Oxysterol-binding protein 1	OSBP	54.66	2210.81	1.3	377	395	S6:Phosphorylation (STY):22.07;S9:Phosphorylation (STY):42.68;S10:Phosphorylation (STY):47.09	S382	RTGSNISGASSDI	3294.74	98.6785	33.3886	0.00031692
P22059	P22059|OSBP1_HUMAN	S	TGSNIS(+79.97)GAS(+79.97)S(+79.97)DISLDEQYK	9	19	Oxysterol-binding protein 1 OS=Homo sapiens OX=9606 GN=OSBP PE=1 SV=1	Oxysterol-binding protein 1	OSBP	54.66	2210.81	1.3	377	395	S6:Phosphorylation (STY):22.07;S9:Phosphorylation (STY):42.68;S10:Phosphorylation (STY):47.09	S385	SNISGASSDISLD	3294.74	98.6785	33.3886	0.00031692
P22059	P22059|OSBP1_HUMAN	S	TGSNIS(+79.97)GAS(+79.97)S(+79.97)DISLDEQYK	10	19	Oxysterol-binding protein 1 OS=Homo sapiens OX=9606 GN=OSBP PE=1 SV=1	Oxysterol-binding protein 1	OSBP	54.66	2210.81	1.3	377	395	S6:Phosphorylation (STY):22.07;S9:Phosphorylation (STY):42.68;S10:Phosphorylation (STY):47.09	S386	NISGASSDISLDE	3294.74	98.6785	33.3886	0.00031692
Q3YEC7	Q3YEC7|RABL6_HUMAN	S	GSPPLPAGPVPSQDITLS(+79.97)S(+79.97)EEEAEVAAPTK	18	30	Rab-like protein 6 OS=Homo sapiens OX=9606 GN=RABL6 PE=1 SV=2	Rab-like protein 6	RABL6	73.41	3133.41	1.6	453	482	S18:Phosphorylation (STY):8.22;S19:Phosphorylation (STY):13.38	S470	SQDITLSSEEEAE	2235.95	67.3867	33.1808	0.00032844
Q3YEC7	Q3YEC7|RABL6_HUMAN	S	GSPPLPAGPVPSQDITLS(+79.97)S(+79.97)EEEAEVAAPTK	19	30	Rab-like protein 6 OS=Homo sapiens OX=9606 GN=RABL6 PE=1 SV=2	Rab-like protein 6	RABL6	73.41	3133.41	1.6	453	482	S18:Phosphorylation (STY):8.22;S19:Phosphorylation (STY):13.38	S471	QDITLSSEEEAEV	2235.95	67.3867	33.1808	0.00032844
Q32P44	Q32P44|EMAL3_HUMAN	T	VLGAGGAGPAPAT(+79.97)PSR	13	16	Echinoderm microtubule-associated protein-like 3 OS=Homo sapiens OX=9606 GN=EML3 PE=1 SV=1	Echinoderm microtubule-associated protein-like 3	EML3	69.9	1457.7	-0.9	869	884	T13:Phosphorylation (STY):11.10	T881	AGPAPATPSRTPS	6813.22	205.93	33.0851	1.23637e-08
Q8TD19	Q8TD19|NEK9_HUMAN	S	SS(+79.97)TVTEAPIAVVTSR	2	15	Serine/threonine-protein kinase Nek9 OS=Homo sapiens OX=9606 GN=NEK9 PE=1 SV=2	Serine/threonine-protein kinase Nek9	NEK9	62.76	1596.78	-0.8	331	345	S2:Phosphorylation (STY):0.00	S332	TKRPRSSTVTEAP	5415.59	164.302	32.9612	1.71081e-05
O15027	O15027|SC16A_HUMAN	S	GS(+79.97)VSQPST(+79.97)PS(+79.97)PPKPTGIFQTSANSSFEPVK	2	30	Protein transport protein Sec16A OS=Homo sapiens OX=9606 GN=SEC16A PE=1 SV=4	Protein transport protein Sec16A	SEC16A	60.35	3298.42	-1	586	615	S2:Phosphorylation (STY):0.00;T8:Phosphorylation (STY):17.01;S10:Phosphorylation (STY):10.19	S587	SQNYRGSVSQPST	23922.7	728.31	32.8469	3.09086e-15
O15027	O15027|SC16A_HUMAN	T	GS(+79.97)VSQPST(+79.97)PS(+79.97)PPKPTGIFQTSANSSFEPVK	8	30	Protein transport protein Sec16A OS=Homo sapiens OX=9606 GN=SEC16A PE=1 SV=4	Protein transport protein Sec16A	SEC16A	60.35	3298.42	-1	586	615	S2:Phosphorylation (STY):0.00;T8:Phosphorylation (STY):17.01;S10:Phosphorylation (STY):10.19	T593	SVSQPSTPSPPKP	23922.7	728.31	32.8469	3.09086e-15
O15027	O15027|SC16A_HUMAN	S	GS(+79.97)VSQPST(+79.97)PS(+79.97)PPKPTGIFQTSANSSFEPVK	10	30	Protein transport protein Sec16A OS=Homo sapiens OX=9606 GN=SEC16A PE=1 SV=4	Protein transport protein Sec16A	SEC16A	60.35	3298.42	-1	586	615	S2:Phosphorylation (STY):0.00;T8:Phosphorylation (STY):17.01;S10:Phosphorylation (STY):10.19	S595	SQPSTPSPPKPTG	23922.7	728.31	32.8469	3.09086e-15
A0FGR8	A0FGR8|ESYT2_HUMAN	T	EPT(+79.97)PS(+79.97)IASDIS(+79.97)LPIATQELR	3	20	Extended synaptotagmin-2 OS=Homo sapiens OX=9606 GN=ESYT2 PE=1 SV=1	Extended synaptotagmin-2	ESYT2	25.89	2377.03	9.1	751	770	T3:Phosphorylation (STY):0.00;S5:Phosphorylation (STY):0.00;S11:Phosphorylation (STY):0.00	T753	ISVKEPTPSIASD	3431.66	106.05	32.3589	0.00837881
A0FGR8	A0FGR8|ESYT2_HUMAN	S	EPT(+79.97)PS(+79.97)IASDIS(+79.97)LPIATQELR	5	20	Extended synaptotagmin-2 OS=Homo sapiens OX=9606 GN=ESYT2 PE=1 SV=1	Extended synaptotagmin-2	ESYT2	25.89	2377.03	9.1	751	770	T3:Phosphorylation (STY):0.00;S5:Phosphorylation (STY):0.00;S11:Phosphorylation (STY):0.00	S755	VKEPTPSIASDIS	3431.66	106.05	32.3589	0.00837881
A0FGR8	A0FGR8|ESYT2_HUMAN	S	EPT(+79.97)PS(+79.97)IASDIS(+79.97)LPIATQELR	11	20	Extended synaptotagmin-2 OS=Homo sapiens OX=9606 GN=ESYT2 PE=1 SV=1	Extended synaptotagmin-2	ESYT2	25.89	2377.03	9.1	751	770	T3:Phosphorylation (STY):0.00;S5:Phosphorylation (STY):0.00;S11:Phosphorylation (STY):0.00	S761	SIASDISLPIATQ	3431.66	106.05	32.3589	0.00837881
Q13823	Q13823|NOG2_HUMAN	S	DDAEES(+79.97)S(+79.97)S(+79.97)EPEEENVGNDTK	6	20	Nucleolar GTP-binding protein 2 OS=Homo sapiens OX=9606 GN=GNL2 PE=1 SV=1	Nucleolar GTP-binding protein 2	GNL2	55.97	2419.75	1.7	575	594	S6:Phosphorylation (STY):90.97;S7:Phosphorylation (STY):101.58;S8:Phosphorylation (STY):105.15	S580	RDDAEESSSEPEE	2697.22	83.729	32.2137	2.8153e-05
Q13823	Q13823|NOG2_HUMAN	S	DDAEES(+79.97)S(+79.97)S(+79.97)EPEEENVGNDTK	7	20	Nucleolar GTP-binding protein 2 OS=Homo sapiens OX=9606 GN=GNL2 PE=1 SV=1	Nucleolar GTP-binding protein 2	GNL2	55.97	2419.75	1.7	575	594	S6:Phosphorylation (STY):90.97;S7:Phosphorylation (STY):101.58;S8:Phosphorylation (STY):105.15	S581	DDAEESSSEPEEE	2697.22	83.729	32.2137	2.8153e-05
Q13823	Q13823|NOG2_HUMAN	S	DDAEES(+79.97)S(+79.97)S(+79.97)EPEEENVGNDTK	8	20	Nucleolar GTP-binding protein 2 OS=Homo sapiens OX=9606 GN=GNL2 PE=1 SV=1	Nucleolar GTP-binding protein 2	GNL2	55.97	2419.75	1.7	575	594	S6:Phosphorylation (STY):90.97;S7:Phosphorylation (STY):101.58;S8:Phosphorylation (STY):105.15	S582	DAEESSSEPEEEN	2697.22	83.729	32.2137	2.8153e-05
Q96D71	Q96D71|REPS1_HUMAN	S	TSADAQEPAS(+79.97)PVVSPQQS(+79.97)PPTSPHT(+79.97)WR	10	27	RalBP1-associated Eps domain-containing protein 1 OS=Homo sapiens OX=9606 GN=REPS1 PE=1 SV=3	RalBP1-associated Eps domain-containing protein 1	REPS1	58.64	3097.26	3.2	153	179	S10:Phosphorylation (STY):25.70;S18:Phosphorylation (STY):9.42;T25:Phosphorylation (STY):8.26	S162	DAQEPASPVVSPQ	4287.94	133.413	32.1403	1.5601e-05
Q96D71	Q96D71|REPS1_HUMAN	S	TSADAQEPAS(+79.97)PVVSPQQS(+79.97)PPTSPHT(+79.97)WR	18	27	RalBP1-associated Eps domain-containing protein 1 OS=Homo sapiens OX=9606 GN=REPS1 PE=1 SV=3	RalBP1-associated Eps domain-containing protein 1	REPS1	58.64	3097.26	3.2	153	179	S10:Phosphorylation (STY):25.70;S18:Phosphorylation (STY):9.42;T25:Phosphorylation (STY):8.26	S170	VVSPQQSPPTSPH	4287.94	133.413	32.1403	1.5601e-05
Q96D71	Q96D71|REPS1_HUMAN	T	TSADAQEPAS(+79.97)PVVSPQQS(+79.97)PPTSPHT(+79.97)WR	25	27	RalBP1-associated Eps domain-containing protein 1 OS=Homo sapiens OX=9606 GN=REPS1 PE=1 SV=3	RalBP1-associated Eps domain-containing protein 1	REPS1	58.64	3097.26	3.2	153	179	S10:Phosphorylation (STY):25.70;S18:Phosphorylation (STY):9.42;T25:Phosphorylation (STY):8.26	T177	PPTSPHTWRKHSR	4287.94	133.413	32.1403	1.5601e-05
O75643	O75643|U520_HUMAN	T	FSVDVKEAET(+79.97)DS(+79.97)DS(+79.97)D	10	15	U5 small nuclear ribonucleoprotein 200 kDa helicase OS=Homo sapiens OX=9606 GN=SNRNP200 PE=1 SV=2	U5 small nuclear ribonucleoprotein 200 kDa helicase	SNRNP200	66.73	1882.58	1.9	2122	2136	T10:Phosphorylation (STY):135.81;S12:Phosphorylation (STY):133.99;S14:Phosphorylation (STY):111.78	T2131	DVKEAETDSDSD_	4344.72	135.785	31.997	1.59865e-05
O75643	O75643|U520_HUMAN	S	FSVDVKEAET(+79.97)DS(+79.97)DS(+79.97)D	12	15	U5 small nuclear ribonucleoprotein 200 kDa helicase OS=Homo sapiens OX=9606 GN=SNRNP200 PE=1 SV=2	U5 small nuclear ribonucleoprotein 200 kDa helicase	SNRNP200	66.73	1882.58	1.9	2122	2136	T10:Phosphorylation (STY):135.81;S12:Phosphorylation (STY):133.99;S14:Phosphorylation (STY):111.78	S2133	KEAETDSDSD___	4344.72	135.785	31.997	1.59865e-05
O75643	O75643|U520_HUMAN	S	FSVDVKEAET(+79.97)DS(+79.97)DS(+79.97)D	14	15	U5 small nuclear ribonucleoprotein 200 kDa helicase OS=Homo sapiens OX=9606 GN=SNRNP200 PE=1 SV=2	U5 small nuclear ribonucleoprotein 200 kDa helicase	SNRNP200	66.73	1882.58	1.9	2122	2136	T10:Phosphorylation (STY):135.81;S12:Phosphorylation (STY):133.99;S14:Phosphorylation (STY):111.78	S2135	AETDSDSD_____	4344.72	135.785	31.997	1.59865e-05
Q9UK58	Q9UK58|CCNL1_HUMAN	T	GLNPDGTPALST(+79.97)LGGFS(+79.97)PASKPS(+79.97)S(+79.97)PREVK	12	29	Cyclin-L1 OS=Homo sapiens OX=9606 GN=CCNL1 PE=1 SV=1	Cyclin-L1	CCNL1	26.11	3186.35	-2.7	319	347	T12:Phosphorylation (STY):0.00;S17:Phosphorylation (STY):0.00;S23:Phosphorylation (STY):0.00;S24:Phosphorylation (STY):5.55	T330	GTPALSTLGGFSP	2390.2	75.0424	31.8513	1.1085e-05
Q9UK58	Q9UK58|CCNL1_HUMAN	S	GLNPDGTPALST(+79.97)LGGFS(+79.97)PASKPS(+79.97)S(+79.97)PREVK	17	29	Cyclin-L1 OS=Homo sapiens OX=9606 GN=CCNL1 PE=1 SV=1	Cyclin-L1	CCNL1	26.11	3186.35	-2.7	319	347	T12:Phosphorylation (STY):0.00;S17:Phosphorylation (STY):0.00;S23:Phosphorylation (STY):0.00;S24:Phosphorylation (STY):5.55	S335	STLGGFSPASKPS	2390.2	75.0424	31.8513	1.1085e-05
Q9UK58	Q9UK58|CCNL1_HUMAN	S	GLNPDGTPALST(+79.97)LGGFS(+79.97)PASKPS(+79.97)S(+79.97)PREVK	23	29	Cyclin-L1 OS=Homo sapiens OX=9606 GN=CCNL1 PE=1 SV=1	Cyclin-L1	CCNL1	26.11	3186.35	-2.7	319	347	T12:Phosphorylation (STY):0.00;S17:Phosphorylation (STY):0.00;S23:Phosphorylation (STY):0.00;S24:Phosphorylation (STY):5.55	S341	SPASKPSSPREVK	2390.2	75.0424	31.8513	1.1085e-05
Q9UK58	Q9UK58|CCNL1_HUMAN	S	GLNPDGTPALST(+79.97)LGGFS(+79.97)PASKPS(+79.97)S(+79.97)PREVK	24	29	Cyclin-L1 OS=Homo sapiens OX=9606 GN=CCNL1 PE=1 SV=1	Cyclin-L1	CCNL1	26.11	3186.35	-2.7	319	347	T12:Phosphorylation (STY):0.00;S17:Phosphorylation (STY):0.00;S23:Phosphorylation (STY):0.00;S24:Phosphorylation (STY):5.55	S342	PASKPSSPREVKA	2390.2	75.0424	31.8513	1.1085e-05
O14980	O14980|XPO1_HUMAN	S	ESPFSTSASPLLS(+79.97)GSQHFDVPPR	13	23	Exportin-1 OS=Homo sapiens OX=9606 GN=XPO1 PE=1 SV=1	Exportin-1	XPO1	57.13	2522.15	-4.6	383	405	S13:Phosphorylation (STY):0.00	S395	SASPLLSGSQHFD	16667.3	526.211	31.6742	4.98665e-17
Q6PD74	Q6PD74|AAGAB_HUMAN	S	AFWMAIGGDRDEIEGLS(+79.97)S(+79.97)DEEH	17	22	Alpha- and gamma-adaptin-binding protein p34 OS=Homo sapiens OX=9606 GN=AAGAB PE=1 SV=1	Alpha- and gamma-adaptin-binding protein p34	AAGAB	77.16	2623	-5.6	294	315		S310	DEIEGLSSDEEH_	11951.4	378.775	31.5528	3.09914e-06
Q6PD74	Q6PD74|AAGAB_HUMAN	S	AFWMAIGGDRDEIEGLS(+79.97)S(+79.97)DEEH	18	22	Alpha- and gamma-adaptin-binding protein p34 OS=Homo sapiens OX=9606 GN=AAGAB PE=1 SV=1	Alpha- and gamma-adaptin-binding protein p34	AAGAB	77.16	2623	-5.6	294	315		S311	EIEGLSSDEEH__	11951.4	378.775	31.5528	3.09914e-06
Q9UQ35	Q9UQ35|SRRM2_HUMAN	S	YSHSGS(+79.97)S(+79.97)SPDTK	6	12	Serine/arginine repetitive matrix protein 2 OS=Homo sapiens OX=9606 GN=SRRM2 PE=1 SV=2	Serine/arginine repetitive matrix protein 2	SRRM2	39.09	1411.47	7.1	967	978	S6:Phosphorylation (STY):0.00;S7:Phosphorylation (STY):0.00	S972	RYSHSGSSSPDTK	2681.1	85.0337	31.5299	3.15129e-05
Q9UQ35	Q9UQ35|SRRM2_HUMAN	S	YSHSGS(+79.97)S(+79.97)SPDTK	7	12	Serine/arginine repetitive matrix protein 2 OS=Homo sapiens OX=9606 GN=SRRM2 PE=1 SV=2	Serine/arginine repetitive matrix protein 2	SRRM2	39.09	1411.47	7.1	967	978	S6:Phosphorylation (STY):0.00;S7:Phosphorylation (STY):0.00	S973	YSHSGSSSPDTKV	2681.1	85.0337	31.5299	3.15129e-05
Q07960	Q07960|RHG01_HUMAN	S	SDDSKS(+79.97)S(+79.97)SPELVTHLK	6	16	Rho GTPase-activating protein 1 OS=Homo sapiens OX=9606 GN=ARHGAP1 PE=1 SV=1	Rho GTPase-activating protein 1	ARHGAP1	53.87	1888.79	0.4	44	59	S6:Phosphorylation (STY):0.00;S7:Phosphorylation (STY):0.00	S49	KSDDSKSSSPELV	10544.2	334.689	31.5045	2.19507e-14
Q07960	Q07960|RHG01_HUMAN	S	SDDSKS(+79.97)S(+79.97)SPELVTHLK	7	16	Rho GTPase-activating protein 1 OS=Homo sapiens OX=9606 GN=ARHGAP1 PE=1 SV=1	Rho GTPase-activating protein 1	ARHGAP1	53.87	1888.79	0.4	44	59	S6:Phosphorylation (STY):0.00;S7:Phosphorylation (STY):0.00	S50	SDDSKSSSPELVT	10544.2	334.689	31.5045	2.19507e-14
P49321	P49321|NASP_HUMAN	S	RKPEEES(+79.97)PR	7	9	Nuclear autoantigenic sperm protein OS=Homo sapiens OX=9606 GN=NASP PE=1 SV=2	Nuclear autoantigenic sperm protein	NASP	40.83	1206.54	2.4	720	728		S726	RKPEEESPRKDDA	2745.93	87.2512	31.4715	3.18204e-05
Q86V48	Q86V48|LUZP1_HUMAN	S	TFS(+79.97)DTTHGSVPSDPLGR	3	17	Leucine zipper protein 1 OS=Homo sapiens OX=9606 GN=LUZP1 PE=1 SV=2	Leucine zipper protein 1	LUZP1	19.26	1852.8	0.8	510	526	S3:Phosphorylation (STY):0.00	S512	KTTRTFSDTTHGS	2500.98	79.8836	31.3078	2.95347e-05
Q86VR2	Q86VR2|RETR3_HUMAN	T	GQT(+79.97)PLT(+79.97)EGS(+79.97)EDLDGHS(+79.97)DPEESFAR	3	24	Reticulophagy regulator 3 OS=Homo sapiens OX=9606 GN=RETREG3 PE=1 SV=1	Reticulophagy regulator 3	RETREG3	44.05	2892.98	0	305	328	T3:Phosphorylation (STY):33.41;T6:Phosphorylation (STY):18.06;S9:Phosphorylation (STY):11.59;S16:Phosphorylation (STY):4.75	T307	NLSRGQTPLTEGS	3873.65	123.754	31.3013	6.12374e-05
Q86VR2	Q86VR2|RETR3_HUMAN	T	GQT(+79.97)PLT(+79.97)EGS(+79.97)EDLDGHS(+79.97)DPEESFAR	6	24	Reticulophagy regulator 3 OS=Homo sapiens OX=9606 GN=RETREG3 PE=1 SV=1	Reticulophagy regulator 3	RETREG3	44.05	2892.98	0	305	328	T3:Phosphorylation (STY):33.41;T6:Phosphorylation (STY):18.06;S9:Phosphorylation (STY):11.59;S16:Phosphorylation (STY):4.75	T310	RGQTPLTEGSEDL	3873.65	123.754	31.3013	6.12374e-05
Q86VR2	Q86VR2|RETR3_HUMAN	S	GQT(+79.97)PLT(+79.97)EGS(+79.97)EDLDGHS(+79.97)DPEESFAR	9	24	Reticulophagy regulator 3 OS=Homo sapiens OX=9606 GN=RETREG3 PE=1 SV=1	Reticulophagy regulator 3	RETREG3	44.05	2892.98	0	305	328	T3:Phosphorylation (STY):33.41;T6:Phosphorylation (STY):18.06;S9:Phosphorylation (STY):11.59;S16:Phosphorylation (STY):4.75	S313	TPLTEGSEDLDGH	3873.65	123.754	31.3013	6.12374e-05
Q86VR2	Q86VR2|RETR3_HUMAN	S	GQT(+79.97)PLT(+79.97)EGS(+79.97)EDLDGHS(+79.97)DPEESFAR	16	24	Reticulophagy regulator 3 OS=Homo sapiens OX=9606 GN=RETREG3 PE=1 SV=1	Reticulophagy regulator 3	RETREG3	44.05	2892.98	0	305	328	T3:Phosphorylation (STY):33.41;T6:Phosphorylation (STY):18.06;S9:Phosphorylation (STY):11.59;S16:Phosphorylation (STY):4.75	S320	EDLDGHSDPEESF	3873.65	123.754	31.3013	6.12374e-05
P02545	P02545|LMNA_HUMAN	S	SNEDQS(+79.97)M(+15.99)GNWQIK	6	13	Prelamin-A/C OS=Homo sapiens OX=9606 GN=LMNA PE=1 SV=1	Prelamin-A/C	LMNA	21.98	1631.63	6.7	458	470	S6:Phosphorylation (STY):15.48;M7:Oxidation (M):1000.00	S463	KSNEDQSMGNWQI	5516.16	176.658	31.225	2.29292e-05
Q8IYB3	Q8IYB3|SRRM1_HUMAN	S	RHS(+79.97)PS(+79.97)RS(+79.97)AS(+79.97)PS(+79.97)PR	3	13	Serine/arginine repetitive matrix protein 1 OS=Homo sapiens OX=9606 GN=SRRM1 PE=1 SV=2	Serine/arginine repetitive matrix protein 1	SRRM1	41.82	1820.56	-0.5	522	534		S524	GRRRRHSPSRSAS	27112.6	869.906	31.1673	5.57842e-19
Q8IYB3	Q8IYB3|SRRM1_HUMAN	S	RHS(+79.97)PS(+79.97)RS(+79.97)AS(+79.97)PS(+79.97)PR	5	13	Serine/arginine repetitive matrix protein 1 OS=Homo sapiens OX=9606 GN=SRRM1 PE=1 SV=2	Serine/arginine repetitive matrix protein 1	SRRM1	41.82	1820.56	-0.5	522	534		S526	RRRHSPSRSASPS	27112.6	869.906	31.1673	5.57842e-19
Q8IYB3	Q8IYB3|SRRM1_HUMAN	S	RHS(+79.97)PS(+79.97)RS(+79.97)AS(+79.97)PS(+79.97)PR	7	13	Serine/arginine repetitive matrix protein 1 OS=Homo sapiens OX=9606 GN=SRRM1 PE=1 SV=2	Serine/arginine repetitive matrix protein 1	SRRM1	41.82	1820.56	-0.5	522	534		S528	RHSPSRSASPSPR	27112.6	869.906	31.1673	5.57842e-19
Q8IYB3	Q8IYB3|SRRM1_HUMAN	S	RHS(+79.97)PS(+79.97)RS(+79.97)AS(+79.97)PS(+79.97)PR	9	13	Serine/arginine repetitive matrix protein 1 OS=Homo sapiens OX=9606 GN=SRRM1 PE=1 SV=2	Serine/arginine repetitive matrix protein 1	SRRM1	41.82	1820.56	-0.5	522	534		S530	SPSRSASPSPRKR	27112.6	869.906	31.1673	5.57842e-19
Q8IYB3	Q8IYB3|SRRM1_HUMAN	S	RHS(+79.97)PS(+79.97)RS(+79.97)AS(+79.97)PS(+79.97)PR	11	13	Serine/arginine repetitive matrix protein 1 OS=Homo sapiens OX=9606 GN=SRRM1 PE=1 SV=2	Serine/arginine repetitive matrix protein 1	SRRM1	41.82	1820.56	-0.5	522	534		S532	SRSASPSPRKRQK	27112.6	869.906	31.1673	5.57842e-19
Q9H501	Q9H501|ESF1_HUMAN	S	ALAEEAS(+79.97)EEELPS(+79.97)DVDLNDPYFAEEVK	7	27	ESF1 homolog OS=Homo sapiens OX=9606 GN=ESF1 PE=1 SV=1	ESF1 homolog	ESF1	79.51	3168.3	1.7	651	677	S7:Phosphorylation (STY):149.52;S13:Phosphorylation (STY):77.91	S657	ALAEEASEEELPS	9484.18	304.462	31.1507	2.06272e-07
Q9H501	Q9H501|ESF1_HUMAN	S	ALAEEAS(+79.97)EEELPS(+79.97)DVDLNDPYFAEEVK	13	27	ESF1 homolog OS=Homo sapiens OX=9606 GN=ESF1 PE=1 SV=1	ESF1 homolog	ESF1	79.51	3168.3	1.7	651	677	S7:Phosphorylation (STY):149.52;S13:Phosphorylation (STY):77.91	S663	SEEELPSDVDLND	9484.18	304.462	31.1507	2.06272e-07
Q7Z4V5	Q7Z4V5|HDGR2_HUMAN	S	GPPS(+79.97)S(+79.97)S(+79.97)DS(+79.97)EPEAELER	4	16	Hepatoma-derived growth factor-related protein 2 OS=Homo sapiens OX=9606 GN=HDGFL2 PE=1 SV=1	Hepatoma-derived growth factor-related protein 2	HDGFL2	53.66	2005.6	1.5	392	407		S395	RGRGPPSSSDSEP	15593.1	500.655	31.1453	8.80062e-19
Q7Z4V5	Q7Z4V5|HDGR2_HUMAN	S	GPPS(+79.97)S(+79.97)S(+79.97)DS(+79.97)EPEAELER	5	16	Hepatoma-derived growth factor-related protein 2 OS=Homo sapiens OX=9606 GN=HDGFL2 PE=1 SV=1	Hepatoma-derived growth factor-related protein 2	HDGFL2	53.66	2005.6	1.5	392	407		S396	GRGPPSSSDSEPE	15593.1	500.655	31.1453	8.80062e-19
Q7Z4V5	Q7Z4V5|HDGR2_HUMAN	S	GPPS(+79.97)S(+79.97)S(+79.97)DS(+79.97)EPEAELER	6	16	Hepatoma-derived growth factor-related protein 2 OS=Homo sapiens OX=9606 GN=HDGFL2 PE=1 SV=1	Hepatoma-derived growth factor-related protein 2	HDGFL2	53.66	2005.6	1.5	392	407		S397	RGPPSSSDSEPEA	15593.1	500.655	31.1453	8.80062e-19
Q7Z4V5	Q7Z4V5|HDGR2_HUMAN	S	GPPS(+79.97)S(+79.97)S(+79.97)DS(+79.97)EPEAELER	8	16	Hepatoma-derived growth factor-related protein 2 OS=Homo sapiens OX=9606 GN=HDGFL2 PE=1 SV=1	Hepatoma-derived growth factor-related protein 2	HDGFL2	53.66	2005.6	1.5	392	407		S399	PPSSSDSEPEAEL	15593.1	500.655	31.1453	8.80062e-19
Q5VT52	Q5VT52|RPRD2_HUMAN	S	IIS(+79.97)PGSSTPSS(+79.97)TRSPPPGR	3	19	Regulation of nuclear pre-mRNA domain-containing protein 2 OS=Homo sapiens OX=9606 GN=RPRD2 PE=1 SV=1	Regulation of nuclear pre-mRNA domain-containing protein 2	RPRD2	30.72	2039.91	-1.5	756	774	S3:Phosphorylation (STY):47.09;S11:Phosphorylation (STY):0.00	S758	LLSKIISPGSSTP	4750.55	153.568	30.9345	7.78371e-06
Q5VT52	Q5VT52|RPRD2_HUMAN	S	IIS(+79.97)PGSSTPSS(+79.97)TRSPPPGR	11	19	Regulation of nuclear pre-mRNA domain-containing protein 2 OS=Homo sapiens OX=9606 GN=RPRD2 PE=1 SV=1	Regulation of nuclear pre-mRNA domain-containing protein 2	RPRD2	30.72	2039.91	-1.5	756	774	S3:Phosphorylation (STY):47.09;S11:Phosphorylation (STY):0.00	S766	GSSTPSSTRSPPP	4750.55	153.568	30.9345	7.78371e-06
Q9NY61	Q9NY61|AATF_HUMAN	S	YLVDGTKPNAGSEEIS(+79.97)S(+79.97)EDDELVEEK	16	26	Protein AATF OS=Homo sapiens OX=9606 GN=AATF PE=1 SV=1	Protein AATF	AATF	64.09	3012.24	6.3	305	330	S16:Phosphorylation (STY):42.68;S17:Phosphorylation (STY):39.44	S320	AGSEEISSEDDEL	12930.7	418.482	30.899	1.74799e-07
Q9NY61	Q9NY61|AATF_HUMAN	S	YLVDGTKPNAGSEEIS(+79.97)S(+79.97)EDDELVEEK	17	26	Protein AATF OS=Homo sapiens OX=9606 GN=AATF PE=1 SV=1	Protein AATF	AATF	64.09	3012.24	6.3	305	330	S16:Phosphorylation (STY):42.68;S17:Phosphorylation (STY):39.44	S321	GSEEISSEDDELV	12930.7	418.482	30.899	1.74799e-07
Q8NEZ4	Q8NEZ4|KMT2C_HUMAN	S	SVS(+79.97)EES(+79.97)ANS(+79.97)LVSVGVEAK	3	18	Histone-lysine N-methyltransferase 2C OS=Homo sapiens OX=9606 GN=KMT2C PE=1 SV=3	Histone-lysine N-methyltransferase 2C	KMT2C	45.36	2030.79	1.8	111	128	S3:Phosphorylation (STY):7.32;S6:Phosphorylation (STY):19.39;S9:Phosphorylation (STY):38.16	S113	TLQRSVSEESANS	1565.13	51.0805	30.6404	0.00259258
Q8NEZ4	Q8NEZ4|KMT2C_HUMAN	S	SVS(+79.97)EES(+79.97)ANS(+79.97)LVSVGVEAK	6	18	Histone-lysine N-methyltransferase 2C OS=Homo sapiens OX=9606 GN=KMT2C PE=1 SV=3	Histone-lysine N-methyltransferase 2C	KMT2C	45.36	2030.79	1.8	111	128	S3:Phosphorylation (STY):7.32;S6:Phosphorylation (STY):19.39;S9:Phosphorylation (STY):38.16	S116	RSVSEESANSLVS	1565.13	51.0805	30.6404	0.00259258
Q8NEZ4	Q8NEZ4|KMT2C_HUMAN	S	SVS(+79.97)EES(+79.97)ANS(+79.97)LVSVGVEAK	9	18	Histone-lysine N-methyltransferase 2C OS=Homo sapiens OX=9606 GN=KMT2C PE=1 SV=3	Histone-lysine N-methyltransferase 2C	KMT2C	45.36	2030.79	1.8	111	128	S3:Phosphorylation (STY):7.32;S6:Phosphorylation (STY):19.39;S9:Phosphorylation (STY):38.16	S119	SEESANSLVSVGV	1565.13	51.0805	30.6404	0.00259258
P29966	P29966|MARCS_HUMAN	S	EAPAEGEAAEPGSPTAAEGEAASAAS(+79.97)S(+79.97)TSSPK	26	32	Myristoylated alanine-rich C-kinase substrate OS=Homo sapiens OX=9606 GN=MARCKS PE=1 SV=4	Myristoylated alanine-rich C-kinase substrate	MARCKS	70.8	3074.23	3.9	106	137	S26:Phosphorylation (STY):11.10;S27:Phosphorylation (STY):14.02	S131	EAASAASSTSSPK	2590.65	84.6055	30.6203	0.000638921
P29966	P29966|MARCS_HUMAN	S	EAPAEGEAAEPGSPTAAEGEAASAAS(+79.97)S(+79.97)TSSPK	27	32	Myristoylated alanine-rich C-kinase substrate OS=Homo sapiens OX=9606 GN=MARCKS PE=1 SV=4	Myristoylated alanine-rich C-kinase substrate	MARCKS	70.8	3074.23	3.9	106	137	S26:Phosphorylation (STY):11.10;S27:Phosphorylation (STY):14.02	S132	AASAASSTSSPKA	2590.65	84.6055	30.6203	0.000638921
P29966	P29966|MARCS_HUMAN	S	EAPAEGEAAEPGSPTAAEGEAASAAS(+79.97)STS(+79.97)SPK	26	32	Myristoylated alanine-rich C-kinase substrate OS=Homo sapiens OX=9606 GN=MARCKS PE=1 SV=4	Myristoylated alanine-rich C-kinase substrate	MARCKS	62.1	3074.23	1.8	106	137	S26:Phosphorylation (STY):0.00;S29:Phosphorylation (STY):0.00	S131	EAASAASSTSSPK	2590.65	84.6055	30.6203	0.000638921
P29966	P29966|MARCS_HUMAN	S	EAPAEGEAAEPGSPTAAEGEAASAAS(+79.97)STS(+79.97)SPK	29	32	Myristoylated alanine-rich C-kinase substrate OS=Homo sapiens OX=9606 GN=MARCKS PE=1 SV=4	Myristoylated alanine-rich C-kinase substrate	MARCKS	62.1	3074.23	1.8	106	137	S26:Phosphorylation (STY):0.00;S29:Phosphorylation (STY):0.00	S134	SAASSTSSPKAED	2590.65	84.6055	30.6203	0.000638921
Q12955	Q12955|ANK3_HUMAN	S	MNVPETMNEVLDMS(+79.97)DDEVR	14	19	Ankyrin-3 OS=Homo sapiens OX=9606 GN=ANK3 PE=1 SV=3	Ankyrin-3	ANK3	53.3	2302.92	0.9	834	852	S14:Phosphorylation (STY):75.74	S847	NEVLDMSDDEVRK	2009.92	65.8992	30.4999	0.000737159
Q92597	Q92597|NDRG1_HUMAN	S	S(+79.97)RTAS(+79.97)GSS(+79.97)VTS(+79.97)LDGTR	1	16	Protein NDRG1 OS=Homo sapiens OX=9606 GN=NDRG1 PE=1 SV=1	Protein NDRG1	NDRG1	52.09	1900.64	1.7	326	341	S1:Phosphorylation (STY):0.00;S5:Phosphorylation (STY):6.59;S8:Phosphorylation (STY):0.00;S11:Phosphorylation (STY):24.44	S326	MTRLMRSRTASGS	5699.2	187.612	30.3776	4.06426e-08
Q92597	Q92597|NDRG1_HUMAN	S	S(+79.97)RTAS(+79.97)GSS(+79.97)VTS(+79.97)LDGTR	5	16	Protein NDRG1 OS=Homo sapiens OX=9606 GN=NDRG1 PE=1 SV=1	Protein NDRG1	NDRG1	52.09	1900.64	1.7	326	341	S1:Phosphorylation (STY):0.00;S5:Phosphorylation (STY):6.59;S8:Phosphorylation (STY):0.00;S11:Phosphorylation (STY):24.44	S330	MRSRTASGSSVTS	5699.2	187.612	30.3776	4.06426e-08
Q92597	Q92597|NDRG1_HUMAN	S	S(+79.97)RTAS(+79.97)GSS(+79.97)VTS(+79.97)LDGTR	8	16	Protein NDRG1 OS=Homo sapiens OX=9606 GN=NDRG1 PE=1 SV=1	Protein NDRG1	NDRG1	52.09	1900.64	1.7	326	341	S1:Phosphorylation (STY):0.00;S5:Phosphorylation (STY):6.59;S8:Phosphorylation (STY):0.00;S11:Phosphorylation (STY):24.44	S333	RTASGSSVTSLDG	5699.2	187.612	30.3776	4.06426e-08
Q92597	Q92597|NDRG1_HUMAN	S	S(+79.97)RTAS(+79.97)GSS(+79.97)VTS(+79.97)LDGTR	11	16	Protein NDRG1 OS=Homo sapiens OX=9606 GN=NDRG1 PE=1 SV=1	Protein NDRG1	NDRG1	52.09	1900.64	1.7	326	341	S1:Phosphorylation (STY):0.00;S5:Phosphorylation (STY):6.59;S8:Phosphorylation (STY):0.00;S11:Phosphorylation (STY):24.44	S336	SGSSVTSLDGTRS	5699.2	187.612	30.3776	4.06426e-08
P17812	P17812|PYRG1_HUMAN	T	DT(+79.97)YSDRS(+79.97)GSS(+79.97)S(+79.97)PDSEITELK	2	20	CTP synthase 1 OS=Homo sapiens OX=9606 GN=CTPS1 PE=1 SV=2	CTP synthase 1	CTPS1	39.19	2492.83	-2.1	565	584	T2:Phosphorylation (STY):0.00;S7:Phosphorylation (STY):0.00;S10:Phosphorylation (STY):0.00;S11:Phosphorylation (STY):0.00	T566	RLSPRDTYSDRSG	4495.5	148.933	30.1847	7.43965e-05
P17812	P17812|PYRG1_HUMAN	S	DT(+79.97)YSDRS(+79.97)GSS(+79.97)S(+79.97)PDSEITELK	7	20	CTP synthase 1 OS=Homo sapiens OX=9606 GN=CTPS1 PE=1 SV=2	CTP synthase 1	CTPS1	39.19	2492.83	-2.1	565	584	T2:Phosphorylation (STY):0.00;S7:Phosphorylation (STY):0.00;S10:Phosphorylation (STY):0.00;S11:Phosphorylation (STY):0.00	S571	DTYSDRSGSSSPD	4495.5	148.933	30.1847	7.43965e-05
P17812	P17812|PYRG1_HUMAN	S	DT(+79.97)YSDRS(+79.97)GSS(+79.97)S(+79.97)PDSEITELK	10	20	CTP synthase 1 OS=Homo sapiens OX=9606 GN=CTPS1 PE=1 SV=2	CTP synthase 1	CTPS1	39.19	2492.83	-2.1	565	584	T2:Phosphorylation (STY):0.00;S7:Phosphorylation (STY):0.00;S10:Phosphorylation (STY):0.00;S11:Phosphorylation (STY):0.00	S574	SDRSGSSSPDSEI	4495.5	148.933	30.1847	7.43965e-05
P17812	P17812|PYRG1_HUMAN	S	DT(+79.97)YSDRS(+79.97)GSS(+79.97)S(+79.97)PDSEITELK	11	20	CTP synthase 1 OS=Homo sapiens OX=9606 GN=CTPS1 PE=1 SV=2	CTP synthase 1	CTPS1	39.19	2492.83	-2.1	565	584	T2:Phosphorylation (STY):0.00;S7:Phosphorylation (STY):0.00;S10:Phosphorylation (STY):0.00;S11:Phosphorylation (STY):0.00	S575	DRSGSSSPDSEIT	4495.5	148.933	30.1847	7.43965e-05
P17676	P17676|CEBPB_HUMAN	T	AYLGYQAVPSGSSGSLST(+79.97)SSS(+79.97)SSPPGTPSPADAK	18	34	CCAAT/enhancer-binding protein beta OS=Homo sapiens OX=9606 GN=CEBPB PE=1 SV=2	CCAAT/enhancer-binding protein beta	CEBPB	48.94	3357.43	1.4	209	242	T18:Phosphorylation (STY):0.00;S21:Phosphorylation (STY):0.00	T226	SSGSLSTSSSSSP	19160.1	635.664	30.1419	9.94838e-08
P17676	P17676|CEBPB_HUMAN	S	AYLGYQAVPSGSSGSLST(+79.97)SSS(+79.97)SSPPGTPSPADAK	21	34	CCAAT/enhancer-binding protein beta OS=Homo sapiens OX=9606 GN=CEBPB PE=1 SV=2	CCAAT/enhancer-binding protein beta	CEBPB	48.94	3357.43	1.4	209	242	T18:Phosphorylation (STY):0.00;S21:Phosphorylation (STY):0.00	S229	SLSTSSSSSPPGT	19160.1	635.664	30.1419	9.94838e-08
Q14676	Q14676|MDC1_HUMAN	S	SQASMVINS(+79.97)DT(+79.97)DDEEEVSAALTLAHLK	9	27	Mediator of DNA damage checkpoint protein 1 OS=Homo sapiens OX=9606 GN=MDC1 PE=1 SV=3	Mediator of DNA damage checkpoint protein 1	MDC1	88.74	3033.29	0.8	394	420	S9:Phosphorylation (STY):139.79;T11:Phosphorylation (STY):110.43	S402	ASMVINSDTDDEE	7356.11	244.732	30.0578	3.53081e-05
Q14676	Q14676|MDC1_HUMAN	T	SQASMVINS(+79.97)DT(+79.97)DDEEEVSAALTLAHLK	11	27	Mediator of DNA damage checkpoint protein 1 OS=Homo sapiens OX=9606 GN=MDC1 PE=1 SV=3	Mediator of DNA damage checkpoint protein 1	MDC1	88.74	3033.29	0.8	394	420	S9:Phosphorylation (STY):139.79;T11:Phosphorylation (STY):110.43	T404	MVINSDTDDEEEV	7356.11	244.732	30.0578	3.53081e-05
Q02880	Q02880|TOP2B_HUMAN:O60716|CTND1_HUMAN	S	SQSSHS(+79.97)YDDST(+79.97)LPLIDR	6	17	DNA topoisomerase 2-beta OS=Homo sapiens OX=9606 GN=TOP2B PE=1 SV=3	DNA topoisomerase 2-beta	TOP2B									3845.01	128.52	29.9176	7.62447e-05
Q02880	Q02880|TOP2B_HUMAN:O60716|CTND1_HUMAN	T	SQSSHS(+79.97)YDDST(+79.97)LPLIDR	11	17	DNA topoisomerase 2-beta OS=Homo sapiens OX=9606 GN=TOP2B PE=1 SV=3	DNA topoisomerase 2-beta	TOP2B									3845.01	128.52	29.9176	7.62447e-05
P40692	P40692|MLH1_HUMAN	S	HREDS(+79.97)DVEM(+15.99)VEDDSRK	5	16	DNA mismatch repair protein Mlh1 OS=Homo sapiens OX=9606 GN=MLH1 PE=1 SV=1	DNA mismatch repair protein Mlh1	MLH1	30.91	2041.8	-4.9	473	488	S5:Phosphorylation (STY):50.04;M9:Oxidation (M):1000.00	S477	KRHREDSDVEMVE	8633.42	293.596	29.4058	0.000199133
P47974	P47974|TISD_HUMAN	S	RHS(+79.97)ASNLHALAHPAPSPGSC(+57.02)S(+79.97)PK	3	23	mRNA decay activator protein ZFP36L2 OS=Homo sapiens OX=9606 GN=ZFP36L2 PE=1 SV=3	mRNA decay activator protein ZFP36L2	ZFP36L2	32.59	2538.1	-2.8	55	77	S3:Phosphorylation (STY):0.00;C20:Carbamidomethylation:1000.00;S21:Phosphorylation (STY):0.00	S57	GFLRRHSASNLHA	3978.41	135.99	29.2551	8.49071e-05
P47974	P47974|TISD_HUMAN	S	RHS(+79.97)ASNLHALAHPAPSPGSC(+57.02)S(+79.97)PK	21	23	mRNA decay activator protein ZFP36L2 OS=Homo sapiens OX=9606 GN=ZFP36L2 PE=1 SV=3	mRNA decay activator protein ZFP36L2	ZFP36L2	32.59	2538.1	-2.8	55	77	S3:Phosphorylation (STY):0.00;C20:Carbamidomethylation:1000.00;S21:Phosphorylation (STY):0.00	S75	PSPGSCSPKFPGA	3978.41	135.99	29.2551	8.49071e-05
O14980	O14980|XPO1_HUMAN:Q8N3U4|STAG2_HUMAN	T	EQTLHT(+79.97)PVMMQTPQLTSTIMR	6	21	Exportin-1 OS=Homo sapiens OX=9606 GN=XPO1 PE=1 SV=1	Exportin-1	XPO1									6003.56	205.23	29.2529	9.99707e-06
P15924	P15924|DESP_HUMAN	S	RQDS(+79.97)LESMK	4	9	Desmoplakin OS=Homo sapiens OX=9606 GN=DSP PE=1 SV=3	Desmoplakin	DSP	20.34	1172.49	-3.8	908	916	S4:Phosphorylation (STY):16.66	S911	AKRRQDSLESMKF	38247.3	1309.27	29.2128	2.64303e-25
Q9NUN5	Q9NUN5|LMBD1_HUMAN	S	SVIEGVDEDS(+79.97)DIS(+79.97)DDEPSVYSA	10	22	Lysosomal cobalamin transport escort protein LMBD1 OS=Homo sapiens OX=9606 GN=LMBRD1 PE=1 SV=1	Lysosomal cobalamin transport escort protein LMBD1	LMBRD1	65.72	2486.91	-0.7	519	540	S10:Phosphorylation (STY):60.15;S13:Phosphorylation (STY):32.52	S528	EGVDEDSDISDDE	18984.9	654.668	28.9993	1.35507e-10
Q9NUN5	Q9NUN5|LMBD1_HUMAN	S	SVIEGVDEDS(+79.97)DIS(+79.97)DDEPSVYSA	13	22	Lysosomal cobalamin transport escort protein LMBD1 OS=Homo sapiens OX=9606 GN=LMBRD1 PE=1 SV=1	Lysosomal cobalamin transport escort protein LMBD1	LMBRD1	65.72	2486.91	-0.7	519	540	S10:Phosphorylation (STY):60.15;S13:Phosphorylation (STY):32.52	S531	DEDSDISDDEPSV	18984.9	654.668	28.9993	1.35507e-10
Q9UDY2	Q9UDY2|ZO2_HUMAN	S	RHQYSDYDYHSS(+79.97)S(+79.97)EKLK	12	17	Tight junction protein ZO-2 OS=Homo sapiens OX=9606 GN=TJP2 PE=1 SV=2	Tight junction protein ZO-2	TJP2	57.68	2301.91	-2.7	420	436	S12:Phosphorylation (STY):8.69;S13:Phosphorylation (STY):5.99	S431	DYDYHSSSEKLKE	7138.71	246.306	28.9831	4.24454e-05
Q9UDY2	Q9UDY2|ZO2_HUMAN	S	RHQYSDYDYHSS(+79.97)S(+79.97)EKLK	13	17	Tight junction protein ZO-2 OS=Homo sapiens OX=9606 GN=TJP2 PE=1 SV=2	Tight junction protein ZO-2	TJP2	57.68	2301.91	-2.7	420	436	S12:Phosphorylation (STY):8.69;S13:Phosphorylation (STY):5.99	S432	YDYHSSSEKLKER	7138.71	246.306	28.9831	4.24454e-05
P40692	P40692|MLH1_HUMAN	S	HREDS(+79.97)DVEMVEDDSRK	5	16	DNA mismatch repair protein Mlh1 OS=Homo sapiens OX=9606 GN=MLH1 PE=1 SV=1	DNA mismatch repair protein Mlh1	MLH1	57.97	2025.81	-0.5	473	488	S5:Phosphorylation (STY):199.69	S477	KRHREDSDVEMVE	12770.2	441.575	28.9196	2.92589e-07
Q5VV41	Q5VV41|ARHGG_HUMAN	S	A(+42.01)QRHS(+79.97)DS(+79.97)SLEEK	5	12	Rho guanine nucleotide exchange factor 16 OS=Homo sapiens OX=9606 GN=ARHGEF16 PE=1 SV=1	Rho guanine nucleotide exchange factor 16	ARHGEF16	26.87	1587.6	-1.2	2	13	A1:Acetylation (Protein N-term):1000.00;S5:Phosphorylation (STY):12.33;S7:Phosphorylation (STY):0.00	S6	_MAQRHSDSSLEE	4089.21	141.504	28.8982	1.84463e-05
Q5VV41	Q5VV41|ARHGG_HUMAN	S	A(+42.01)QRHS(+79.97)DS(+79.97)SLEEK	7	12	Rho guanine nucleotide exchange factor 16 OS=Homo sapiens OX=9606 GN=ARHGEF16 PE=1 SV=1	Rho guanine nucleotide exchange factor 16	ARHGEF16	26.87	1587.6	-1.2	2	13	A1:Acetylation (Protein N-term):1000.00;S5:Phosphorylation (STY):12.33;S7:Phosphorylation (STY):0.00	S8	AQRHSDSSLEEKL	4089.21	141.504	28.8982	1.84463e-05
Q13243	Q13243|SRSF5_HUMAN	S	SRS(+79.97)VS(+79.97)RS(+79.97)PVPEK	3	12	Serine/arginine-rich splicing factor 5 OS=Homo sapiens OX=9606 GN=SRSF5 PE=1 SV=1	Serine/arginine-rich splicing factor 5	SRSF5	36.92	1567.62	2.4	227	238	S3:Phosphorylation (STY):6.59;S5:Phosphorylation (STY):11.01;S7:Phosphorylation (STY):23.62	S229	SRSKSRSVSRSPV	8347.9	289.142	28.8712	0.000215293
Q13243	Q13243|SRSF5_HUMAN	S	SRS(+79.97)VS(+79.97)RS(+79.97)PVPEK	5	12	Serine/arginine-rich splicing factor 5 OS=Homo sapiens OX=9606 GN=SRSF5 PE=1 SV=1	Serine/arginine-rich splicing factor 5	SRSF5	36.92	1567.62	2.4	227	238	S3:Phosphorylation (STY):6.59;S5:Phosphorylation (STY):11.01;S7:Phosphorylation (STY):23.62	S231	SKSRSVSRSPVPE	8347.9	289.142	28.8712	0.000215293
Q13243	Q13243|SRSF5_HUMAN	S	SRS(+79.97)VS(+79.97)RS(+79.97)PVPEK	7	12	Serine/arginine-rich splicing factor 5 OS=Homo sapiens OX=9606 GN=SRSF5 PE=1 SV=1	Serine/arginine-rich splicing factor 5	SRSF5	36.92	1567.62	2.4	227	238	S3:Phosphorylation (STY):6.59;S5:Phosphorylation (STY):11.01;S7:Phosphorylation (STY):23.62	S233	SRSVSRSPVPEKS	8347.9	289.142	28.8712	0.000215293
O60832	O60832|DKC1_HUMAN	T	AGLESGAEPGDGDSDT(+79.97)TKK	16	19	H/ACA ribonucleoprotein complex subunit DKC1 OS=Homo sapiens OX=9606 GN=DKC1 PE=1 SV=3	H/ACA ribonucleoprotein complex subunit DKC1	DKC1	57.2	1913.79	-1.9	481	499	T16:Phosphorylation (STY):0.00	T496	GDGDSDTTKKKKK	1996.33	69.3415	28.7898	0.000905135
P19634	P19634|SL9A1_HUMAN	S	IPS(+79.97)AVST(+79.97)VSMQNIHPK	3	16	Sodium/hydrogen exchanger 1 OS=Homo sapiens OX=9606 GN=SLC9A1 PE=1 SV=2	Sodium/hydrogen exchanger 1	SLC9A1	54.79	1867.83	-4.6	597	612	S3:Phosphorylation (STY):13.38;T7:Phosphorylation (STY):0.00	S599	GMGKIPSAVSTVS	2596.98	90.3004	28.7593	0.000799058
P19634	P19634|SL9A1_HUMAN	T	IPS(+79.97)AVST(+79.97)VSMQNIHPK	7	16	Sodium/hydrogen exchanger 1 OS=Homo sapiens OX=9606 GN=SLC9A1 PE=1 SV=2	Sodium/hydrogen exchanger 1	SLC9A1	54.79	1867.83	-4.6	597	612	S3:Phosphorylation (STY):13.38;T7:Phosphorylation (STY):0.00	T603	IPSAVSTVSMQNI	2596.98	90.3004	28.7593	0.000799058
P49959	P49959|MRE11_HUMAN	S	GVDFES(+79.97)S(+79.97)EDDDDDPFMNTSSLR	6	22	Double-strand break repair protein MRE11 OS=Homo sapiens OX=9606 GN=MRE11 PE=1 SV=3	Double-strand break repair protein MRE11	MRE11	82.69	2636.91	-0.8	683	704	S6:Phosphorylation (STY):150.01;S7:Phosphorylation (STY):132.83	S688	KGVDFESSEDDDD	26970	945.557	28.5229	3.8221e-18
P49959	P49959|MRE11_HUMAN	S	GVDFES(+79.97)S(+79.97)EDDDDDPFMNTSSLR	7	22	Double-strand break repair protein MRE11 OS=Homo sapiens OX=9606 GN=MRE11 PE=1 SV=3	Double-strand break repair protein MRE11	MRE11	82.69	2636.91	-0.8	683	704	S6:Phosphorylation (STY):150.01;S7:Phosphorylation (STY):132.83	S689	GVDFESSEDDDDD	26970	945.557	28.5229	3.8221e-18
Q12888	Q12888|TP53B_HUMAN	S	S(+79.97)EALS(+79.97)SVLDQEEAMEIK	1	17	TP53-binding protein 1 OS=Homo sapiens OX=9606 GN=TP53BP1 PE=1 SV=2	TP53-binding protein 1	TP53BP1	52.23	2037.83	2.9	635	651	S1:Phosphorylation (STY):17.91;S5:Phosphorylation (STY):0.00	S635	PSPATRSEALSSV	1299.5	46.1786	28.1407	0.00054159
Q12888	Q12888|TP53B_HUMAN	S	S(+79.97)EALS(+79.97)SVLDQEEAMEIK	5	17	TP53-binding protein 1 OS=Homo sapiens OX=9606 GN=TP53BP1 PE=1 SV=2	TP53-binding protein 1	TP53BP1	52.23	2037.83	2.9	635	651	S1:Phosphorylation (STY):17.91;S5:Phosphorylation (STY):0.00	S639	TRSEALSSVLDQE	1299.5	46.1786	28.1407	0.00054159
O43290	O43290|SNUT1_HUMAN	S	DEERS(+79.97)ANGGS(+79.97)ES(+79.97)DGEENIGWSTVNLDEEK	5	29	U4/U6.U5 tri-snRNP-associated protein 1 OS=Homo sapiens OX=9606 GN=SART1 PE=1 SV=1	U4/U6.U5 tri-snRNP-associated protein 1	SART1	65.35	3392.23	-9	587	615	S5:Phosphorylation (STY):33.87;S10:Phosphorylation (STY):41.98;S12:Phosphorylation (STY):46.57	S591	ERDEERSANGGSE	1909.39	68.325	27.9457	0.000595288
O43290	O43290|SNUT1_HUMAN	S	DEERS(+79.97)ANGGS(+79.97)ES(+79.97)DGEENIGWSTVNLDEEK	10	29	U4/U6.U5 tri-snRNP-associated protein 1 OS=Homo sapiens OX=9606 GN=SART1 PE=1 SV=1	U4/U6.U5 tri-snRNP-associated protein 1	SART1	65.35	3392.23	-9	587	615	S5:Phosphorylation (STY):33.87;S10:Phosphorylation (STY):41.98;S12:Phosphorylation (STY):46.57	S596	RSANGGSESDGEE	1909.39	68.325	27.9457	0.000595288
O43290	O43290|SNUT1_HUMAN	S	DEERS(+79.97)ANGGS(+79.97)ES(+79.97)DGEENIGWSTVNLDEEK	12	29	U4/U6.U5 tri-snRNP-associated protein 1 OS=Homo sapiens OX=9606 GN=SART1 PE=1 SV=1	U4/U6.U5 tri-snRNP-associated protein 1	SART1	65.35	3392.23	-9	587	615	S5:Phosphorylation (STY):33.87;S10:Phosphorylation (STY):41.98;S12:Phosphorylation (STY):46.57	S598	ANGGSESDGEENI	1909.39	68.325	27.9457	0.000595288
Q9Y2V2	Q9Y2V2|CHSP1_HUMAN	S	S(+42.01)S(+79.97)EPPPPPQPPTHQASVGLLDTPR	2	24	Calcium-regulated heat-stable protein 1 OS=Homo sapiens OX=9606 GN=CARHSP1 PE=1 SV=2	Calcium-regulated heat-stable protein 1	CARHSP1	37.02	2626.24	-4.7	2	25	S1:Acetylation (Protein N-term):1000.00;S2:Phosphorylation (STY):71.03	S3	____MSSEPPPPP	2871.59	102.856	27.9187	0.000160047
Q01082	Q01082|SPTB2_HUMAN	S	TS(+79.97)S(+79.97)KESSPIPS(+79.97)PTSDR	2	16	Spectrin beta chain, non-erythrocytic 1 OS=Homo sapiens OX=9606 GN=SPTBN1 PE=1 SV=2	Spectrin beta chain, non-erythrocytic 1	SPTBN1	23.77	1914.71	1.7	2159	2174	S2:Phosphorylation (STY):0.00;S3:Phosphorylation (STY):0.00;S11:Phosphorylation (STY):11.10	S2160	ATEQRTSSKESSP	51004.2	1832.87	27.8275	4.37367e-23
Q01082	Q01082|SPTB2_HUMAN	S	TS(+79.97)S(+79.97)KESSPIPS(+79.97)PTSDR	3	16	Spectrin beta chain, non-erythrocytic 1 OS=Homo sapiens OX=9606 GN=SPTBN1 PE=1 SV=2	Spectrin beta chain, non-erythrocytic 1	SPTBN1	23.77	1914.71	1.7	2159	2174	S2:Phosphorylation (STY):0.00;S3:Phosphorylation (STY):0.00;S11:Phosphorylation (STY):11.10	S2161	TEQRTSSKESSPI	51004.2	1832.87	27.8275	4.37367e-23
Q01082	Q01082|SPTB2_HUMAN	S	TS(+79.97)S(+79.97)KESSPIPS(+79.97)PTSDR	11	16	Spectrin beta chain, non-erythrocytic 1 OS=Homo sapiens OX=9606 GN=SPTBN1 PE=1 SV=2	Spectrin beta chain, non-erythrocytic 1	SPTBN1	23.77	1914.71	1.7	2159	2174	S2:Phosphorylation (STY):0.00;S3:Phosphorylation (STY):0.00;S11:Phosphorylation (STY):11.10	S2169	ESSPIPSPTSDRK	51004.2	1832.87	27.8275	4.37367e-23
P18583	P18583|SON_HUMAN	S	RS(+79.97)FS(+79.97)IS(+79.97)PSR	2	9	Protein SON OS=Homo sapiens OX=9606 GN=SON PE=1 SV=4	Protein SON	SON	23.93	1275.45	-2.8	1947	1955	S2:Phosphorylation (STY):51.01;S4:Phosphorylation (STY):33.81;S6:Phosphorylation (STY):11.10	S1948	SVGRRRSFSISPS	7298.43	262.696	27.7828	5.24528e-05
P18583	P18583|SON_HUMAN	S	RS(+79.97)FS(+79.97)IS(+79.97)PSR	4	9	Protein SON OS=Homo sapiens OX=9606 GN=SON PE=1 SV=4	Protein SON	SON	23.93	1275.45	-2.8	1947	1955	S2:Phosphorylation (STY):51.01;S4:Phosphorylation (STY):33.81;S6:Phosphorylation (STY):11.10	S1950	GRRRSFSISPSRR	7298.43	262.696	27.7828	5.24528e-05
P18583	P18583|SON_HUMAN	S	RS(+79.97)FS(+79.97)IS(+79.97)PSR	6	9	Protein SON OS=Homo sapiens OX=9606 GN=SON PE=1 SV=4	Protein SON	SON	23.93	1275.45	-2.8	1947	1955	S2:Phosphorylation (STY):51.01;S4:Phosphorylation (STY):33.81;S6:Phosphorylation (STY):11.10	S1952	RRSFSISPSRRSR	7298.43	262.696	27.7828	5.24528e-05
Q76FK4	Q76FK4|NOL8_HUMAN	S	KRNS(+79.97)IS(+79.97)DDDT(+79.97)DS(+79.97)EDELR	4	17	Nucleolar protein 8 OS=Homo sapiens OX=9606 GN=NOL8 PE=1 SV=1	Nucleolar protein 8	NOL8	35.61	2313.75	-2.8	293	309		S296	TAKKRNSISDDDT	5602.03	202.056	27.7251	4.30119e-05
Q76FK4	Q76FK4|NOL8_HUMAN	S	KRNS(+79.97)IS(+79.97)DDDT(+79.97)DS(+79.97)EDELR	6	17	Nucleolar protein 8 OS=Homo sapiens OX=9606 GN=NOL8 PE=1 SV=1	Nucleolar protein 8	NOL8	35.61	2313.75	-2.8	293	309		S298	KKRNSISDDDTDS	5602.03	202.056	27.7251	4.30119e-05
Q76FK4	Q76FK4|NOL8_HUMAN	T	KRNS(+79.97)IS(+79.97)DDDT(+79.97)DS(+79.97)EDELR	10	17	Nucleolar protein 8 OS=Homo sapiens OX=9606 GN=NOL8 PE=1 SV=1	Nucleolar protein 8	NOL8	35.61	2313.75	-2.8	293	309		T302	SISDDDTDSEDEL	5602.03	202.056	27.7251	4.30119e-05
Q76FK4	Q76FK4|NOL8_HUMAN	S	KRNS(+79.97)IS(+79.97)DDDT(+79.97)DS(+79.97)EDELR	12	17	Nucleolar protein 8 OS=Homo sapiens OX=9606 GN=NOL8 PE=1 SV=1	Nucleolar protein 8	NOL8	35.61	2313.75	-2.8	293	309		S304	SDDDTDSEDELRM	5602.03	202.056	27.7251	4.30119e-05
Q9HC35	Q9HC35|EMAL4_HUMAN	T	APVSSTESVIQSNT(+79.97)PT(+79.97)PPPSQPLNETAEEESR	14	32	Echinoderm microtubule-associated protein-like 4 OS=Homo sapiens OX=9606 GN=EML4 PE=1 SV=3	Echinoderm microtubule-associated protein-like 4	EML4	86.69	3538.54	-0.5	884	915	T14:Phosphorylation (STY):28.86;T16:Phosphorylation (STY):18.33	T897	SVIQSNTPTPPPS	17333.1	627.99	27.601	6.76752e-16
Q9HC35	Q9HC35|EMAL4_HUMAN	T	APVSSTESVIQSNT(+79.97)PT(+79.97)PPPSQPLNETAEEESR	16	32	Echinoderm microtubule-associated protein-like 4 OS=Homo sapiens OX=9606 GN=EML4 PE=1 SV=3	Echinoderm microtubule-associated protein-like 4	EML4	86.69	3538.54	-0.5	884	915	T14:Phosphorylation (STY):28.86;T16:Phosphorylation (STY):18.33	T899	IQSNTPTPPPSQP	17333.1	627.99	27.601	6.76752e-16
P17812	P17812|PYRG1_HUMAN	S	DTYS(+79.97)DRS(+79.97)GSS(+79.97)S(+79.97)PDSEITELK	4	20	CTP synthase 1 OS=Homo sapiens OX=9606 GN=CTPS1 PE=1 SV=2	CTP synthase 1	CTPS1	47.59	2492.83	-2.1	565	584	S4:Phosphorylation (STY):7.32;S7:Phosphorylation (STY):0.00;S10:Phosphorylation (STY):11.06;S11:Phosphorylation (STY):8.22	S568	SPRDTYSDRSGSS	4495.5	163.315	27.5266	0.000114663
P17812	P17812|PYRG1_HUMAN	S	DTYS(+79.97)DRS(+79.97)GSS(+79.97)S(+79.97)PDSEITELK	7	20	CTP synthase 1 OS=Homo sapiens OX=9606 GN=CTPS1 PE=1 SV=2	CTP synthase 1	CTPS1	47.59	2492.83	-2.1	565	584	S4:Phosphorylation (STY):7.32;S7:Phosphorylation (STY):0.00;S10:Phosphorylation (STY):11.06;S11:Phosphorylation (STY):8.22	S571	DTYSDRSGSSSPD	4495.5	163.315	27.5266	0.000114663
P17812	P17812|PYRG1_HUMAN	S	DTYS(+79.97)DRS(+79.97)GSS(+79.97)S(+79.97)PDSEITELK	10	20	CTP synthase 1 OS=Homo sapiens OX=9606 GN=CTPS1 PE=1 SV=2	CTP synthase 1	CTPS1	47.59	2492.83	-2.1	565	584	S4:Phosphorylation (STY):7.32;S7:Phosphorylation (STY):0.00;S10:Phosphorylation (STY):11.06;S11:Phosphorylation (STY):8.22	S574	SDRSGSSSPDSEI	4495.5	163.315	27.5266	0.000114663
P17812	P17812|PYRG1_HUMAN	S	DTYS(+79.97)DRS(+79.97)GSS(+79.97)S(+79.97)PDSEITELK	11	20	CTP synthase 1 OS=Homo sapiens OX=9606 GN=CTPS1 PE=1 SV=2	CTP synthase 1	CTPS1	47.59	2492.83	-2.1	565	584	S4:Phosphorylation (STY):7.32;S7:Phosphorylation (STY):0.00;S10:Phosphorylation (STY):11.06;S11:Phosphorylation (STY):8.22	S575	DRSGSSSPDSEIT	4495.5	163.315	27.5266	0.000114663
Q6T4R5	Q6T4R5|NHS_HUMAN	S	TIS(+79.97)GIPR	3	7	Nance-Horan syndrome protein OS=Homo sapiens OX=9606 GN=NHS PE=1 SV=2	Nance-Horan syndrome protein	NHS	21.18	822.4	9.7	401	407	S3:Phosphorylation (STY):13.67	S403	RRRKTISGIPRRV	7148.18	260.687	27.4206	5.59882e-05
P54577	P54577|SYYC_HUMAN	T	WGGNKTYT(+79.97)AYVDLEK	8	15	Tyrosine--tRNA ligase, cytoplasmic OS=Homo sapiens OX=9606 GN=YARS1 PE=1 SV=4	Tyrosine--tRNA ligase, cytoplasmic	YARS1	25	1823.81	-9.2	283	297	T8:Phosphorylation (STY):0.00	T290	GGNKTYTAYVDLE	1274.08	46.5806	27.3522	0.000603177
P16989	P16989|YBOX3_HUMAN	S	NYAGEEEEEGSGS(+79.97)S(+79.97)EGFDPPATDR	13	24	Y-box-binding protein 3 OS=Homo sapiens OX=9606 GN=YBX3 PE=1 SV=4	Y-box-binding protein 3	YBX3	46.58	2688.94	-2	191	214	S13:Phosphorylation (STY):0.00;S14:Phosphorylation (STY):0.00	S203	EEEGSGSSEGFDP	6697.44	247.413	27.0698	7.46714e-08
P16989	P16989|YBOX3_HUMAN	S	NYAGEEEEEGSGS(+79.97)S(+79.97)EGFDPPATDR	14	24	Y-box-binding protein 3 OS=Homo sapiens OX=9606 GN=YBX3 PE=1 SV=4	Y-box-binding protein 3	YBX3	46.58	2688.94	-2	191	214	S13:Phosphorylation (STY):0.00;S14:Phosphorylation (STY):0.00	S204	EEGSGSSEGFDPP	6697.44	247.413	27.0698	7.46714e-08
Q8IYB3	Q8IYB3|SRRM1_HUMAN	S	S(+79.97)VS(+79.97)GS(+79.97)PEPAAK	1	11	Serine/arginine repetitive matrix protein 1 OS=Homo sapiens OX=9606 GN=SRRM1 PE=1 SV=2	Serine/arginine repetitive matrix protein 1	SRRM1	49.99	1268.41	1.6	752	762		S752	RVSSSRSVSGSPE	12249.6	453.687	27.0001	4.94584e-07
Q8IYB3	Q8IYB3|SRRM1_HUMAN	S	S(+79.97)VS(+79.97)GS(+79.97)PEPAAK	3	11	Serine/arginine repetitive matrix protein 1 OS=Homo sapiens OX=9606 GN=SRRM1 PE=1 SV=2	Serine/arginine repetitive matrix protein 1	SRRM1	49.99	1268.41	1.6	752	762		S754	SSSRSVSGSPEPA	12249.6	453.687	27.0001	4.94584e-07
Q8IYB3	Q8IYB3|SRRM1_HUMAN	S	S(+79.97)VS(+79.97)GS(+79.97)PEPAAK	5	11	Serine/arginine repetitive matrix protein 1 OS=Homo sapiens OX=9606 GN=SRRM1 PE=1 SV=2	Serine/arginine repetitive matrix protein 1	SRRM1	49.99	1268.41	1.6	752	762		S756	SRSVSGSPEPAAK	12249.6	453.687	27.0001	4.94584e-07
Q9P2B4	Q9P2B4|CT2NL_HUMAN	S	VSSPLS(+79.97)PLS(+79.97)PGIKS(+79.97)PTIPR	6	19	CTTNBP2 N-terminal-like protein OS=Homo sapiens OX=9606 GN=CTTNBP2NL PE=1 SV=2	CTTNBP2 N-terminal-like protein	CTTNBP2NL	44.26	2172	-1.7	555	573	S6:Phosphorylation (STY):29.98;S9:Phosphorylation (STY):20.76;S14:Phosphorylation (STY):14.04	S560	KVSSPLSPLSPGI	11504.2	428.322	26.8588	8.31751e-06
Q9P2B4	Q9P2B4|CT2NL_HUMAN	S	VSSPLS(+79.97)PLS(+79.97)PGIKS(+79.97)PTIPR	9	19	CTTNBP2 N-terminal-like protein OS=Homo sapiens OX=9606 GN=CTTNBP2NL PE=1 SV=2	CTTNBP2 N-terminal-like protein	CTTNBP2NL	44.26	2172	-1.7	555	573	S6:Phosphorylation (STY):29.98;S9:Phosphorylation (STY):20.76;S14:Phosphorylation (STY):14.04	S563	SPLSPLSPGIKSP	11504.2	428.322	26.8588	8.31751e-06
Q9P2B4	Q9P2B4|CT2NL_HUMAN	S	VSSPLS(+79.97)PLS(+79.97)PGIKS(+79.97)PTIPR	14	19	CTTNBP2 N-terminal-like protein OS=Homo sapiens OX=9606 GN=CTTNBP2NL PE=1 SV=2	CTTNBP2 N-terminal-like protein	CTTNBP2NL	44.26	2172	-1.7	555	573	S6:Phosphorylation (STY):29.98;S9:Phosphorylation (STY):20.76;S14:Phosphorylation (STY):14.04	S568	LSPGIKSPTIPRA	11504.2	428.322	26.8588	8.31751e-06
Q7Z417	Q7Z417|NUFP2_HUMAN	S	GADNDGS(+79.97)GSESGYT(+79.97)TPKK	7	18	Nuclear fragile X mental retardation-interacting protein 2 OS=Homo sapiens OX=9606 GN=NUFIP2 PE=1 SV=1	Nuclear fragile X mental retardation-interacting protein 2	NUFIP2	48.41	1929.7	4.9	206	223	S7:Phosphorylation (STY):9.16;T14:Phosphorylation (STY):0.00	S212	GADNDGSGSESGY	846.855	31.5509	26.8409	0.0076555
Q7Z417	Q7Z417|NUFP2_HUMAN	T	GADNDGS(+79.97)GSESGYT(+79.97)TPKK	14	18	Nuclear fragile X mental retardation-interacting protein 2 OS=Homo sapiens OX=9606 GN=NUFIP2 PE=1 SV=1	Nuclear fragile X mental retardation-interacting protein 2	NUFIP2	48.41	1929.7	4.9	206	223	S7:Phosphorylation (STY):9.16;T14:Phosphorylation (STY):0.00	T219	GSESGYTTPKKRK	846.855	31.5509	26.8409	0.0076555
Q9BRD0	Q9BRD0|BUD13_HUMAN	T	HDT(+79.97)PDSS(+79.97)PRR	3	10	BUD13 homolog OS=Homo sapiens OX=9606 GN=BUD13 PE=1 SV=1	BUD13 homolog	BUD13	42.92	1326.48	1.2	121	130	T3:Phosphorylation (STY):47.09;S7:Phosphorylation (STY):8.14	T123	RHFRHDTPDSSPR	1668.76	62.2667	26.8002	0.000922261
Q9BRD0	Q9BRD0|BUD13_HUMAN	S	HDT(+79.97)PDSS(+79.97)PRR	7	10	BUD13 homolog OS=Homo sapiens OX=9606 GN=BUD13 PE=1 SV=1	BUD13 homolog	BUD13	42.92	1326.48	1.2	121	130	T3:Phosphorylation (STY):47.09;S7:Phosphorylation (STY):8.14	S127	HDTPDSSPRRVRH	1668.76	62.2667	26.8002	0.000922261
Q15811	Q15811|ITSN1_HUMAN	S	S(+79.97)GSGISVISSTSVDQR	1	16	Intersectin-1 OS=Homo sapiens OX=9606 GN=ITSN1 PE=1 SV=3	Intersectin-1	ITSN1	54.9	1658.75	3	313	328	S1:Phosphorylation (STY):0.00	S313	SFRRVRSGSGISV	8642.35	324.232	26.6549	1.61312e-09
Q9UQ35	Q9UQ35|SRRM2_HUMAN	S	S(+79.97)LT(+79.97)RSPPAIR	1	10	Serine/arginine repetitive matrix protein 2 OS=Homo sapiens OX=9606 GN=SRRM2 PE=1 SV=2	Serine/arginine repetitive matrix protein 2	SRRM2	47.47	1256.57	3.5	2067	2076	S1:Phosphorylation (STY):12.42;T3:Phosphorylation (STY):7.32	S2067	TARGKRSLTRSPP	25412.8	956.08	26.5802	1.0625e-13
Q9UQ35	Q9UQ35|SRRM2_HUMAN	T	S(+79.97)LT(+79.97)RSPPAIR	3	10	Serine/arginine repetitive matrix protein 2 OS=Homo sapiens OX=9606 GN=SRRM2 PE=1 SV=2	Serine/arginine repetitive matrix protein 2	SRRM2	47.47	1256.57	3.5	2067	2076	S1:Phosphorylation (STY):12.42;T3:Phosphorylation (STY):7.32	T2069	RGKRSLTRSPPAI	25412.8	956.08	26.5802	1.0625e-13
Q8N3U4	Q8N3U4|STAG2_HUMAN	S	NSLLAGGDDDTMS(+79.97)VIS(+79.97)GISSR	13	21	Cohesin subunit SA-2 OS=Homo sapiens OX=9606 GN=STAG2 PE=1 SV=3	Cohesin subunit SA-2	STAG2	54.91	2253.92	4.2	1046	1066	S13:Phosphorylation (STY):6.59;S16:Phosphorylation (STY):19.27	S1058	GDDDTMSVISGIS	1884.37	71.1757	26.475	0.00456493
Q8N3U4	Q8N3U4|STAG2_HUMAN	S	NSLLAGGDDDTMS(+79.97)VIS(+79.97)GISSR	16	21	Cohesin subunit SA-2 OS=Homo sapiens OX=9606 GN=STAG2 PE=1 SV=3	Cohesin subunit SA-2	STAG2	54.91	2253.92	4.2	1046	1066	S13:Phosphorylation (STY):6.59;S16:Phosphorylation (STY):19.27	S1061	DTMSVISGISSRG	1884.37	71.1757	26.475	0.00456493
O15231	O15231|ZN185_HUMAN:Q12802|AKP13_HUMAN	S	GGQGDPAVPTQQPADPS(+79.97)TPEQQNSPS(+79.97)GSEQFVR	17	33	Zinc finger protein 185 OS=Homo sapiens OX=9606 GN=ZNF185 PE=1 SV=3	Zinc finger protein 185	ZNF185	45.81	3552.48	4.2	496	528	S17:Phosphorylation (STY):0.00;S26:Phosphorylation (STY):0.00	S512	QQPADPSTPEQQN	29083.7	1099.69	26.4472	7.76263e-16
O15231	O15231|ZN185_HUMAN:Q12802|AKP13_HUMAN	S	GGQGDPAVPTQQPADPS(+79.97)TPEQQNSPS(+79.97)GSEQFVR	26	33	Zinc finger protein 185 OS=Homo sapiens OX=9606 GN=ZNF185 PE=1 SV=3	Zinc finger protein 185	ZNF185	45.81	3552.48	4.2	496	528	S17:Phosphorylation (STY):0.00;S26:Phosphorylation (STY):0.00	S521	EQQNSPSGSEQFV	29083.7	1099.69	26.4472	7.76263e-16
Q8IUD2	Q8IUD2|RB6I2_HUMAN	S	VEPSS(+79.97)QSPGR	5	10	ELKS/Rab6-interacting/CAST family member 1 OS=Homo sapiens OX=9606 GN=ERC1 PE=1 SV=1	ELKS/Rab6-interacting/CAST family member 1	ERC1	43.09	1122.47	-4.2	11	20	S5:Phosphorylation (STY):9.40	S15	GKVEPSSQSPGRS	5156.31	195.916	26.319	2.6348e-06
Q9UGV2	Q9UGV2|NDRG3_HUMAN	S	THSTS(+79.97)SSLGS(+79.97)GESPFSR	5	17	Protein NDRG3 OS=Homo sapiens OX=9606 GN=NDRG3 PE=1 SV=2	Protein NDRG3	NDRG3	20.74	1882.71	-2.1	329	345	S5:Phosphorylation (STY):0.00;S10:Phosphorylation (STY):0.00	S333	SRTHSTSSSLGSG	3648.14	139.282	26.1924	0.000173122
Q9UGV2	Q9UGV2|NDRG3_HUMAN	S	THSTS(+79.97)SSLGS(+79.97)GESPFSR	10	17	Protein NDRG3 OS=Homo sapiens OX=9606 GN=NDRG3 PE=1 SV=2	Protein NDRG3	NDRG3	20.74	1882.71	-2.1	329	345	S5:Phosphorylation (STY):0.00;S10:Phosphorylation (STY):0.00	S338	TSSSLGSGESPFS	3648.14	139.282	26.1924	0.000173122
Q5TCZ1	Q5TCZ1|SPD2A_HUMAN	S	GS(+79.97)S(+79.97)GDS(+79.97)DS(+79.97)PGSSSLSLTR	2	18	SH3 and PX domain-containing protein 2A OS=Homo sapiens OX=9606 GN=SH3PXD2A PE=1 SV=1	SH3 and PX domain-containing protein 2A	SH3PXD2A	64.38	2015.62	-1.9	637	654	S2:Phosphorylation (STY):46.49;S3:Phosphorylation (STY):46.09;S6:Phosphorylation (STY):39.44;S8:Phosphorylation (STY):28.36	S638	TLSARGSSGDSDS	2968.5	113.858	26.072	0.00061205
Q5TCZ1	Q5TCZ1|SPD2A_HUMAN	S	GS(+79.97)S(+79.97)GDS(+79.97)DS(+79.97)PGSSSLSLTR	3	18	SH3 and PX domain-containing protein 2A OS=Homo sapiens OX=9606 GN=SH3PXD2A PE=1 SV=1	SH3 and PX domain-containing protein 2A	SH3PXD2A	64.38	2015.62	-1.9	637	654	S2:Phosphorylation (STY):46.49;S3:Phosphorylation (STY):46.09;S6:Phosphorylation (STY):39.44;S8:Phosphorylation (STY):28.36	S639	LSARGSSGDSDSP	2968.5	113.858	26.072	0.00061205
Q5TCZ1	Q5TCZ1|SPD2A_HUMAN	S	GS(+79.97)S(+79.97)GDS(+79.97)DS(+79.97)PGSSSLSLTR	6	18	SH3 and PX domain-containing protein 2A OS=Homo sapiens OX=9606 GN=SH3PXD2A PE=1 SV=1	SH3 and PX domain-containing protein 2A	SH3PXD2A	64.38	2015.62	-1.9	637	654	S2:Phosphorylation (STY):46.49;S3:Phosphorylation (STY):46.09;S6:Phosphorylation (STY):39.44;S8:Phosphorylation (STY):28.36	S642	RGSSGDSDSPGSS	2968.5	113.858	26.072	0.00061205
Q5TCZ1	Q5TCZ1|SPD2A_HUMAN	S	GS(+79.97)S(+79.97)GDS(+79.97)DS(+79.97)PGSSSLSLTR	8	18	SH3 and PX domain-containing protein 2A OS=Homo sapiens OX=9606 GN=SH3PXD2A PE=1 SV=1	SH3 and PX domain-containing protein 2A	SH3PXD2A	64.38	2015.62	-1.9	637	654	S2:Phosphorylation (STY):46.49;S3:Phosphorylation (STY):46.09;S6:Phosphorylation (STY):39.44;S8:Phosphorylation (STY):28.36	S644	SSGDSDSPGSSSL	2968.5	113.858	26.072	0.00061205
O94880	O94880|PHF14_HUMAN	S	NSADDEELTNDSLTLSQS(+79.97)K	18	19	PHD finger protein 14 OS=Homo sapiens OX=9606 GN=PHF14 PE=1 SV=2	PHD finger protein 14	PHF14	49.94	2145.89	9.4	279	297	S18:Phosphorylation (STY):0.00	S296	SLTLSQSKSNEDS	3868.51	149.04	25.9562	0.00014927
Q86VR2	Q86VR2|RETR3_HUMAN	T	ELAIT(+79.97)DS(+79.97)EHS(+79.97)DAEVSC(+57.02)TDNGTFNLSR	5	26	Reticulophagy regulator 3 OS=Homo sapiens OX=9606 GN=RETREG3 PE=1 SV=1	Reticulophagy regulator 3	RETREG3	64.59	3107.15	-1.3	279	304	T5:Phosphorylation (STY):58.64;S7:Phosphorylation (STY):64.00;S10:Phosphorylation (STY):76.17;C16:Carbamidomethylation:1000.00	T283	ARELAITDSEHSD	7480.02	289.039	25.8789	2.29456e-08
Q86VR2	Q86VR2|RETR3_HUMAN	S	ELAIT(+79.97)DS(+79.97)EHS(+79.97)DAEVSC(+57.02)TDNGTFNLSR	7	26	Reticulophagy regulator 3 OS=Homo sapiens OX=9606 GN=RETREG3 PE=1 SV=1	Reticulophagy regulator 3	RETREG3	64.59	3107.15	-1.3	279	304	T5:Phosphorylation (STY):58.64;S7:Phosphorylation (STY):64.00;S10:Phosphorylation (STY):76.17;C16:Carbamidomethylation:1000.00	S285	ELAITDSEHSDAE	7480.02	289.039	25.8789	2.29456e-08
Q86VR2	Q86VR2|RETR3_HUMAN	S	ELAIT(+79.97)DS(+79.97)EHS(+79.97)DAEVSC(+57.02)TDNGTFNLSR	10	26	Reticulophagy regulator 3 OS=Homo sapiens OX=9606 GN=RETREG3 PE=1 SV=1	Reticulophagy regulator 3	RETREG3	64.59	3107.15	-1.3	279	304	T5:Phosphorylation (STY):58.64;S7:Phosphorylation (STY):64.00;S10:Phosphorylation (STY):76.17;C16:Carbamidomethylation:1000.00	S288	ITDSEHSDAEVSC	7480.02	289.039	25.8789	2.29456e-08
Q9H0H5	Q9H0H5|RGAP1_HUMAN:P46087|NOP2_HUMAN	T	T(+79.97)RS(+79.97)IGSAVDQGNESIVAK	1	18	Rac GTPase-activating protein 1 OS=Homo sapiens OX=9606 GN=RACGAP1 PE=1 SV=1	Rac GTPase-activating protein 1	RACGAP1	38.57	1990.88	-0.5	201	218	T1:Phosphorylation (STY):0.00;S3:Phosphorylation (STY):0.00	T201	PGPVKKTRSIGSA	2265.56	87.5697	25.8715	0.000120239
Q9H0H5	Q9H0H5|RGAP1_HUMAN:P46087|NOP2_HUMAN	S	T(+79.97)RS(+79.97)IGSAVDQGNESIVAK	3	18	Rac GTPase-activating protein 1 OS=Homo sapiens OX=9606 GN=RACGAP1 PE=1 SV=1	Rac GTPase-activating protein 1	RACGAP1	38.57	1990.88	-0.5	201	218	T1:Phosphorylation (STY):0.00;S3:Phosphorylation (STY):0.00	S203	PVKKTRSIGSAVD	2265.56	87.5697	25.8715	0.000120239
Q8IYB3	Q8IYB3|SRRM1_HUMAN	S	KPPAPPS(+79.97)PVQS(+79.97)QS(+79.97)PSTNWS(+79.97)PAVPVK	7	25	Serine/arginine repetitive matrix protein 1 OS=Homo sapiens OX=9606 GN=SRRM1 PE=1 SV=2	Serine/arginine repetitive matrix protein 1	SRRM1	73.16	2902.21	-2	763	787	S7:Phosphorylation (STY):113.97;S11:Phosphorylation (STY):49.79;S13:Phosphorylation (STY):22.85;S19:Phosphorylation (STY):56.34	S769	KPPAPPSPVQSQS	65269	2524.31	25.8562	2.40659e-24
Q8IYB3	Q8IYB3|SRRM1_HUMAN	S	KPPAPPS(+79.97)PVQS(+79.97)QS(+79.97)PSTNWS(+79.97)PAVPVK	11	25	Serine/arginine repetitive matrix protein 1 OS=Homo sapiens OX=9606 GN=SRRM1 PE=1 SV=2	Serine/arginine repetitive matrix protein 1	SRRM1	73.16	2902.21	-2	763	787	S7:Phosphorylation (STY):113.97;S11:Phosphorylation (STY):49.79;S13:Phosphorylation (STY):22.85;S19:Phosphorylation (STY):56.34	S773	PPSPVQSQSPSTN	65269	2524.31	25.8562	2.40659e-24
Q8IYB3	Q8IYB3|SRRM1_HUMAN	S	KPPAPPS(+79.97)PVQS(+79.97)QS(+79.97)PSTNWS(+79.97)PAVPVK	13	25	Serine/arginine repetitive matrix protein 1 OS=Homo sapiens OX=9606 GN=SRRM1 PE=1 SV=2	Serine/arginine repetitive matrix protein 1	SRRM1	73.16	2902.21	-2	763	787	S7:Phosphorylation (STY):113.97;S11:Phosphorylation (STY):49.79;S13:Phosphorylation (STY):22.85;S19:Phosphorylation (STY):56.34	S775	SPVQSQSPSTNWS	65269	2524.31	25.8562	2.40659e-24
Q8IYB3	Q8IYB3|SRRM1_HUMAN	S	KPPAPPS(+79.97)PVQS(+79.97)QS(+79.97)PSTNWS(+79.97)PAVPVK	19	25	Serine/arginine repetitive matrix protein 1 OS=Homo sapiens OX=9606 GN=SRRM1 PE=1 SV=2	Serine/arginine repetitive matrix protein 1	SRRM1	73.16	2902.21	-2	763	787	S7:Phosphorylation (STY):113.97;S11:Phosphorylation (STY):49.79;S13:Phosphorylation (STY):22.85;S19:Phosphorylation (STY):56.34	S781	SPSTNWSPAVPVK	65269	2524.31	25.8562	2.40659e-24
Q9UQ35	Q9UQ35|SRRM2_HUMAN	S	ELSNS(+79.97)PLRENS(+79.97)FGS(+79.97)PLEFR	5	19	Serine/arginine repetitive matrix protein 2 OS=Homo sapiens OX=9606 GN=SRRM2 PE=1 SV=2	Serine/arginine repetitive matrix protein 2	SRRM2	63.76	2417.97	-1	1316	1334	S5:Phosphorylation (STY):18.53;S11:Phosphorylation (STY):77.91;S14:Phosphorylation (STY):86.40	S1320	HKELSNSPLRENS	24562.3	950.791	25.8336	1.68412e-13
Q9UQ35	Q9UQ35|SRRM2_HUMAN	S	ELSNS(+79.97)PLRENS(+79.97)FGS(+79.97)PLEFR	11	19	Serine/arginine repetitive matrix protein 2 OS=Homo sapiens OX=9606 GN=SRRM2 PE=1 SV=2	Serine/arginine repetitive matrix protein 2	SRRM2	63.76	2417.97	-1	1316	1334	S5:Phosphorylation (STY):18.53;S11:Phosphorylation (STY):77.91;S14:Phosphorylation (STY):86.40	S1326	SPLRENSFGSPLE	24562.3	950.791	25.8336	1.68412e-13
Q9UQ35	Q9UQ35|SRRM2_HUMAN	S	ELSNS(+79.97)PLRENS(+79.97)FGS(+79.97)PLEFR	14	19	Serine/arginine repetitive matrix protein 2 OS=Homo sapiens OX=9606 GN=SRRM2 PE=1 SV=2	Serine/arginine repetitive matrix protein 2	SRRM2	63.76	2417.97	-1	1316	1334	S5:Phosphorylation (STY):18.53;S11:Phosphorylation (STY):77.91;S14:Phosphorylation (STY):86.40	S1329	RENSFGSPLEFRN	24562.3	950.791	25.8336	1.68412e-13
O75822	O75822|EIF3J_HUMAN	S	A(+42.01)AAAAAAGDSDS(+79.97)WDADAFSVEDPVR	12	25	Eukaryotic translation initiation factor 3 subunit J OS=Homo sapiens OX=9606 GN=EIF3J PE=1 SV=2	Eukaryotic translation initiation factor 3 subunit J	EIF3J	76.71	2586.05	-2	2	26	A1:Acetylation (Protein N-term):1000.00;S12:Phosphorylation (STY):0.00	S13	AAGDSDSWDADAF	29619.2	1146.77	25.8285	1.20832e-15
Q9C0C2	Q9C0C2|TB182_HUMAN	S	GWS(+79.97)QEGPVKSPAEC(+57.02)REEHSK	3	20	182 kDa tankyrase-1-binding protein OS=Homo sapiens OX=9606 GN=TNKS1BP1 PE=1 SV=4	182 kDa tankyrase-1-binding protein	TNKS1BP1	30.93	2377.02	1.4	219	238	S3:Phosphorylation (STY):0.00;C14:Carbamidomethylation:1000.00	S221	TLFRGWSQEGPVK	1687.54	65.8033	25.6452	0.000743554
O94992	O94992|HEXI1_HUMAN	T	SDDT(+79.97)S(+79.97)DDDFMEEGGEEDGGSDGMGGDGSEFLQR	4	33	Protein HEXIM1 OS=Homo sapiens OX=9606 GN=HEXIM1 PE=1 SV=1	Protein HEXIM1	HEXIM1	49.84	3602.18	-3	233	265	T4:Phosphorylation (STY):0.00;S5:Phosphorylation (STY):0.00	T236	AAKSDDTSDDDFM	884.996	34.6957	25.5074	0.000305676
O94992	O94992|HEXI1_HUMAN	S	SDDT(+79.97)S(+79.97)DDDFMEEGGEEDGGSDGMGGDGSEFLQR	5	33	Protein HEXIM1 OS=Homo sapiens OX=9606 GN=HEXIM1 PE=1 SV=1	Protein HEXIM1	HEXIM1	49.84	3602.18	-3	233	265	T4:Phosphorylation (STY):0.00;S5:Phosphorylation (STY):0.00	S237	AKSDDTSDDDFME	884.996	34.6957	25.5074	0.000305676
Q6KC79	Q6KC79|NIPBL_HUMAN	S	RVDS(+79.97)DS(+79.97)DS(+79.97)DSEDDINSVMK	4	19	Nipped-B-like protein OS=Homo sapiens OX=9606 GN=NIPBL PE=1 SV=2	Nipped-B-like protein	NIPBL	48.03	2352.77	-0.4	2506	2524	S4:Phosphorylation (STY):41.94;S6:Phosphorylation (STY):25.70;S8:Phosphorylation (STY):14.04	S2509	SRKRVDSDSDSDS	6524.69	255.802	25.5068	1.24907e-07
Q6KC79	Q6KC79|NIPBL_HUMAN	S	RVDS(+79.97)DS(+79.97)DS(+79.97)DSEDDINSVMK	6	19	Nipped-B-like protein OS=Homo sapiens OX=9606 GN=NIPBL PE=1 SV=2	Nipped-B-like protein	NIPBL	48.03	2352.77	-0.4	2506	2524	S4:Phosphorylation (STY):41.94;S6:Phosphorylation (STY):25.70;S8:Phosphorylation (STY):14.04	S2511	KRVDSDSDSDSED	6524.69	255.802	25.5068	1.24907e-07
Q6KC79	Q6KC79|NIPBL_HUMAN	S	RVDS(+79.97)DS(+79.97)DS(+79.97)DSEDDINSVMK	8	19	Nipped-B-like protein OS=Homo sapiens OX=9606 GN=NIPBL PE=1 SV=2	Nipped-B-like protein	NIPBL	48.03	2352.77	-0.4	2506	2524	S4:Phosphorylation (STY):41.94;S6:Phosphorylation (STY):25.70;S8:Phosphorylation (STY):14.04	S2513	VDSDSDSDSEDDI	6524.69	255.802	25.5068	1.24907e-07
Q9ULT8	Q9ULT8|HECD1_HUMAN	S	KGS(+79.97)SSS(+79.97)VC(+57.02)S(+79.97)VAS(+79.97)SSDISLGSTK	3	22	E3 ubiquitin-protein ligase HECTD1 OS=Homo sapiens OX=9606 GN=HECTD1 PE=1 SV=3	E3 ubiquitin-protein ligase HECTD1	HECTD1	47.32	2449.88	0.4	1382	1403	S3:Phosphorylation (STY):0.00;S6:Phosphorylation (STY):0.00;C8:Carbamidomethylation:1000.00;S9:Phosphorylation (STY):3.36;S12:Phosphorylation (STY):9.34	S1384	SSSRKGSSSSVCS	6799.54	266.771	25.4883	2.59961e-06
Q9ULT8	Q9ULT8|HECD1_HUMAN	S	KGS(+79.97)SSS(+79.97)VC(+57.02)S(+79.97)VAS(+79.97)SSDISLGSTK	6	22	E3 ubiquitin-protein ligase HECTD1 OS=Homo sapiens OX=9606 GN=HECTD1 PE=1 SV=3	E3 ubiquitin-protein ligase HECTD1	HECTD1	47.32	2449.88	0.4	1382	1403	S3:Phosphorylation (STY):0.00;S6:Phosphorylation (STY):0.00;C8:Carbamidomethylation:1000.00;S9:Phosphorylation (STY):3.36;S12:Phosphorylation (STY):9.34	S1387	RKGSSSSVCSVAS	6799.54	266.771	25.4883	2.59961e-06
Q9ULT8	Q9ULT8|HECD1_HUMAN	S	KGS(+79.97)SSS(+79.97)VC(+57.02)S(+79.97)VAS(+79.97)SSDISLGSTK	9	22	E3 ubiquitin-protein ligase HECTD1 OS=Homo sapiens OX=9606 GN=HECTD1 PE=1 SV=3	E3 ubiquitin-protein ligase HECTD1	HECTD1	47.32	2449.88	0.4	1382	1403	S3:Phosphorylation (STY):0.00;S6:Phosphorylation (STY):0.00;C8:Carbamidomethylation:1000.00;S9:Phosphorylation (STY):3.36;S12:Phosphorylation (STY):9.34	S1390	SSSSVCSVASSSD	6799.54	266.771	25.4883	2.59961e-06
Q9ULT8	Q9ULT8|HECD1_HUMAN	S	KGS(+79.97)SSS(+79.97)VC(+57.02)S(+79.97)VAS(+79.97)SSDISLGSTK	12	22	E3 ubiquitin-protein ligase HECTD1 OS=Homo sapiens OX=9606 GN=HECTD1 PE=1 SV=3	E3 ubiquitin-protein ligase HECTD1	HECTD1	47.32	2449.88	0.4	1382	1403	S3:Phosphorylation (STY):0.00;S6:Phosphorylation (STY):0.00;C8:Carbamidomethylation:1000.00;S9:Phosphorylation (STY):3.36;S12:Phosphorylation (STY):9.34	S1393	SVCSVASSSDISL	6799.54	266.771	25.4883	2.59961e-06
Q8WX93	Q8WX93|PALLD_HUMAN	S	QFIAAQNLGPAS(+79.97)GHGTPASSPSSSSLPS(+79.97)PMS(+79.97)PTPR	12	35	Palladin OS=Homo sapiens OX=9606 GN=PALLD PE=1 SV=3	Palladin	PALLD	32.77	3658.56	4.4	736	770	S12:Phosphorylation (STY):0.00;S28:Phosphorylation (STY):10.19;S31:Phosphorylation (STY):14.04	S747	QNLGPASGHGTPA	8384.57	329.338	25.4589	0.000363959
Q8WX93	Q8WX93|PALLD_HUMAN	S	QFIAAQNLGPAS(+79.97)GHGTPASSPSSSSLPS(+79.97)PMS(+79.97)PTPR	28	35	Palladin OS=Homo sapiens OX=9606 GN=PALLD PE=1 SV=3	Palladin	PALLD	32.77	3658.56	4.4	736	770	S12:Phosphorylation (STY):0.00;S28:Phosphorylation (STY):10.19;S31:Phosphorylation (STY):14.04	S763	SSSSLPSPMSPTP	8384.57	329.338	25.4589	0.000363959
Q8WX93	Q8WX93|PALLD_HUMAN	S	QFIAAQNLGPAS(+79.97)GHGTPASSPSSSSLPS(+79.97)PMS(+79.97)PTPR	31	35	Palladin OS=Homo sapiens OX=9606 GN=PALLD PE=1 SV=3	Palladin	PALLD	32.77	3658.56	4.4	736	770	S12:Phosphorylation (STY):0.00;S28:Phosphorylation (STY):10.19;S31:Phosphorylation (STY):14.04	S766	SLPSPMSPTPRQF	8384.57	329.338	25.4589	0.000363959
Q5JTV8	Q5JTV8|TOIP1_HUMAN	S	GLRDSHS(+79.97)S(+79.97)EEDEASSQTDLSQTISK	7	25	Torsin-1A-interacting protein 1 OS=Homo sapiens OX=9606 GN=TOR1AIP1 PE=1 SV=2	Torsin-1A-interacting protein 1	TOR1AIP1	68.55	2866.15	-3.8	150	174	S7:Phosphorylation (STY):5.47;S8:Phosphorylation (STY):4.05	S156	GLRDSHSSEEDEA	5087.26	200.534	25.3686	6.48543e-05
Q5JTV8	Q5JTV8|TOIP1_HUMAN	S	GLRDSHS(+79.97)S(+79.97)EEDEASSQTDLSQTISK	8	25	Torsin-1A-interacting protein 1 OS=Homo sapiens OX=9606 GN=TOR1AIP1 PE=1 SV=2	Torsin-1A-interacting protein 1	TOR1AIP1	68.55	2866.15	-3.8	150	174	S7:Phosphorylation (STY):5.47;S8:Phosphorylation (STY):4.05	S157	LRDSHSSEEDEAS	5087.26	200.534	25.3686	6.48543e-05
P11717	P11717|MPRI_HUMAN	S	LVS(+79.97)FHDDS(+79.97)DEDLLHI	3	15	Cation-independent mannose-6-phosphate receptor OS=Homo sapiens OX=9606 GN=IGF2R PE=1 SV=3	Cation-independent mannose-6-phosphate receptor	IGF2R	40.46	1913.75	-2.3	2477	2491		S2479	SSTKLVSFHDDSD	1377.27	54.3218	25.3539	0.00163485
P11717	P11717|MPRI_HUMAN	S	LVS(+79.97)FHDDS(+79.97)DEDLLHI	8	15	Cation-independent mannose-6-phosphate receptor OS=Homo sapiens OX=9606 GN=IGF2R PE=1 SV=3	Cation-independent mannose-6-phosphate receptor	IGF2R	40.46	1913.75	-2.3	2477	2491		S2484	VSFHDDSDEDLLH	1377.27	54.3218	25.3539	0.00163485
Q8IVF2	Q8IVF2|AHNK2_HUMAN	T	DAHDVSPT(+79.97)STDTEAQLTVER	8	20	Protein AHNAK2 OS=Homo sapiens OX=9606 GN=AHNAK2 PE=1 SV=2	Protein AHNAK2	AHNAK2	68.16	2250.96	-1.5	289	308	T8:Phosphorylation (STY):0.00	T296	AHDVSPTSTDTEA	28424	1139.62	24.9417	2.30925e-15
O14896	O14896|IRF6_HUMAN	S	HATRHS(+79.97)PQQEEENTIFK	6	17	Interferon regulatory factor 6 OS=Homo sapiens OX=9606 GN=IRF6 PE=1 SV=1	Interferon regulatory factor 6	IRF6	54.66	2130.95	-5.7	42	58	S6:Phosphorylation (STY):11.12	S47	KHATRHSPQQEEE	9831.63	397.588	24.7282	4.28358e-12
P07814	P07814|SYEP_HUMAN	S	EYIPGQPPLSQSSDS(+79.97)SPTR	15	19	Bifunctional glutamate/proline--tRNA ligase OS=Homo sapiens OX=9606 GN=EPRS1 PE=1 SV=5	Bifunctional glutamate/proline--tRNA ligase	EPRS1	55.1	2124.94	2.6	871	889	S15:Phosphorylation (STY):0.00	S885	LSQSSDSSPTRNS	12745.4	530.243	24.0369	1.17648e-06
Q15149	Q15149|PLEC_HUMAN	S	SRS(+79.97)SS(+79.97)VGS(+79.97)SSSYPIS(+79.97)PAVSR	3	20	Plectin OS=Homo sapiens OX=9606 GN=PLEC PE=1 SV=3	Plectin	PLEC	63.83	2316.85	-0.2	4382	4401	S3:Phosphorylation (STY):7.21;S5:Phosphorylation (STY):0.00;S8:Phosphorylation (STY):0.00;S15:Phosphorylation (STY):25.70	S4384	GGFRSRSSSVGSS	19922.3	828.843	24.0363	5.99494e-07
Q15149	Q15149|PLEC_HUMAN	S	SRS(+79.97)SS(+79.97)VGS(+79.97)SSSYPIS(+79.97)PAVSR	5	20	Plectin OS=Homo sapiens OX=9606 GN=PLEC PE=1 SV=3	Plectin	PLEC	63.83	2316.85	-0.2	4382	4401	S3:Phosphorylation (STY):7.21;S5:Phosphorylation (STY):0.00;S8:Phosphorylation (STY):0.00;S15:Phosphorylation (STY):25.70	S4386	FRSRSSSVGSSSS	19922.3	828.843	24.0363	5.99494e-07
Q15149	Q15149|PLEC_HUMAN	S	SRS(+79.97)SS(+79.97)VGS(+79.97)SSSYPIS(+79.97)PAVSR	8	20	Plectin OS=Homo sapiens OX=9606 GN=PLEC PE=1 SV=3	Plectin	PLEC	63.83	2316.85	-0.2	4382	4401	S3:Phosphorylation (STY):7.21;S5:Phosphorylation (STY):0.00;S8:Phosphorylation (STY):0.00;S15:Phosphorylation (STY):25.70	S4389	RSSSVGSSSSYPI	19922.3	828.843	24.0363	5.99494e-07
Q15149	Q15149|PLEC_HUMAN	S	SRS(+79.97)SS(+79.97)VGS(+79.97)SSSYPIS(+79.97)PAVSR	15	20	Plectin OS=Homo sapiens OX=9606 GN=PLEC PE=1 SV=3	Plectin	PLEC	63.83	2316.85	-0.2	4382	4401	S3:Phosphorylation (STY):7.21;S5:Phosphorylation (STY):0.00;S8:Phosphorylation (STY):0.00;S15:Phosphorylation (STY):25.70	S4396	SSSYPISPAVSRT	19922.3	828.843	24.0363	5.99494e-07
Q9NTJ3	Q9NTJ3|SMC4_HUMAN	S	RREEGPPPPS(+79.97)PDGAS(+79.97)SDAEPEPPSGR	10	26	Structural maintenance of chromosomes protein 4 OS=Homo sapiens OX=9606 GN=SMC4 PE=1 SV=2	Structural maintenance of chromosomes protein 4	SMC4	60.87	2830.16	1	13	38	S10:Phosphorylation (STY):22.09;S15:Phosphorylation (STY):0.00	S22	EGPPPPSPDGASS	41708.4	1742.79	23.932	1.89015e-12
Q9NTJ3	Q9NTJ3|SMC4_HUMAN	S	RREEGPPPPS(+79.97)PDGAS(+79.97)SDAEPEPPSGR	15	26	Structural maintenance of chromosomes protein 4 OS=Homo sapiens OX=9606 GN=SMC4 PE=1 SV=2	Structural maintenance of chromosomes protein 4	SMC4	60.87	2830.16	1	13	38	S10:Phosphorylation (STY):22.09;S15:Phosphorylation (STY):0.00	S27	PSPDGASSDAEPE	41708.4	1742.79	23.932	1.89015e-12
Q92597	Q92597|NDRG1_HUMAN	S	S(+79.97)RT(+79.97)AS(+79.97)GSSVTS(+79.97)LDGTR	1	16	Protein NDRG1 OS=Homo sapiens OX=9606 GN=NDRG1 PE=1 SV=1	Protein NDRG1	NDRG1	40.15	1900.64	1.8	326	341	S1:Phosphorylation (STY):56.47;T3:Phosphorylation (STY):67.69;S5:Phosphorylation (STY):26.31;S11:Phosphorylation (STY):0.00	S326	MTRLMRSRTASGS	2300.62	96.6788	23.7965	0.000178733
Q92597	Q92597|NDRG1_HUMAN	T	S(+79.97)RT(+79.97)AS(+79.97)GSSVTS(+79.97)LDGTR	3	16	Protein NDRG1 OS=Homo sapiens OX=9606 GN=NDRG1 PE=1 SV=1	Protein NDRG1	NDRG1	40.15	1900.64	1.8	326	341	S1:Phosphorylation (STY):56.47;T3:Phosphorylation (STY):67.69;S5:Phosphorylation (STY):26.31;S11:Phosphorylation (STY):0.00	T328	RLMRSRTASGSSV	2300.62	96.6788	23.7965	0.000178733
Q92597	Q92597|NDRG1_HUMAN	S	S(+79.97)RT(+79.97)AS(+79.97)GSSVTS(+79.97)LDGTR	5	16	Protein NDRG1 OS=Homo sapiens OX=9606 GN=NDRG1 PE=1 SV=1	Protein NDRG1	NDRG1	40.15	1900.64	1.8	326	341	S1:Phosphorylation (STY):56.47;T3:Phosphorylation (STY):67.69;S5:Phosphorylation (STY):26.31;S11:Phosphorylation (STY):0.00	S330	MRSRTASGSSVTS	2300.62	96.6788	23.7965	0.000178733
Q92597	Q92597|NDRG1_HUMAN	S	S(+79.97)RT(+79.97)AS(+79.97)GSSVTS(+79.97)LDGTR	11	16	Protein NDRG1 OS=Homo sapiens OX=9606 GN=NDRG1 PE=1 SV=1	Protein NDRG1	NDRG1	40.15	1900.64	1.8	326	341	S1:Phosphorylation (STY):56.47;T3:Phosphorylation (STY):67.69;S5:Phosphorylation (STY):26.31;S11:Phosphorylation (STY):0.00	S336	SGSSVTSLDGTRS	2300.62	96.6788	23.7965	0.000178733
P22059	P22059|OSBP1_HUMAN	T	T(+79.97)GSNIS(+79.97)GAS(+79.97)S(+79.97)DISLDEQYK	1	19	Oxysterol-binding protein 1 OS=Homo sapiens OX=9606 GN=OSBP PE=1 SV=1	Oxysterol-binding protein 1	OSBP	52.88	2290.77	2.2	377	395	T1:Phosphorylation (STY):0.00;S6:Phosphorylation (STY):9.42;S9:Phosphorylation (STY):6.67;S10:Phosphorylation (STY):9.75	T377	NLGHKRTGSNISG	2071.61	87.0936	23.786	0.00100683
P22059	P22059|OSBP1_HUMAN	S	T(+79.97)GSNIS(+79.97)GAS(+79.97)S(+79.97)DISLDEQYK	6	19	Oxysterol-binding protein 1 OS=Homo sapiens OX=9606 GN=OSBP PE=1 SV=1	Oxysterol-binding protein 1	OSBP	52.88	2290.77	2.2	377	395	T1:Phosphorylation (STY):0.00;S6:Phosphorylation (STY):9.42;S9:Phosphorylation (STY):6.67;S10:Phosphorylation (STY):9.75	S382	RTGSNISGASSDI	2071.61	87.0936	23.786	0.00100683
P22059	P22059|OSBP1_HUMAN	S	T(+79.97)GSNIS(+79.97)GAS(+79.97)S(+79.97)DISLDEQYK	9	19	Oxysterol-binding protein 1 OS=Homo sapiens OX=9606 GN=OSBP PE=1 SV=1	Oxysterol-binding protein 1	OSBP	52.88	2290.77	2.2	377	395	T1:Phosphorylation (STY):0.00;S6:Phosphorylation (STY):9.42;S9:Phosphorylation (STY):6.67;S10:Phosphorylation (STY):9.75	S385	SNISGASSDISLD	2071.61	87.0936	23.786	0.00100683
P22059	P22059|OSBP1_HUMAN	S	T(+79.97)GSNIS(+79.97)GAS(+79.97)S(+79.97)DISLDEQYK	10	19	Oxysterol-binding protein 1 OS=Homo sapiens OX=9606 GN=OSBP PE=1 SV=1	Oxysterol-binding protein 1	OSBP	52.88	2290.77	2.2	377	395	T1:Phosphorylation (STY):0.00;S6:Phosphorylation (STY):9.42;S9:Phosphorylation (STY):6.67;S10:Phosphorylation (STY):9.75	S386	NISGASSDISLDE	2071.61	87.0936	23.786	0.00100683
P33316	P33316|DUT_HUMAN	S	IFYPEIEEVQALDDTERGS(+79.97)GGFGSTGKN	19	28	Deoxyuridine 5'-triphosphate nucleotidohydrolase, mitochondrial OS=Homo sapiens OX=9606 GN=DUT PE=1 SV=4	Deoxyuridine 5'-triphosphate nucleotidohydrolase, mitochondrial	DUT	23.75	3095.38	5	225	252	S19:Phosphorylation (STY):0.00	S243	DDTERGSGGFGST	2179.17	91.6477	23.7777	0.00114543
Q9NRL2	Q9NRL2|BAZ1A_HUMAN	S	QS(+79.97)PEPSPVTLGR	2	12	Bromodomain adjacent to zinc finger domain protein 1A OS=Homo sapiens OX=9606 GN=BAZ1A PE=1 SV=2	Bromodomain adjacent to zinc finger domain protein 1A	BAZ1A	55.54	1346.62	0.5	1412	1423	S2:Phosphorylation (STY):61.37	S1413	RCRKRQSPEPSPV	1695.67	71.5597	23.6959	0.000999559
O43365	O43365|HXA3_HUMAN	S	GMLTSSGGQS(+79.97)PSR	10	13	Homeobox protein Hox-A3 OS=Homo sapiens OX=9606 GN=HOXA3 PE=1 SV=1	Homeobox protein Hox-A3	HOXA3	51.32	1343.55	-12.1	254	266	S10:Phosphorylation (STY):13.67	S263	TSSGGQSPSRSPV	1230.88	51.989	23.6758	0.000978607
Q9UPT8	Q9UPT8|ZC3H4_HUMAN	S	ENEEGDTGNWYS(+79.97)S(+79.97)DEDEGGSSVTSILK	12	27	Zinc finger CCCH domain-containing protein 4 OS=Homo sapiens OX=9606 GN=ZC3H4 PE=1 SV=3	Zinc finger CCCH domain-containing protein 4	ZC3H4	69.15	3064.14	6.2	796	822	S12:Phosphorylation (STY):7.65;S13:Phosphorylation (STY):5.03	S807	DTGNWYSSDEDEG	2548.99	107.97	23.6084	0.00157859
Q9UPT8	Q9UPT8|ZC3H4_HUMAN	S	ENEEGDTGNWYS(+79.97)S(+79.97)DEDEGGSSVTSILK	13	27	Zinc finger CCCH domain-containing protein 4 OS=Homo sapiens OX=9606 GN=ZC3H4 PE=1 SV=3	Zinc finger CCCH domain-containing protein 4	ZC3H4	69.15	3064.14	6.2	796	822	S12:Phosphorylation (STY):7.65;S13:Phosphorylation (STY):5.03	S808	TGNWYSSDEDEGG	2548.99	107.97	23.6084	0.00157859
Q9BQF6	Q9BQF6|SENP7_HUMAN	S	GHNEGNQSLISAEPIVVS(+79.97)S(+79.97)DEEGPVEHK	18	28	Sentrin-specific protease 7 OS=Homo sapiens OX=9606 GN=SENP7 PE=1 SV=4	Sentrin-specific protease 7	SENP7	30.92	3117.33	1.8	426	453	S18:Phosphorylation (STY):26.08;S19:Phosphorylation (STY):24.34	S443	AEPIVVSSDEEGP	886.694	37.7254	23.5039	0.000434256
Q9BQF6	Q9BQF6|SENP7_HUMAN	S	GHNEGNQSLISAEPIVVS(+79.97)S(+79.97)DEEGPVEHK	19	28	Sentrin-specific protease 7 OS=Homo sapiens OX=9606 GN=SENP7 PE=1 SV=4	Sentrin-specific protease 7	SENP7	30.92	3117.33	1.8	426	453	S18:Phosphorylation (STY):26.08;S19:Phosphorylation (STY):24.34	S444	EPIVVSSDEEGPV	886.694	37.7254	23.5039	0.000434256
Q14839	Q14839|CHD4_HUMAN	S	MSQPGS(+79.97)PSPKTPTPS(+79.97)TPGDTQPNTPAPVPPAEDGIK	6	36	Chromodomain-helicase-DNA-binding protein 4 OS=Homo sapiens OX=9606 GN=CHD4 PE=1 SV=2	Chromodomain-helicase-DNA-binding protein 4	CHD4	34.46	3740.67	1.3	1530	1565	S6:Phosphorylation (STY):4.08;S15:Phosphorylation (STY):0.00	S1535	KMSQPGSPSPKTP	7460.8	317.817	23.4752	5.65942e-08
Q14839	Q14839|CHD4_HUMAN	S	MSQPGS(+79.97)PSPKTPTPS(+79.97)TPGDTQPNTPAPVPPAEDGIK	15	36	Chromodomain-helicase-DNA-binding protein 4 OS=Homo sapiens OX=9606 GN=CHD4 PE=1 SV=2	Chromodomain-helicase-DNA-binding protein 4	CHD4	34.46	3740.67	1.3	1530	1565	S6:Phosphorylation (STY):4.08;S15:Phosphorylation (STY):0.00	S1544	PKTPTPSTPGDTQ	7460.8	317.817	23.4752	5.65942e-08
Q5H9R7	Q5H9R7|PP6R3_HUMAN	S	NTVDLVTTC(+57.02)HIHS(+79.97)S(+79.97)S(+79.97)DDEIDFK	13	22	Serine/threonine-protein phosphatase 6 regulatory subunit 3 OS=Homo sapiens OX=9606 GN=PPP6R3 PE=1 SV=2	Serine/threonine-protein phosphatase 6 regulatory subunit 3	PPP6R3	74.42	2772.04	-1	511	532	C9:Carbamidomethylation:1000.00;S13:Phosphorylation (STY):9.30;S14:Phosphorylation (STY):7.97;S15:Phosphorylation (STY):6.90	S523	TTCHIHSSSDDEI	9562.23	407.447	23.4686	1.75022e-06
Q5H9R7	Q5H9R7|PP6R3_HUMAN	S	NTVDLVTTC(+57.02)HIHS(+79.97)S(+79.97)S(+79.97)DDEIDFK	14	22	Serine/threonine-protein phosphatase 6 regulatory subunit 3 OS=Homo sapiens OX=9606 GN=PPP6R3 PE=1 SV=2	Serine/threonine-protein phosphatase 6 regulatory subunit 3	PPP6R3	74.42	2772.04	-1	511	532	C9:Carbamidomethylation:1000.00;S13:Phosphorylation (STY):9.30;S14:Phosphorylation (STY):7.97;S15:Phosphorylation (STY):6.90	S524	TCHIHSSSDDEID	9562.23	407.447	23.4686	1.75022e-06
Q5H9R7	Q5H9R7|PP6R3_HUMAN	S	NTVDLVTTC(+57.02)HIHS(+79.97)S(+79.97)S(+79.97)DDEIDFK	15	22	Serine/threonine-protein phosphatase 6 regulatory subunit 3 OS=Homo sapiens OX=9606 GN=PPP6R3 PE=1 SV=2	Serine/threonine-protein phosphatase 6 regulatory subunit 3	PPP6R3	74.42	2772.04	-1	511	532	C9:Carbamidomethylation:1000.00;S13:Phosphorylation (STY):9.30;S14:Phosphorylation (STY):7.97;S15:Phosphorylation (STY):6.90	S525	CHIHSSSDDEIDF	9562.23	407.447	23.4686	1.75022e-06
P10398	P10398|ARAF_HUMAN	S	GS(+79.97)PS(+79.97)PASVSSGR	2	12	Serine/threonine-protein kinase A-Raf OS=Homo sapiens OX=9606 GN=ARAF PE=1 SV=2	Serine/threonine-protein kinase A-Raf	ARAF	49.26	1247.46	-3.3	256	267	S2:Phosphorylation (STY):38.33;S4:Phosphorylation (STY):28.96	S257	DGTPRGSPSPASV	1354.98	57.7365	23.4684	0.00278894
P10398	P10398|ARAF_HUMAN	S	GS(+79.97)PS(+79.97)PASVSSGR	4	12	Serine/threonine-protein kinase A-Raf OS=Homo sapiens OX=9606 GN=ARAF PE=1 SV=2	Serine/threonine-protein kinase A-Raf	ARAF	49.26	1247.46	-3.3	256	267	S2:Phosphorylation (STY):38.33;S4:Phosphorylation (STY):28.96	S259	TPRGSPSPASVSS	1354.98	57.7365	23.4684	0.00278894
Q8IYB3	Q8IYB3|SRRM1_HUMAN	S	S(+79.97)RS(+79.97)PSHT(+79.97)RPR	1	10	Serine/arginine repetitive matrix protein 1 OS=Homo sapiens OX=9606 GN=SRRM1 PE=1 SV=2	Serine/arginine repetitive matrix protein 1	SRRM1	22.06	1419.52	0.8	290	299	S1:Phosphorylation (STY):22.37;S3:Phosphorylation (STY):7.32;T7:Phosphorylation (STY):7.32	S290	SRSRTRSRSPSHT	3436.02	147.16	23.3489	0.0167108
Q8IYB3	Q8IYB3|SRRM1_HUMAN	S	S(+79.97)RS(+79.97)PSHT(+79.97)RPR	3	10	Serine/arginine repetitive matrix protein 1 OS=Homo sapiens OX=9606 GN=SRRM1 PE=1 SV=2	Serine/arginine repetitive matrix protein 1	SRRM1	22.06	1419.52	0.8	290	299	S1:Phosphorylation (STY):22.37;S3:Phosphorylation (STY):7.32;T7:Phosphorylation (STY):7.32	S292	SRTRSRSPSHTRP	3436.02	147.16	23.3489	0.0167108
Q8IYB3	Q8IYB3|SRRM1_HUMAN	T	S(+79.97)RS(+79.97)PSHT(+79.97)RPR	7	10	Serine/arginine repetitive matrix protein 1 OS=Homo sapiens OX=9606 GN=SRRM1 PE=1 SV=2	Serine/arginine repetitive matrix protein 1	SRRM1	22.06	1419.52	0.8	290	299	S1:Phosphorylation (STY):22.37;S3:Phosphorylation (STY):7.32;T7:Phosphorylation (STY):7.32	T296	SRSPSHTRPRRRH	3436.02	147.16	23.3489	0.0167108
Q8NA72	Q8NA72|POC5_HUMAN:Q15021|CND1_HUMAN	S	ELEIGQAGS(+79.97)QR	9	11	Centrosomal protein POC5 OS=Homo sapiens OX=9606 GN=POC5 PE=1 SV=2	Centrosomal protein POC5	POC5									2606.68	111.795	23.3165	0.00164589
Q9UHI6	Q9UHI6|DDX20_HUMAN	Y	GNKSY(+79.97)LEGS(+79.97)S(+79.97)DNQLKDSESTPVDDR	5	25	Probable ATP-dependent RNA helicase DDX20 OS=Homo sapiens OX=9606 GN=DDX20 PE=1 SV=2	Probable ATP-dependent RNA helicase DDX20	DDX20	29.82	2980.14	2.7	669	693	Y5:Phosphorylation (STY):0.00;S9:Phosphorylation (STY):10.19;S10:Phosphorylation (STY):9.45	Y673	SKGNKSYLEGSSD	1940.91	83.4773	23.2507	0.00116953
Q9UHI6	Q9UHI6|DDX20_HUMAN	S	GNKSY(+79.97)LEGS(+79.97)S(+79.97)DNQLKDSESTPVDDR	9	25	Probable ATP-dependent RNA helicase DDX20 OS=Homo sapiens OX=9606 GN=DDX20 PE=1 SV=2	Probable ATP-dependent RNA helicase DDX20	DDX20	29.82	2980.14	2.7	669	693	Y5:Phosphorylation (STY):0.00;S9:Phosphorylation (STY):10.19;S10:Phosphorylation (STY):9.45	S677	KSYLEGSSDNQLK	1940.91	83.4773	23.2507	0.00116953
Q9UHI6	Q9UHI6|DDX20_HUMAN	S	GNKSY(+79.97)LEGS(+79.97)S(+79.97)DNQLKDSESTPVDDR	10	25	Probable ATP-dependent RNA helicase DDX20 OS=Homo sapiens OX=9606 GN=DDX20 PE=1 SV=2	Probable ATP-dependent RNA helicase DDX20	DDX20	29.82	2980.14	2.7	669	693	Y5:Phosphorylation (STY):0.00;S9:Phosphorylation (STY):10.19;S10:Phosphorylation (STY):9.45	S678	SYLEGSSDNQLKD	1940.91	83.4773	23.2507	0.00116953
Q13263	Q13263|TIF1B_HUMAN	S	A(+42.01)ASAAAASAAAASAAS(+79.97)GSPGPGEGSAGGEKR	16	31	Transcription intermediary factor 1-beta OS=Homo sapiens OX=9606 GN=TRIM28 PE=1 SV=5	Transcription intermediary factor 1-beta	TRIM28	73.53	2664.18	5	2	32	A1:Acetylation (Protein N-term):1000.00;S16:Phosphorylation (STY):0.00	S17	AAASAASGSPGPG	214967	9354.66	22.9797	1.12319e-29
P80723	P80723|BASP1_HUMAN	S	SDGAPASDSKPGSS(+79.97)EAAPSSK	14	21	Brain acid soluble protein 1 OS=Homo sapiens OX=9606 GN=BASP1 PE=1 SV=2	Brain acid soluble protein 1	BASP1	51.93	2011.84	2.7	164	184	S14:Phosphorylation (STY):0.00	S177	DSKPGSSEAAPSS	2768.01	120.619	22.9484	1.10758e-05
Q08945	Q08945|SSRP1_HUMAN	S	SKEFVS(+79.97)S(+79.97)DES(+79.97)S(+79.97)S(+79.97)GENKSK	6	18	FACT complex subunit SSRP1 OS=Homo sapiens OX=9606 GN=SSRP1 PE=1 SV=1	FACT complex subunit SSRP1	SSRP1	31.96	2330.71	2.9	662	679	S6:Phosphorylation (STY):10.19;S7:Phosphorylation (STY):10.92;S10:Phosphorylation (STY):1.95;S11:Phosphorylation (STY):2.36;S12:Phosphorylation (STY):0.00	S667	KSKEFVSSDESSS	7113.41	312.808	22.7405	0.000138497
Q08945	Q08945|SSRP1_HUMAN	S	SKEFVS(+79.97)S(+79.97)DES(+79.97)S(+79.97)S(+79.97)GENKSK	7	18	FACT complex subunit SSRP1 OS=Homo sapiens OX=9606 GN=SSRP1 PE=1 SV=1	FACT complex subunit SSRP1	SSRP1	31.96	2330.71	2.9	662	679	S6:Phosphorylation (STY):10.19;S7:Phosphorylation (STY):10.92;S10:Phosphorylation (STY):1.95;S11:Phosphorylation (STY):2.36;S12:Phosphorylation (STY):0.00	S668	SKEFVSSDESSSG	7113.41	312.808	22.7405	0.000138497
Q08945	Q08945|SSRP1_HUMAN	S	SKEFVS(+79.97)S(+79.97)DES(+79.97)S(+79.97)S(+79.97)GENKSK	10	18	FACT complex subunit SSRP1 OS=Homo sapiens OX=9606 GN=SSRP1 PE=1 SV=1	FACT complex subunit SSRP1	SSRP1	31.96	2330.71	2.9	662	679	S6:Phosphorylation (STY):10.19;S7:Phosphorylation (STY):10.92;S10:Phosphorylation (STY):1.95;S11:Phosphorylation (STY):2.36;S12:Phosphorylation (STY):0.00	S671	FVSSDESSSGENK	7113.41	312.808	22.7405	0.000138497
Q08945	Q08945|SSRP1_HUMAN	S	SKEFVS(+79.97)S(+79.97)DES(+79.97)S(+79.97)S(+79.97)GENKSK	11	18	FACT complex subunit SSRP1 OS=Homo sapiens OX=9606 GN=SSRP1 PE=1 SV=1	FACT complex subunit SSRP1	SSRP1	31.96	2330.71	2.9	662	679	S6:Phosphorylation (STY):10.19;S7:Phosphorylation (STY):10.92;S10:Phosphorylation (STY):1.95;S11:Phosphorylation (STY):2.36;S12:Phosphorylation (STY):0.00	S672	VSSDESSSGENKS	7113.41	312.808	22.7405	0.000138497
Q08945	Q08945|SSRP1_HUMAN	S	SKEFVS(+79.97)S(+79.97)DES(+79.97)S(+79.97)S(+79.97)GENKSK	12	18	FACT complex subunit SSRP1 OS=Homo sapiens OX=9606 GN=SSRP1 PE=1 SV=1	FACT complex subunit SSRP1	SSRP1	31.96	2330.71	2.9	662	679	S6:Phosphorylation (STY):10.19;S7:Phosphorylation (STY):10.92;S10:Phosphorylation (STY):1.95;S11:Phosphorylation (STY):2.36;S12:Phosphorylation (STY):0.00	S673	SSDESSSGENKSK	7113.41	312.808	22.7405	0.000138497
Q5VZ89	Q5VZ89|DEN4C_HUMAN	S	ISS(+79.97)VPNSLSK	3	10	DENN domain-containing protein 4C OS=Homo sapiens OX=9606 GN=DENND4C PE=1 SV=3	DENN domain-containing protein 4C	DENND4C	46.31	1110.53	-2.6	1621	1630	S3:Phosphorylation (STY):30.46	S1623	QTMKISSVPNSLS	8040.37	355.128	22.6407	1.6872e-07
O00499	O00499|BIN1_HUMAN	S	GNKSPS(+79.97)PPDGS(+79.97)PAATPEIR	6	19	Myc box-dependent-interacting protein 1 OS=Homo sapiens OX=9606 GN=BIN1 PE=1 SV=1	Myc box-dependent-interacting protein 1	BIN1	52.68	2036.86	-0.8	293	311	S6:Phosphorylation (STY):0.00;S11:Phosphorylation (STY):29.57	S298	KGNKSPSPPDGSP	2197.91	97.1938	22.6137	0.00136963
O00499	O00499|BIN1_HUMAN	S	GNKSPS(+79.97)PPDGS(+79.97)PAATPEIR	11	19	Myc box-dependent-interacting protein 1 OS=Homo sapiens OX=9606 GN=BIN1 PE=1 SV=1	Myc box-dependent-interacting protein 1	BIN1	52.68	2036.86	-0.8	293	311	S6:Phosphorylation (STY):0.00;S11:Phosphorylation (STY):29.57	S303	PSPPDGSPAATPE	2197.91	97.1938	22.6137	0.00136963
Q8NA72	Q8NA72|POC5_HUMAN	S	ISTIHDILHSQGNNS(+79.97)EVR	15	18	Centrosomal protein POC5 OS=Homo sapiens OX=9606 GN=POC5 PE=1 SV=2	Centrosomal protein POC5	POC5	37.51	2098.98	11	64	81	S15:Phosphorylation (STY):15.48	S78	HSQGNNSEVRETA	679.163	30.1127	22.5541	2.16596e-06
Q9UDY2	Q9UDY2|ZO2_HUMAN	S	RHQYS(+79.97)DYDY(+79.97)HS(+79.97)SSEKLK	5	17	Tight junction protein ZO-2 OS=Homo sapiens OX=9606 GN=TJP2 PE=1 SV=2	Tight junction protein ZO-2	TJP2	37.52	2381.88	-1.2	420	436	S5:Phosphorylation (STY):9.34;Y9:Phosphorylation (STY):5.08;S11:Phosphorylation (STY):0.00	S424	ERRHQYSDYDYHS	9812.09	435.054	22.5537	1.60869e-11
Q9UDY2	Q9UDY2|ZO2_HUMAN	Y	RHQYS(+79.97)DYDY(+79.97)HS(+79.97)SSEKLK	9	17	Tight junction protein ZO-2 OS=Homo sapiens OX=9606 GN=TJP2 PE=1 SV=2	Tight junction protein ZO-2	TJP2	37.52	2381.88	-1.2	420	436	S5:Phosphorylation (STY):9.34;Y9:Phosphorylation (STY):5.08;S11:Phosphorylation (STY):0.00	Y428	QYSDYDYHSSSEK	9812.09	435.054	22.5537	1.60869e-11
Q9UDY2	Q9UDY2|ZO2_HUMAN	S	RHQYS(+79.97)DYDY(+79.97)HS(+79.97)SSEKLK	11	17	Tight junction protein ZO-2 OS=Homo sapiens OX=9606 GN=TJP2 PE=1 SV=2	Tight junction protein ZO-2	TJP2	37.52	2381.88	-1.2	420	436	S5:Phosphorylation (STY):9.34;Y9:Phosphorylation (STY):5.08;S11:Phosphorylation (STY):0.00	S430	SDYDYHSSSEKLK	9812.09	435.054	22.5537	1.60869e-11
P11388	P11388|TOP2A_HUMAN	S	FTMDLDS(+79.97)DEDFSDFDEK	7	17	DNA topoisomerase 2-alpha OS=Homo sapiens OX=9606 GN=TOP2A PE=1 SV=3	DNA topoisomerase 2-alpha	TOP2A	66.86	2134.76	5.4	1326	1342	S7:Phosphorylation (STY):61.26	S1332	FTMDLDSDEDFSD	1677.78	74.7467	22.4462	0.00121977
Q14C86	Q14C86|GAPD1_HUMAN	S	ELPPAAAIGATSLVAAPHS(+79.97)SSS(+79.97)SPSKDSSR	19	30	GTPase-activating protein and VPS9 domain-containing protein 1 OS=Homo sapiens OX=9606 GN=GAPVD1 PE=1 SV=2	GTPase-activating protein and VPS9 domain-containing protein 1	GAPVD1	42.45	3037.38	-3	928	957	S19:Phosphorylation (STY):17.01;S22:Phosphorylation (STY):0.00	S946	LVAAPHSSSSSPS	14020.5	627.61	22.3395	5.25928e-06
Q14C86	Q14C86|GAPD1_HUMAN	S	ELPPAAAIGATSLVAAPHS(+79.97)SSS(+79.97)SPSKDSSR	22	30	GTPase-activating protein and VPS9 domain-containing protein 1 OS=Homo sapiens OX=9606 GN=GAPVD1 PE=1 SV=2	GTPase-activating protein and VPS9 domain-containing protein 1	GAPVD1	42.45	3037.38	-3	928	957	S19:Phosphorylation (STY):17.01;S22:Phosphorylation (STY):0.00	S949	APHSSSSSPSKDS	14020.5	627.61	22.3395	5.25928e-06
P05387	P05387|RLA2_HUMAN:P05386|RLA1_HUMAN	S	EES(+79.97)EES(+79.97)DDDMGFGLFD	3	16	60S acidic ribosomal protein P2 OS=Homo sapiens OX=9606 GN=RPLP2 PE=1 SV=1	60S acidic ribosomal protein P2	RPLP2	70.02	1980.59	-2.5	100	115		S102	DEKKEESEESDDD	2317.02	105.138	22.0379	8.28071e-05
P05387	P05387|RLA2_HUMAN:P05386|RLA1_HUMAN	S	EES(+79.97)EES(+79.97)DDDMGFGLFD	6	16	60S acidic ribosomal protein P2 OS=Homo sapiens OX=9606 GN=RPLP2 PE=1 SV=1	60S acidic ribosomal protein P2	RPLP2	70.02	1980.59	-2.5	100	115		S105	KEESEESDDDMGF	2317.02	105.138	22.0379	8.28071e-05
Q9Y520	Q9Y520|PRC2C_HUMAN	T	SVEDVRPHHT(+79.97)DANNQSAC(+57.02)FEAPDQK	10	25	Protein PRRC2C OS=Homo sapiens OX=9606 GN=PRRC2C PE=1 SV=4	Protein PRRC2C	PRRC2C	65.09	2931.22	0	878	902	T10:Phosphorylation (STY):5.16;C18:Carbamidomethylation:1000.00	T887	DVRPHHTDANNQS	3516.69	159.982	21.9818	0.000281769
Q07960	Q07960|RHG01_HUMAN	S	SDDSKS(+79.97)SS(+79.97)PELVTHLK	6	16	Rho GTPase-activating protein 1 OS=Homo sapiens OX=9606 GN=ARHGAP1 PE=1 SV=1	Rho GTPase-activating protein 1	ARHGAP1	48.36	1888.79	-6.5	44	59	S6:Phosphorylation (STY):6.59;S8:Phosphorylation (STY):0.00	S49	KSDDSKSSSPELV	7351.98	334.689	21.9666	0.000162952
Q07960	Q07960|RHG01_HUMAN	S	SDDSKS(+79.97)SS(+79.97)PELVTHLK	8	16	Rho GTPase-activating protein 1 OS=Homo sapiens OX=9606 GN=ARHGAP1 PE=1 SV=1	Rho GTPase-activating protein 1	ARHGAP1	48.36	1888.79	-6.5	44	59	S6:Phosphorylation (STY):6.59;S8:Phosphorylation (STY):0.00	S51	DDSKSSSPELVTH	7351.98	334.689	21.9666	0.000162952
Q96HA1	Q96HA1|P121A_HUMAN	S	SSS(+79.97)MSSLTGAYASGIPSSSR	3	20	Nuclear envelope pore membrane protein POM 121 OS=Homo sapiens OX=9606 GN=POM121 PE=1 SV=2	Nuclear envelope pore membrane protein POM 121	POM121	56.5	2011.86	5	391	410	S3:Phosphorylation (STY):0.00	S393	KRSRSSSMSSLTG	4767.45	217.034	21.9664	5.54557e-05
Q8TEV9	Q8TEV9|SMCR8_HUMAN	S	S(+79.97)DSQAS(+79.97)LTVPLS(+79.97)PQVVR	1	17	Guanine nucleotide exchange protein SMCR8 OS=Homo sapiens OX=9606 GN=SMCR8 PE=1 SV=2	Guanine nucleotide exchange protein SMCR8	SMCR8	40.39	2022.85	5.6	487	503	S1:Phosphorylation (STY):0.00;S6:Phosphorylation (STY):11.10;S12:Phosphorylation (STY):38.03	S487	TSVLSKSDSQASL	2645.29	120.578	21.9385	0.000192688
Q8TEV9	Q8TEV9|SMCR8_HUMAN	S	S(+79.97)DSQAS(+79.97)LTVPLS(+79.97)PQVVR	6	17	Guanine nucleotide exchange protein SMCR8 OS=Homo sapiens OX=9606 GN=SMCR8 PE=1 SV=2	Guanine nucleotide exchange protein SMCR8	SMCR8	40.39	2022.85	5.6	487	503	S1:Phosphorylation (STY):0.00;S6:Phosphorylation (STY):11.10;S12:Phosphorylation (STY):38.03	S492	KSDSQASLTVPLS	2645.29	120.578	21.9385	0.000192688
Q8TEV9	Q8TEV9|SMCR8_HUMAN	S	S(+79.97)DSQAS(+79.97)LTVPLS(+79.97)PQVVR	12	17	Guanine nucleotide exchange protein SMCR8 OS=Homo sapiens OX=9606 GN=SMCR8 PE=1 SV=2	Guanine nucleotide exchange protein SMCR8	SMCR8	40.39	2022.85	5.6	487	503	S1:Phosphorylation (STY):0.00;S6:Phosphorylation (STY):11.10;S12:Phosphorylation (STY):38.03	S498	SLTVPLSPQVVRS	2645.29	120.578	21.9385	0.000192688
P35221	P35221|CTNA1_HUMAN	S	SQGMASLNLPAVS(+79.97)WK	13	15	Catenin alpha-1 OS=Homo sapiens OX=9606 GN=CTNNA1 PE=1 SV=1	Catenin alpha-1	CTNNA1	56.88	1667.77	0.8	846	860	S13:Phosphorylation (STY):59.53	S858	LNLPAVSWKMKAP	602.911	27.4819	21.9385	0.000569183
P06748	P06748|NPM_HUMAN	S	M(+42.01)EDS(+79.97)MDMDMS(+79.97)PLRPQNYLFGC(+57.02)ELK	4	24	Nucleophosmin OS=Homo sapiens OX=9606 GN=NPM1 PE=1 SV=2	Nucleophosmin	NPM1	88.31	3108.19	-7.7	1	24	M1:Acetylation (Protein N-term):1000.00;S4:Phosphorylation (STY):191.64;S10:Phosphorylation (STY):44.44;C21:Carbamidomethylation:1000.00	S4	___MEDSMDMDMS	3377.89	154.116	21.9178	0.0189846
P06748	P06748|NPM_HUMAN	S	M(+42.01)EDS(+79.97)MDMDMS(+79.97)PLRPQNYLFGC(+57.02)ELK	10	24	Nucleophosmin OS=Homo sapiens OX=9606 GN=NPM1 PE=1 SV=2	Nucleophosmin	NPM1	88.31	3108.19	-7.7	1	24	M1:Acetylation (Protein N-term):1000.00;S4:Phosphorylation (STY):191.64;S10:Phosphorylation (STY):44.44;C21:Carbamidomethylation:1000.00	S10	SMDMDMSPLRPQN	3377.89	154.116	21.9178	0.0189846
P30414	P30414|NKTR_HUMAN	S	ILIPS(+79.97)DIES(+79.97)SKS(+79.97)S(+79.97)TRR	5	16	NK-tumor recognition protein OS=Homo sapiens OX=9606 GN=NKTR PE=1 SV=2	NK-tumor recognition protein	NKTR	20.24	2107.84	-0.7	459	474	S5:Phosphorylation (STY):17.91;S9:Phosphorylation (STY):14.02;S12:Phosphorylation (STY):0.00;S13:Phosphorylation (STY):0.00	S463	RRILIPSDIESSK	3733.52	170.553	21.8907	0.000377965
P30414	P30414|NKTR_HUMAN	S	ILIPS(+79.97)DIES(+79.97)SKS(+79.97)S(+79.97)TRR	9	16	NK-tumor recognition protein OS=Homo sapiens OX=9606 GN=NKTR PE=1 SV=2	NK-tumor recognition protein	NKTR	20.24	2107.84	-0.7	459	474	S5:Phosphorylation (STY):17.91;S9:Phosphorylation (STY):14.02;S12:Phosphorylation (STY):0.00;S13:Phosphorylation (STY):0.00	S467	IPSDIESSKSSTR	3733.52	170.553	21.8907	0.000377965
P30414	P30414|NKTR_HUMAN	S	ILIPS(+79.97)DIES(+79.97)SKS(+79.97)S(+79.97)TRR	12	16	NK-tumor recognition protein OS=Homo sapiens OX=9606 GN=NKTR PE=1 SV=2	NK-tumor recognition protein	NKTR	20.24	2107.84	-0.7	459	474	S5:Phosphorylation (STY):17.91;S9:Phosphorylation (STY):14.02;S12:Phosphorylation (STY):0.00;S13:Phosphorylation (STY):0.00	S470	DIESSKSSTRRMK	3733.52	170.553	21.8907	0.000377965
P30414	P30414|NKTR_HUMAN	S	ILIPS(+79.97)DIES(+79.97)SKS(+79.97)S(+79.97)TRR	13	16	NK-tumor recognition protein OS=Homo sapiens OX=9606 GN=NKTR PE=1 SV=2	NK-tumor recognition protein	NKTR	20.24	2107.84	-0.7	459	474	S5:Phosphorylation (STY):17.91;S9:Phosphorylation (STY):14.02;S12:Phosphorylation (STY):0.00;S13:Phosphorylation (STY):0.00	S471	IESSKSSTRRMKS	3733.52	170.553	21.8907	0.000377965
Q6R327	Q6R327|RICTR_HUMAN	S	S(+79.97)NSVSLVPPGSSHTLPR	1	17	Rapamycin-insensitive companion of mTOR OS=Homo sapiens OX=9606 GN=RICTOR PE=1 SV=1	Rapamycin-insensitive companion of mTOR	RICTOR	22.35	1813.87	-0.6	1282	1298	S1:Phosphorylation (STY):0.00	S1282	HLSLSKSNSVSLV	10070	460.288	21.8776	6.15638e-12
A0A1B0GTU1	A0A1B0GTU1|ZC11B_HUMAN:P56945|BCAR1_HUMAN:O75152|ZC11A_HUMAN	S	DS(+79.97)LVLPPTQSSSDS(+79.97)SPPEVSGPS(+79.97)SSQMSM(+15.99)KTR	2	32	Zinc finger CCCH domain-containing protein 11B OS=Homo sapiens OX=9606 GN=ZC3H11B PE=4 SV=1	Zinc finger CCCH domain-containing protein 11B	ZC3H11B	21.04	3561.43	1.4	725	756	S2:Phosphorylation (STY):0.00;S14:Phosphorylation (STY):0.00;S23:Phosphorylation (STY):0.00;M29:Oxidation (M):0.00	S726	AENPRDSLVLPPT	9110.15	418.562	21.7654	3.00686e-06
A0A1B0GTU1	A0A1B0GTU1|ZC11B_HUMAN:P56945|BCAR1_HUMAN:O75152|ZC11A_HUMAN	S	DS(+79.97)LVLPPTQSSSDS(+79.97)SPPEVSGPS(+79.97)SSQMSM(+15.99)KTR	14	32	Zinc finger CCCH domain-containing protein 11B OS=Homo sapiens OX=9606 GN=ZC3H11B PE=4 SV=1	Zinc finger CCCH domain-containing protein 11B	ZC3H11B	21.04	3561.43	1.4	725	756	S2:Phosphorylation (STY):0.00;S14:Phosphorylation (STY):0.00;S23:Phosphorylation (STY):0.00;M29:Oxidation (M):0.00	S738	TQSSSDSSPPEVS	9110.15	418.562	21.7654	3.00686e-06
A0A1B0GTU1	A0A1B0GTU1|ZC11B_HUMAN:P56945|BCAR1_HUMAN:O75152|ZC11A_HUMAN	S	DS(+79.97)LVLPPTQSSSDS(+79.97)SPPEVSGPS(+79.97)SSQMSM(+15.99)KTR	23	32	Zinc finger CCCH domain-containing protein 11B OS=Homo sapiens OX=9606 GN=ZC3H11B PE=4 SV=1	Zinc finger CCCH domain-containing protein 11B	ZC3H11B	21.04	3561.43	1.4	725	756	S2:Phosphorylation (STY):0.00;S14:Phosphorylation (STY):0.00;S23:Phosphorylation (STY):0.00;M29:Oxidation (M):0.00	S747	PEVSGPSSSQMSM	9110.15	418.562	21.7654	3.00686e-06
Q9ULJ3	Q9ULJ3|ZBT21_HUMAN	T	ESEVC(+57.02)PVPT(+79.97)NSPS(+79.97)PPPLPPPPPLPK	9	25	Zinc finger and BTB domain-containing protein 21 OS=Homo sapiens OX=9606 GN=ZBTB21 PE=1 SV=2	Zinc finger and BTB domain-containing protein 21	ZBTB21	49.66	2789.28	10.5	971	995	C5:Carbamidomethylation:1000.00;T9:Phosphorylation (STY):0.00;S13:Phosphorylation (STY):14.04	T979	EVCPVPTNSPSPP	21273.4	978.259	21.7462	1.68434e-11
Q9ULJ3	Q9ULJ3|ZBT21_HUMAN	S	ESEVC(+57.02)PVPT(+79.97)NSPS(+79.97)PPPLPPPPPLPK	13	25	Zinc finger and BTB domain-containing protein 21 OS=Homo sapiens OX=9606 GN=ZBTB21 PE=1 SV=2	Zinc finger and BTB domain-containing protein 21	ZBTB21	49.66	2789.28	10.5	971	995	C5:Carbamidomethylation:1000.00;T9:Phosphorylation (STY):0.00;S13:Phosphorylation (STY):14.04	S983	VPTNSPSPPPLPP	21273.4	978.259	21.7462	1.68434e-11
O00566	O00566|MPP10_HUMAN	S	KS(+79.97)PVFS(+79.97)DEDS(+79.97)DLDFDISK	2	18	U3 small nucleolar ribonucleoprotein protein MPP10 OS=Homo sapiens OX=9606 GN=MPHOSPH10 PE=1 SV=2	U3 small nucleolar ribonucleoprotein protein MPP10	MPHOSPH10	65.79	2282.83	0.4	162	179	S2:Phosphorylation (STY):148.55;S6:Phosphorylation (STY):122.88;S10:Phosphorylation (STY):95.63	S163	KSDLRKSPVFSDE	40505.2	1871.75	21.6403	8.21262e-12
O00566	O00566|MPP10_HUMAN	S	KS(+79.97)PVFS(+79.97)DEDS(+79.97)DLDFDISK	6	18	U3 small nucleolar ribonucleoprotein protein MPP10 OS=Homo sapiens OX=9606 GN=MPHOSPH10 PE=1 SV=2	U3 small nucleolar ribonucleoprotein protein MPP10	MPHOSPH10	65.79	2282.83	0.4	162	179	S2:Phosphorylation (STY):148.55;S6:Phosphorylation (STY):122.88;S10:Phosphorylation (STY):95.63	S167	RKSPVFSDEDSDL	40505.2	1871.75	21.6403	8.21262e-12
O00566	O00566|MPP10_HUMAN	S	KS(+79.97)PVFS(+79.97)DEDS(+79.97)DLDFDISK	10	18	U3 small nucleolar ribonucleoprotein protein MPP10 OS=Homo sapiens OX=9606 GN=MPHOSPH10 PE=1 SV=2	U3 small nucleolar ribonucleoprotein protein MPP10	MPHOSPH10	65.79	2282.83	0.4	162	179	S2:Phosphorylation (STY):148.55;S6:Phosphorylation (STY):122.88;S10:Phosphorylation (STY):95.63	S171	VFSDEDSDLDFDI	40505.2	1871.75	21.6403	8.21262e-12
Q9UER7	Q9UER7|DAXX_HUMAN	S	TSVATQC(+57.02)DPEEIIVLSDS(+79.97)D	18	19	Death domain-associated protein 6 OS=Homo sapiens OX=9606 GN=DAXX PE=1 SV=2	Death domain-associated protein 6	DAXX	59.58	2157.9	4.1	722	740	C7:Carbamidomethylation:1000.00;S18:Phosphorylation (STY):20.41	S739	IIVLSDSD_____	2365.54	110.31	21.4445	9.53481e-05
O60293	O60293|ZC3H1_HUMAN	S	KPISDNS(+79.97)FS(+79.97)S(+79.97)DEEQSTGPIK	7	20	Zinc finger C3H1 domain-containing protein OS=Homo sapiens OX=9606 GN=ZFC3H1 PE=1 SV=3	Zinc finger C3H1 domain-containing protein	ZFC3H1	49.49	2404.91	-0.6	1295	1314	S7:Phosphorylation (STY):27.11;S9:Phosphorylation (STY):15.01;S10:Phosphorylation (STY):17.25	S1301	KPISDNSFSSDEE	3859.59	180.109	21.4292	0.000354954
O60293	O60293|ZC3H1_HUMAN	S	KPISDNS(+79.97)FS(+79.97)S(+79.97)DEEQSTGPIK	9	20	Zinc finger C3H1 domain-containing protein OS=Homo sapiens OX=9606 GN=ZFC3H1 PE=1 SV=3	Zinc finger C3H1 domain-containing protein	ZFC3H1	49.49	2404.91	-0.6	1295	1314	S7:Phosphorylation (STY):27.11;S9:Phosphorylation (STY):15.01;S10:Phosphorylation (STY):17.25	S1303	ISDNSFSSDEEQS	3859.59	180.109	21.4292	0.000354954
O60293	O60293|ZC3H1_HUMAN	S	KPISDNS(+79.97)FS(+79.97)S(+79.97)DEEQSTGPIK	10	20	Zinc finger C3H1 domain-containing protein OS=Homo sapiens OX=9606 GN=ZFC3H1 PE=1 SV=3	Zinc finger C3H1 domain-containing protein	ZFC3H1	49.49	2404.91	-0.6	1295	1314	S7:Phosphorylation (STY):27.11;S9:Phosphorylation (STY):15.01;S10:Phosphorylation (STY):17.25	S1304	SDNSFSSDEEQST	3859.59	180.109	21.4292	0.000354954
Q9UIG0	Q9UIG0|BAZ1B_HUMAN	S	KSDGAC(+57.02)DS(+79.97)PS(+79.97)SDKENSSQIAQDHQK	8	25	Tyrosine-protein kinase BAZ1B OS=Homo sapiens OX=9606 GN=BAZ1B PE=1 SV=2	Tyrosine-protein kinase BAZ1B	BAZ1B	55.59	2878.11	0.2	151	175	C6:Carbamidomethylation:1000.00;S8:Phosphorylation (STY):0.00;S10:Phosphorylation (STY):0.00	S158	SDGACDSPSSDKE	5378.03	251.339	21.3975	0.000158252
Q9UIG0	Q9UIG0|BAZ1B_HUMAN	S	KSDGAC(+57.02)DS(+79.97)PS(+79.97)SDKENSSQIAQDHQK	10	25	Tyrosine-protein kinase BAZ1B OS=Homo sapiens OX=9606 GN=BAZ1B PE=1 SV=2	Tyrosine-protein kinase BAZ1B	BAZ1B	55.59	2878.11	0.2	151	175	C6:Carbamidomethylation:1000.00;S8:Phosphorylation (STY):0.00;S10:Phosphorylation (STY):0.00	S160	GACDSPSSDKENS	5378.03	251.339	21.3975	0.000158252
Q8IYB3	Q8IYB3|SRRM1_HUMAN	S	AAS(+79.97)PS(+79.97)PQS(+79.97)VR	3	10	Serine/arginine repetitive matrix protein 1 OS=Homo sapiens OX=9606 GN=SRRM1 PE=1 SV=2	Serine/arginine repetitive matrix protein 1	SRRM1	47.24	1238.41	-0.9	736	745		S738	KIKKAASPSPQSV	9888.77	462.798	21.3673	3.4412e-11
Q8IYB3	Q8IYB3|SRRM1_HUMAN	S	AAS(+79.97)PS(+79.97)PQS(+79.97)VR	5	10	Serine/arginine repetitive matrix protein 1 OS=Homo sapiens OX=9606 GN=SRRM1 PE=1 SV=2	Serine/arginine repetitive matrix protein 1	SRRM1	47.24	1238.41	-0.9	736	745		S740	KKAASPSPQSVRR	9888.77	462.798	21.3673	3.4412e-11
Q8IYB3	Q8IYB3|SRRM1_HUMAN	S	AAS(+79.97)PS(+79.97)PQS(+79.97)VR	8	10	Serine/arginine repetitive matrix protein 1 OS=Homo sapiens OX=9606 GN=SRRM1 PE=1 SV=2	Serine/arginine repetitive matrix protein 1	SRRM1	47.24	1238.41	-0.9	736	745		S743	ASPSPQSVRRVSS	9888.77	462.798	21.3673	3.4412e-11
Q4LE39	Q4LE39|ARI4B_HUMAN	S	GTNS(+79.97)S(+79.97)DS(+79.97)EELSAGESITK	4	18	AT-rich interactive domain-containing protein 4B OS=Homo sapiens OX=9606 GN=ARID4B PE=1 SV=2	AT-rich interactive domain-containing protein 4B	ARID4B	53.89	2050.71	0.3	1149	1166	S4:Phosphorylation (STY):0.00;S5:Phosphorylation (STY):5.08;S7:Phosphorylation (STY):17.25	S1152	KGKGTNSSDSEEL	1150.38	53.9179	21.3357	0.00098874
Q4LE39	Q4LE39|ARI4B_HUMAN	S	GTNS(+79.97)S(+79.97)DS(+79.97)EELSAGESITK	5	18	AT-rich interactive domain-containing protein 4B OS=Homo sapiens OX=9606 GN=ARID4B PE=1 SV=2	AT-rich interactive domain-containing protein 4B	ARID4B	53.89	2050.71	0.3	1149	1166	S4:Phosphorylation (STY):0.00;S5:Phosphorylation (STY):5.08;S7:Phosphorylation (STY):17.25	S1153	GKGTNSSDSEELS	1150.38	53.9179	21.3357	0.00098874
Q4LE39	Q4LE39|ARI4B_HUMAN	S	GTNS(+79.97)S(+79.97)DS(+79.97)EELSAGESITK	7	18	AT-rich interactive domain-containing protein 4B OS=Homo sapiens OX=9606 GN=ARID4B PE=1 SV=2	AT-rich interactive domain-containing protein 4B	ARID4B	53.89	2050.71	0.3	1149	1166	S4:Phosphorylation (STY):0.00;S5:Phosphorylation (STY):5.08;S7:Phosphorylation (STY):17.25	S1155	GTNSSDSEELSAG	1150.38	53.9179	21.3357	0.00098874
P85037	P85037|FOXK1_HUMAN:O95219|SNX4_HUMAN	S	QLQPAPLEPLGS(+79.97)PDAGLGAAVGK	12	23	Forkhead box protein K1 OS=Homo sapiens OX=9606 GN=FOXK1 PE=1 SV=1	Forkhead box protein K1	FOXK1									74624.3	3498.54	21.3301	6.53458e-22
Q9BVS4	Q9BVS4|RIOK2_HUMAN	S	EGS(+79.97)EFSFSDGEVAEK	3	15	Serine/threonine-protein kinase RIO2 OS=Homo sapiens OX=9606 GN=RIOK2 PE=1 SV=2	Serine/threonine-protein kinase RIO2	RIOK2	60.68	1696.65	-1	330	344	S3:Phosphorylation (STY):50.22	S332	IETKEGSEFSFSD	16229	762.165	21.2933	2.40787e-15
Q8IYH5	Q8IYH5|ZZZ3_HUMAN	S	GLS(+79.97)SSEKDNIER	3	12	ZZ-type zinc finger-containing protein 3 OS=Homo sapiens OX=9606 GN=ZZZ3 PE=1 SV=1	ZZ-type zinc finger-containing protein 3	ZZZ3	34.42	1413.61	7.5	87	98	S3:Phosphorylation (STY):17.01	S89	PRKRGLSSSEKDN	4033.59	189.651	21.2685	9.49891e-05
Q5M775	Q5M775|CYTSB_HUMAN	T	T(+79.97)SPTPPESATTVK	1	13	Cytospin-B OS=Homo sapiens OX=9606 GN=SPECC1 PE=1 SV=1	Cytospin-B	SPECC1	49.15	1394.63	1.9	809	821	T1:Phosphorylation (STY):0.00	T809	GVCVSRTSPTPPE	25110.3	1183.72	21.213	3.68297e-12
Q9P265	Q9P265|DIP2B_HUMAN	S	YRS(+79.97)DIHTEAVQAALAK	3	16	Disco-interacting protein 2 homolog B OS=Homo sapiens OX=9606 GN=DIP2B PE=1 SV=3	Disco-interacting protein 2 homolog B	DIP2B	58.25	1851.89	-1	98	113	S3:Phosphorylation (STY):0.00	S100	RDERYRSDIHTEA	2810.25	132.614	21.1913	1.82428e-05
Q53ET0	Q53ET0|CRTC2_HUMAN	S	TSSDSALHTS(+79.97)VMNPSPQDTYPGPTPPSILPSR	10	32	CREB-regulated transcription coactivator 2 OS=Homo sapiens OX=9606 GN=CRTC2 PE=1 SV=2	CREB-regulated transcription coactivator 2	CRTC2	59.23	3416.56	2.7	169	200	S10:Phosphorylation (STY):0.00	S178	DSALHTSVMNPSP	59558	2814.16	21.1637	5.79057e-18
Q13595	Q13595|TRA2A_HUMAN	S	S(+79.97)HS(+79.97)PMSNR	1	8	Transformer-2 protein homolog alpha OS=Homo sapiens OX=9606 GN=TRA2A PE=1 SV=1	Transformer-2 protein homolog alpha	TRA2A	41.43	1074.34	-0.5	98	105	S1:Phosphorylation (STY):38.32;S3:Phosphorylation (STY):19.05	S98	RRRRSRSHSPMSN	6891.63	326.341	21.1179	9.05293e-06
Q13595	Q13595|TRA2A_HUMAN	S	S(+79.97)HS(+79.97)PMSNR	3	8	Transformer-2 protein homolog alpha OS=Homo sapiens OX=9606 GN=TRA2A PE=1 SV=1	Transformer-2 protein homolog alpha	TRA2A	41.43	1074.34	-0.5	98	105	S1:Phosphorylation (STY):38.32;S3:Phosphorylation (STY):19.05	S100	RRSRSHSPMSNRR	6891.63	326.341	21.1179	9.05293e-06
Q14C86	Q14C86|GAPD1_HUMAN	S	ELPPAAAIGATSLVAAPHSS(+79.97)S(+79.97)S(+79.97)SPSKDSSR	20	30	GTPase-activating protein and VPS9 domain-containing protein 1 OS=Homo sapiens OX=9606 GN=GAPVD1 PE=1 SV=2	GTPase-activating protein and VPS9 domain-containing protein 1	GAPVD1	60.61	3117.35	3.8	928	957	S20:Phosphorylation (STY):0.00;S21:Phosphorylation (STY):0.00;S22:Phosphorylation (STY):0.00	S947	VAAPHSSSSSPSK	2166.33	102.615	21.1111	0.00174274
Q14C86	Q14C86|GAPD1_HUMAN	S	ELPPAAAIGATSLVAAPHSS(+79.97)S(+79.97)S(+79.97)SPSKDSSR	21	30	GTPase-activating protein and VPS9 domain-containing protein 1 OS=Homo sapiens OX=9606 GN=GAPVD1 PE=1 SV=2	GTPase-activating protein and VPS9 domain-containing protein 1	GAPVD1	60.61	3117.35	3.8	928	957	S20:Phosphorylation (STY):0.00;S21:Phosphorylation (STY):0.00;S22:Phosphorylation (STY):0.00	S948	AAPHSSSSSPSKD	2166.33	102.615	21.1111	0.00174274
Q14C86	Q14C86|GAPD1_HUMAN	S	ELPPAAAIGATSLVAAPHSS(+79.97)S(+79.97)S(+79.97)SPSKDSSR	22	30	GTPase-activating protein and VPS9 domain-containing protein 1 OS=Homo sapiens OX=9606 GN=GAPVD1 PE=1 SV=2	GTPase-activating protein and VPS9 domain-containing protein 1	GAPVD1	60.61	3117.35	3.8	928	957	S20:Phosphorylation (STY):0.00;S21:Phosphorylation (STY):0.00;S22:Phosphorylation (STY):0.00	S949	APHSSSSSPSKDS	2166.33	102.615	21.1111	0.00174274
Q9NYF8	Q9NYF8|BCLF1_HUMAN	S	S(+79.97)GSGSVGNGS(+79.97)S(+79.97)RYS(+79.97)PS(+79.97)QNSPIHHIPSR	1	27	Bcl-2-associated transcription factor 1 OS=Homo sapiens OX=9606 GN=BCLAF1 PE=1 SV=2	Bcl-2-associated transcription factor 1	BCLAF1	49.37	3151.14	0.6	272	298	S1:Phosphorylation (STY):0.00;S10:Phosphorylation (STY):3.64;S11:Phosphorylation (STY):0.00;S14:Phosphorylation (STY):17.01;S16:Phosphorylation (STY):0.00	S272	QHSPERSGSGSVG	2112.17	100.22	21.0754	0.00157476
Q9NYF8	Q9NYF8|BCLF1_HUMAN	S	S(+79.97)GSGSVGNGS(+79.97)S(+79.97)RYS(+79.97)PS(+79.97)QNSPIHHIPSR	10	27	Bcl-2-associated transcription factor 1 OS=Homo sapiens OX=9606 GN=BCLAF1 PE=1 SV=2	Bcl-2-associated transcription factor 1	BCLAF1	49.37	3151.14	0.6	272	298	S1:Phosphorylation (STY):0.00;S10:Phosphorylation (STY):3.64;S11:Phosphorylation (STY):0.00;S14:Phosphorylation (STY):17.01;S16:Phosphorylation (STY):0.00	S281	GSVGNGSSRYSPS	2112.17	100.22	21.0754	0.00157476
Q9NYF8	Q9NYF8|BCLF1_HUMAN	S	S(+79.97)GSGSVGNGS(+79.97)S(+79.97)RYS(+79.97)PS(+79.97)QNSPIHHIPSR	11	27	Bcl-2-associated transcription factor 1 OS=Homo sapiens OX=9606 GN=BCLAF1 PE=1 SV=2	Bcl-2-associated transcription factor 1	BCLAF1	49.37	3151.14	0.6	272	298	S1:Phosphorylation (STY):0.00;S10:Phosphorylation (STY):3.64;S11:Phosphorylation (STY):0.00;S14:Phosphorylation (STY):17.01;S16:Phosphorylation (STY):0.00	S282	SVGNGSSRYSPSQ	2112.17	100.22	21.0754	0.00157476
Q9NYF8	Q9NYF8|BCLF1_HUMAN	S	S(+79.97)GSGSVGNGS(+79.97)S(+79.97)RYS(+79.97)PS(+79.97)QNSPIHHIPSR	14	27	Bcl-2-associated transcription factor 1 OS=Homo sapiens OX=9606 GN=BCLAF1 PE=1 SV=2	Bcl-2-associated transcription factor 1	BCLAF1	49.37	3151.14	0.6	272	298	S1:Phosphorylation (STY):0.00;S10:Phosphorylation (STY):3.64;S11:Phosphorylation (STY):0.00;S14:Phosphorylation (STY):17.01;S16:Phosphorylation (STY):0.00	S285	NGSSRYSPSQNSP	2112.17	100.22	21.0754	0.00157476
Q9NYF8	Q9NYF8|BCLF1_HUMAN	S	S(+79.97)GSGSVGNGS(+79.97)S(+79.97)RYS(+79.97)PS(+79.97)QNSPIHHIPSR	16	27	Bcl-2-associated transcription factor 1 OS=Homo sapiens OX=9606 GN=BCLAF1 PE=1 SV=2	Bcl-2-associated transcription factor 1	BCLAF1	49.37	3151.14	0.6	272	298	S1:Phosphorylation (STY):0.00;S10:Phosphorylation (STY):3.64;S11:Phosphorylation (STY):0.00;S14:Phosphorylation (STY):17.01;S16:Phosphorylation (STY):0.00	S287	SSRYSPSQNSPIH	2112.17	100.22	21.0754	0.00157476
Q5T0W9	Q5T0W9|FA83B_HUMAN	T	EVNSC(+57.02)T(+79.97)TGSSNST(+79.97)IIGSQGSETPK	6	24	Protein FAM83B OS=Homo sapiens OX=9606 GN=FAM83B PE=1 SV=1	Protein FAM83B	FAM83B	42.38	2600.03	3.5	555	578	C5:Carbamidomethylation:1000.00;T6:Phosphorylation (STY):0.00;T13:Phosphorylation (STY):0.00	T560	KEVNSCTTGSSNS	1341.62	63.7434	21.0471	0.00392258
Q5T0W9	Q5T0W9|FA83B_HUMAN	T	EVNSC(+57.02)T(+79.97)TGSSNST(+79.97)IIGSQGSETPK	13	24	Protein FAM83B OS=Homo sapiens OX=9606 GN=FAM83B PE=1 SV=1	Protein FAM83B	FAM83B	42.38	2600.03	3.5	555	578	C5:Carbamidomethylation:1000.00;T6:Phosphorylation (STY):0.00;T13:Phosphorylation (STY):0.00	T567	TGSSNSTIIGSQG	1341.62	63.7434	21.0471	0.00392258
Q9NVU7	Q9NVU7|SDA1_HUMAN	S	DEDEKQDS(+79.97)DS(+79.97)ES(+79.97)EDDGPTAR	8	20	Protein SDA1 homolog OS=Homo sapiens OX=9606 GN=SDAD1 PE=1 SV=3	Protein SDA1 homolog	SDAD1	36.61	2463.75	2.1	225	244	S8:Phosphorylation (STY):27.14;S10:Phosphorylation (STY):16.55;S12:Phosphorylation (STY):22.09	S232	EDEKQDSDSESED	1309.4	62.2561	21.0324	0.00393104
Q9NVU7	Q9NVU7|SDA1_HUMAN	S	DEDEKQDS(+79.97)DS(+79.97)ES(+79.97)EDDGPTAR	10	20	Protein SDA1 homolog OS=Homo sapiens OX=9606 GN=SDAD1 PE=1 SV=3	Protein SDA1 homolog	SDAD1	36.61	2463.75	2.1	225	244	S8:Phosphorylation (STY):27.14;S10:Phosphorylation (STY):16.55;S12:Phosphorylation (STY):22.09	S234	EKQDSDSESEDDG	1309.4	62.2561	21.0324	0.00393104
Q9NVU7	Q9NVU7|SDA1_HUMAN	S	DEDEKQDS(+79.97)DS(+79.97)ES(+79.97)EDDGPTAR	12	20	Protein SDA1 homolog OS=Homo sapiens OX=9606 GN=SDAD1 PE=1 SV=3	Protein SDA1 homolog	SDAD1	36.61	2463.75	2.1	225	244	S8:Phosphorylation (STY):27.14;S10:Phosphorylation (STY):16.55;S12:Phosphorylation (STY):22.09	S236	QDSDSESEDDGPT	1309.4	62.2561	21.0324	0.00393104
Q9Y6X4	Q9Y6X4|F169A_HUMAN	S	AVDS(+79.97)S(+79.97)SEEIEVEVPVVDR	4	18	Soluble lamin-associated protein of 75 kDa OS=Homo sapiens OX=9606 GN=FAM169A PE=1 SV=2	Soluble lamin-associated protein of 75 kDa	FAM169A	59.8	2117.88	-7.2	632	649	S4:Phosphorylation (STY):5.99;S5:Phosphorylation (STY):8.69	S635	AEKAVDSSSEEIE	5670.51	269.766	21.0201	9.08347e-07
Q9Y6X4	Q9Y6X4|F169A_HUMAN	S	AVDS(+79.97)S(+79.97)SEEIEVEVPVVDR	5	18	Soluble lamin-associated protein of 75 kDa OS=Homo sapiens OX=9606 GN=FAM169A PE=1 SV=2	Soluble lamin-associated protein of 75 kDa	FAM169A	59.8	2117.88	-7.2	632	649	S4:Phosphorylation (STY):5.99;S5:Phosphorylation (STY):8.69	S636	EKAVDSSSEEIEV	5670.51	269.766	21.0201	9.08347e-07
Q9Y606	Q9Y606|TRUA_HUMAN	S	VPSPLEGS(+79.97)EGDGDTD	8	15	tRNA pseudouridine synthase A OS=Homo sapiens OX=9606 GN=PUS1 PE=1 SV=3	tRNA pseudouridine synthase A	PUS1	51.54	1553.58	-2.5	413	427	S8:Phosphorylation (STY):37.05	S420	PSPLEGSEGDGDT	16246.8	776.67	20.9186	3.41204e-15
Q8N3E9	Q8N3E9|PLCD3_HUMAN	S	ALS(+79.97)DREEEEEDDEEEEEEVEAAAQR	3	25	1-phosphatidylinositol 4,5-bisphosphate phosphodiesterase delta-3 OS=Homo sapiens OX=9606 GN=PLCD3 PE=1 SV=3	1-phosphatidylinositol 4,5-bisphosphate phosphodiesterase delta-3	PLCD3	70.23	3015.16	-1.8	494	518		S496	EDGRALSDREEEE	1316.72	63.0534	20.8826	0.00401861
P51991	P51991|ROA3_HUMAN	Y	SSGSPYGGGYGSGGGSGGY(+79.97)GSR	19	22	Heterogeneous nuclear ribonucleoprotein A3 OS=Homo sapiens OX=9606 GN=HNRNPA3 PE=1 SV=2	Heterogeneous nuclear ribonucleoprotein A3	HNRNPA3	51.92	1989.75	0.5	355	376	Y19:Phosphorylation (STY):8.82	Y373	GGGSGGYGSRRF_	12519.6	602.332	20.7852	3.34454e-06
Q14938	Q14938|NFIX_HUMAN	S	S(+79.97)IDDSEMES(+79.97)PVDDVFYPGTGR	1	21	Nuclear factor 1 X-type OS=Homo sapiens OX=9606 GN=NFIX PE=1 SV=2	Nuclear factor 1 X-type	NFIX	55.23	2474.92	4	280	300	S1:Phosphorylation (STY):2.44;S9:Phosphorylation (STY):22.99	S280	TTKRPKSIDDSEM	1868.91	90.0712	20.7493	0.00858434
Q14938	Q14938|NFIX_HUMAN	S	S(+79.97)IDDSEMES(+79.97)PVDDVFYPGTGR	9	21	Nuclear factor 1 X-type OS=Homo sapiens OX=9606 GN=NFIX PE=1 SV=2	Nuclear factor 1 X-type	NFIX	55.23	2474.92	4	280	300	S1:Phosphorylation (STY):2.44;S9:Phosphorylation (STY):22.99	S288	DDSEMESPVDDVF	1868.91	90.0712	20.7493	0.00858434
Q8WUI4	Q8WUI4|HDAC7_HUMAN	S	TRS(+79.97)EPLPPSATAPPPPGPMQPR	3	22	Histone deacetylase 7 OS=Homo sapiens OX=9606 GN=HDAC7 PE=1 SV=2	Histone deacetylase 7	HDAC7	58.25	2360.13	-13.1	356	377	S3:Phosphorylation (STY):0.00	S358	PLSRTRSEPLPPS	13777.8	665.995	20.6875	8.74546e-06
Q8IYB3	Q8IYB3|SRRM1_HUMAN	S	AKS(+79.97)PT(+79.97)PS(+79.97)PS(+79.97)PPR	3	12	Serine/arginine repetitive matrix protein 1 OS=Homo sapiens OX=9606 GN=SRRM1 PE=1 SV=2	Serine/arginine repetitive matrix protein 1	SRRM1	43.84	1540.52	-3.4	789	800		S791	PVKKAKSPTPSPS	10350.6	501.489	20.6397	1.43665e-11
Q8IYB3	Q8IYB3|SRRM1_HUMAN	T	AKS(+79.97)PT(+79.97)PS(+79.97)PS(+79.97)PPR	5	12	Serine/arginine repetitive matrix protein 1 OS=Homo sapiens OX=9606 GN=SRRM1 PE=1 SV=2	Serine/arginine repetitive matrix protein 1	SRRM1	43.84	1540.52	-3.4	789	800		T793	KKAKSPTPSPSPP	10350.6	501.489	20.6397	1.43665e-11
Q8IYB3	Q8IYB3|SRRM1_HUMAN	S	AKS(+79.97)PT(+79.97)PS(+79.97)PS(+79.97)PPR	7	12	Serine/arginine repetitive matrix protein 1 OS=Homo sapiens OX=9606 GN=SRRM1 PE=1 SV=2	Serine/arginine repetitive matrix protein 1	SRRM1	43.84	1540.52	-3.4	789	800		S795	AKSPTPSPSPPRN	10350.6	501.489	20.6397	1.43665e-11
Q8IYB3	Q8IYB3|SRRM1_HUMAN	S	AKS(+79.97)PT(+79.97)PS(+79.97)PS(+79.97)PPR	9	12	Serine/arginine repetitive matrix protein 1 OS=Homo sapiens OX=9606 GN=SRRM1 PE=1 SV=2	Serine/arginine repetitive matrix protein 1	SRRM1	43.84	1540.52	-3.4	789	800		S797	SPTPSPSPPRNSD	10350.6	501.489	20.6397	1.43665e-11
Q9UQ35	Q9UQ35|SRRM2_HUMAN	S	ELS(+79.97)NSPLRENS(+79.97)FGS(+79.97)PLEFR	3	19	Serine/arginine repetitive matrix protein 2 OS=Homo sapiens OX=9606 GN=SRRM2 PE=1 SV=2	Serine/arginine repetitive matrix protein 2	SRRM2	54.7	2417.97	-6.4	1316	1334	S3:Phosphorylation (STY):0.00;S11:Phosphorylation (STY):53.33;S14:Phosphorylation (STY):45.63	S1318	PEHKELSNSPLRE	11862.2	576.503	20.5761	3.89023e-05
Q9UQ35	Q9UQ35|SRRM2_HUMAN	S	ELS(+79.97)NSPLRENS(+79.97)FGS(+79.97)PLEFR	11	19	Serine/arginine repetitive matrix protein 2 OS=Homo sapiens OX=9606 GN=SRRM2 PE=1 SV=2	Serine/arginine repetitive matrix protein 2	SRRM2	54.7	2417.97	-6.4	1316	1334	S3:Phosphorylation (STY):0.00;S11:Phosphorylation (STY):53.33;S14:Phosphorylation (STY):45.63	S1326	SPLRENSFGSPLE	11862.2	576.503	20.5761	3.89023e-05
Q9UQ35	Q9UQ35|SRRM2_HUMAN	S	ELS(+79.97)NSPLRENS(+79.97)FGS(+79.97)PLEFR	14	19	Serine/arginine repetitive matrix protein 2 OS=Homo sapiens OX=9606 GN=SRRM2 PE=1 SV=2	Serine/arginine repetitive matrix protein 2	SRRM2	54.7	2417.97	-6.4	1316	1334	S3:Phosphorylation (STY):0.00;S11:Phosphorylation (STY):53.33;S14:Phosphorylation (STY):45.63	S1329	RENSFGSPLEFRN	11862.2	576.503	20.5761	3.89023e-05
Q5TCZ1	Q5TCZ1|SPD2A_HUMAN	S	GS(+79.97)S(+79.97)GDS(+79.97)DSPGS(+79.97)SSLSLTR	2	18	SH3 and PX domain-containing protein 2A OS=Homo sapiens OX=9606 GN=SH3PXD2A PE=1 SV=1	SH3 and PX domain-containing protein 2A	SH3PXD2A	48.86	2015.62	2.3	637	654	S2:Phosphorylation (STY):6.67;S3:Phosphorylation (STY):7.38;S6:Phosphorylation (STY):18.53;S11:Phosphorylation (STY):0.00	S638	TLSARGSSGDSDS	2968.5	144.553	20.5357	0.00146861
Q5TCZ1	Q5TCZ1|SPD2A_HUMAN	S	GS(+79.97)S(+79.97)GDS(+79.97)DSPGS(+79.97)SSLSLTR	3	18	SH3 and PX domain-containing protein 2A OS=Homo sapiens OX=9606 GN=SH3PXD2A PE=1 SV=1	SH3 and PX domain-containing protein 2A	SH3PXD2A	48.86	2015.62	2.3	637	654	S2:Phosphorylation (STY):6.67;S3:Phosphorylation (STY):7.38;S6:Phosphorylation (STY):18.53;S11:Phosphorylation (STY):0.00	S639	LSARGSSGDSDSP	2968.5	144.553	20.5357	0.00146861
Q5TCZ1	Q5TCZ1|SPD2A_HUMAN	S	GS(+79.97)S(+79.97)GDS(+79.97)DSPGS(+79.97)SSLSLTR	6	18	SH3 and PX domain-containing protein 2A OS=Homo sapiens OX=9606 GN=SH3PXD2A PE=1 SV=1	SH3 and PX domain-containing protein 2A	SH3PXD2A	48.86	2015.62	2.3	637	654	S2:Phosphorylation (STY):6.67;S3:Phosphorylation (STY):7.38;S6:Phosphorylation (STY):18.53;S11:Phosphorylation (STY):0.00	S642	RGSSGDSDSPGSS	2968.5	144.553	20.5357	0.00146861
Q5TCZ1	Q5TCZ1|SPD2A_HUMAN	S	GS(+79.97)S(+79.97)GDS(+79.97)DSPGS(+79.97)SSLSLTR	11	18	SH3 and PX domain-containing protein 2A OS=Homo sapiens OX=9606 GN=SH3PXD2A PE=1 SV=1	SH3 and PX domain-containing protein 2A	SH3PXD2A	48.86	2015.62	2.3	637	654	S2:Phosphorylation (STY):6.67;S3:Phosphorylation (STY):7.38;S6:Phosphorylation (STY):18.53;S11:Phosphorylation (STY):0.00	S647	DSDSPGSSSLSLT	2968.5	144.553	20.5357	0.00146861
P62318	P62318|SMD3_HUMAN:P24928|RPB1_HUMAN	Y	Y(+79.97)SPTSPTYS(+79.97)PTSPVYTPTSPK	1	21	Small nuclear ribonucleoprotein Sm D3 OS=Homo sapiens OX=9606 GN=SNRPD3 PE=1 SV=1	Small nuclear ribonucleoprotein Sm D3	SNRPD3									2585	126.212	20.4814	0.00252209
P62318	P62318|SMD3_HUMAN:P24928|RPB1_HUMAN	S	Y(+79.97)SPTSPTYS(+79.97)PTSPVYTPTSPK	9	21	Small nuclear ribonucleoprotein Sm D3 OS=Homo sapiens OX=9606 GN=SNRPD3 PE=1 SV=1	Small nuclear ribonucleoprotein Sm D3	SNRPD3									2585	126.212	20.4814	0.00252209
Q9BZE4	Q9BZE4|GTPB4_HUMAN	T	T(+79.97)AAGEYDSVS(+79.97)ES(+79.97)EDEEM(+15.99)LEIR	1	21	GTP-binding protein 4 OS=Homo sapiens OX=9606 GN=GTPBP4 PE=1 SV=3	GTP-binding protein 4	GTPBP4	51.11	2614.89	2.9	461	481	T1:Phosphorylation (STY):0.00;S10:Phosphorylation (STY):12.42;S12:Phosphorylation (STY):37.35;M17:Oxidation (M):1000.00	T461	KEEELRTAAGEYD	4678.74	228.644	20.463	8.13769e-05
Q9BZE4	Q9BZE4|GTPB4_HUMAN	S	T(+79.97)AAGEYDSVS(+79.97)ES(+79.97)EDEEM(+15.99)LEIR	10	21	GTP-binding protein 4 OS=Homo sapiens OX=9606 GN=GTPBP4 PE=1 SV=3	GTP-binding protein 4	GTPBP4	51.11	2614.89	2.9	461	481	T1:Phosphorylation (STY):0.00;S10:Phosphorylation (STY):12.42;S12:Phosphorylation (STY):37.35;M17:Oxidation (M):1000.00	S470	GEYDSVSESEDEE	4678.74	228.644	20.463	8.13769e-05
Q9BZE4	Q9BZE4|GTPB4_HUMAN	S	T(+79.97)AAGEYDSVS(+79.97)ES(+79.97)EDEEM(+15.99)LEIR	12	21	GTP-binding protein 4 OS=Homo sapiens OX=9606 GN=GTPBP4 PE=1 SV=3	GTP-binding protein 4	GTPBP4	51.11	2614.89	2.9	461	481	T1:Phosphorylation (STY):0.00;S10:Phosphorylation (STY):12.42;S12:Phosphorylation (STY):37.35;M17:Oxidation (M):1000.00	S472	YDSVSESEDEEML	4678.74	228.644	20.463	8.13769e-05
O76094	O76094|SRP72_HUMAN	T	T(+79.97)VSSPPT(+79.97)SPRPGS(+79.97)AATVSASTSNIIPPR	1	28	Signal recognition particle subunit SRP72 OS=Homo sapiens OX=9606 GN=SRP72 PE=1 SV=3	Signal recognition particle subunit SRP72	SRP72	55.86	2974.32	1.2	618	645	T1:Phosphorylation (STY):0.00;T7:Phosphorylation (STY):0.00;S13:Phosphorylation (STY):7.77	T618	ELDASKTVSSPPT	1316.07	64.4208	20.4292	0.00429858
O76094	O76094|SRP72_HUMAN	T	T(+79.97)VSSPPT(+79.97)SPRPGS(+79.97)AATVSASTSNIIPPR	7	28	Signal recognition particle subunit SRP72 OS=Homo sapiens OX=9606 GN=SRP72 PE=1 SV=3	Signal recognition particle subunit SRP72	SRP72	55.86	2974.32	1.2	618	645	T1:Phosphorylation (STY):0.00;T7:Phosphorylation (STY):0.00;S13:Phosphorylation (STY):7.77	T624	TVSSPPTSPRPGS	1316.07	64.4208	20.4292	0.00429858
O76094	O76094|SRP72_HUMAN	S	T(+79.97)VSSPPT(+79.97)SPRPGS(+79.97)AATVSASTSNIIPPR	13	28	Signal recognition particle subunit SRP72 OS=Homo sapiens OX=9606 GN=SRP72 PE=1 SV=3	Signal recognition particle subunit SRP72	SRP72	55.86	2974.32	1.2	618	645	T1:Phosphorylation (STY):0.00;T7:Phosphorylation (STY):0.00;S13:Phosphorylation (STY):7.77	S630	TSPRPGSAATVSA	1316.07	64.4208	20.4292	0.00429858
Q9Y2Q0	Q9Y2Q0|AT8A1_HUMAN	S	TDDVSEKTS(+79.97)LADQEEVR	9	17	Phospholipid-transporting ATPase IA OS=Homo sapiens OX=9606 GN=ATP8A1 PE=1 SV=1	Phospholipid-transporting ATPase IA	ATP8A1	46.59	2000.86	-6.9	21	37	S9:Phosphorylation (STY):10.11	S29	DVSEKTSLADQEE	2229.97	109.361	20.3909	0.000362899
Q9UQ35	Q9UQ35|SRRM2_HUMAN	S	AGM(+15.99)S(+79.97)SNQS(+79.97)ISS(+79.97)PVLDAVPR	4	19	Serine/arginine repetitive matrix protein 2 OS=Homo sapiens OX=9606 GN=SRRM2 PE=1 SV=2	Serine/arginine repetitive matrix protein 2	SRRM2	41	2170.84	6	1394	1412	M3:Oxidation (M):1000.00;S4:Phosphorylation (STY):0.00;S8:Phosphorylation (STY):12.33;S11:Phosphorylation (STY):7.21	S1397	VEKAGMSSNQSIS	1368.07	67.3306	20.3187	0.00339285
Q9UQ35	Q9UQ35|SRRM2_HUMAN	S	AGM(+15.99)S(+79.97)SNQS(+79.97)ISS(+79.97)PVLDAVPR	8	19	Serine/arginine repetitive matrix protein 2 OS=Homo sapiens OX=9606 GN=SRRM2 PE=1 SV=2	Serine/arginine repetitive matrix protein 2	SRRM2	41	2170.84	6	1394	1412	M3:Oxidation (M):1000.00;S4:Phosphorylation (STY):0.00;S8:Phosphorylation (STY):12.33;S11:Phosphorylation (STY):7.21	S1401	GMSSNQSISSPVL	1368.07	67.3306	20.3187	0.00339285
Q9UQ35	Q9UQ35|SRRM2_HUMAN	S	AGM(+15.99)S(+79.97)SNQS(+79.97)ISS(+79.97)PVLDAVPR	11	19	Serine/arginine repetitive matrix protein 2 OS=Homo sapiens OX=9606 GN=SRRM2 PE=1 SV=2	Serine/arginine repetitive matrix protein 2	SRRM2	41	2170.84	6	1394	1412	M3:Oxidation (M):1000.00;S4:Phosphorylation (STY):0.00;S8:Phosphorylation (STY):12.33;S11:Phosphorylation (STY):7.21	S1404	SNQSISSPVLDAV	1368.07	67.3306	20.3187	0.00339285
Q09666	Q09666|AHNK_HUMAN	S	M(+15.99)PFLSIS(+79.97)SPK	7	10	Neuroblast differentiation-associated protein AHNAK OS=Homo sapiens OX=9606 GN=AHNAK PE=1 SV=2	Neuroblast differentiation-associated protein AHNAK	AHNAK	43.25	1201.55	-5.8	3405	3414	M1:Oxidation (M):1000.00;S7:Phosphorylation (STY):7.65	S3411	MPFLSISSPKVSM	1217.38	59.9456	20.3081	0.00171466
Q09666	Q09666|AHNK_HUMAN	S	M(+15.99)PFLSISS(+79.97)PK	8	10	Neuroblast differentiation-associated protein AHNAK OS=Homo sapiens OX=9606 GN=AHNAK PE=1 SV=2	Neuroblast differentiation-associated protein AHNAK	AHNAK	52.43	1201.55	-3.2	3405	3414	M1:Oxidation (M):1000.00;S8:Phosphorylation (STY):20.92	S3412	PFLSISSPKVSMP	1217.38	59.9456	20.3081	0.00171466
P25205	P25205|MCM3_HUMAN	S	DGDS(+79.97)YDPYDFS(+79.97)DTEEEMPQVHT(+79.97)PK	4	24	DNA replication licensing factor MCM3 OS=Homo sapiens OX=9606 GN=MCM3 PE=1 SV=3	DNA replication licensing factor MCM3	MCM3	43.37	3041.03	-2.7	701	724	S4:Phosphorylation (STY):0.00;S11:Phosphorylation (STY):0.00;T22:Phosphorylation (STY):7.69	S704	DAKDGDSYDPYDF	2232.26	110.308	20.2367	0.000375456
P25205	P25205|MCM3_HUMAN	S	DGDS(+79.97)YDPYDFS(+79.97)DTEEEMPQVHT(+79.97)PK	11	24	DNA replication licensing factor MCM3 OS=Homo sapiens OX=9606 GN=MCM3 PE=1 SV=3	DNA replication licensing factor MCM3	MCM3	43.37	3041.03	-2.7	701	724	S4:Phosphorylation (STY):0.00;S11:Phosphorylation (STY):0.00;T22:Phosphorylation (STY):7.69	S711	YDPYDFSDTEEEM	2232.26	110.308	20.2367	0.000375456
P25205	P25205|MCM3_HUMAN	T	DGDS(+79.97)YDPYDFS(+79.97)DTEEEMPQVHT(+79.97)PK	22	24	DNA replication licensing factor MCM3 OS=Homo sapiens OX=9606 GN=MCM3 PE=1 SV=3	DNA replication licensing factor MCM3	MCM3	43.37	3041.03	-2.7	701	724	S4:Phosphorylation (STY):0.00;S11:Phosphorylation (STY):0.00;T22:Phosphorylation (STY):7.69	T722	EMPQVHTPKTADS	2232.26	110.308	20.2367	0.000375456
Q9H0D6	Q9H0D6|XRN2_HUMAN	S	MQNNSS(+79.97)PSISPNT(+79.97)SFTSDGSPSPLGGIK	6	28	5'-3' exoribonuclease 2 OS=Homo sapiens OX=9606 GN=XRN2 PE=1 SV=1	5'-3' exoribonuclease 2	XRN2	52.89	2966.24	-3.8	466	493	S6:Phosphorylation (STY):0.00;T13:Phosphorylation (STY):0.00	S471	RMQNNSSPSISPN	21868.8	1080.97	20.2308	1.35405e-18
Q9H0D6	Q9H0D6|XRN2_HUMAN	T	MQNNSS(+79.97)PSISPNT(+79.97)SFTSDGSPSPLGGIK	13	28	5'-3' exoribonuclease 2 OS=Homo sapiens OX=9606 GN=XRN2 PE=1 SV=1	5'-3' exoribonuclease 2	XRN2	52.89	2966.24	-3.8	466	493	S6:Phosphorylation (STY):0.00;T13:Phosphorylation (STY):0.00	T478	PSISPNTSFTSDG	21868.8	1080.97	20.2308	1.35405e-18
Q9HAW4	Q9HAW4|CLSPN_HUMAN	S	GTSFFPTAGGFRS(+79.97)PS(+79.97)PGLFR	13	20	Claspin OS=Homo sapiens OX=9606 GN=CLSPN PE=1 SV=3	Claspin	CLSPN	45.66	2244.98	1.2	796	815	S13:Phosphorylation (STY):15.76;S15:Phosphorylation (STY):22.54	S808	TAGGFRSPSPGLF	1188.55	58.9089	20.1761	0.00122283
Q9HAW4	Q9HAW4|CLSPN_HUMAN	S	GTSFFPTAGGFRS(+79.97)PS(+79.97)PGLFR	15	20	Claspin OS=Homo sapiens OX=9606 GN=CLSPN PE=1 SV=3	Claspin	CLSPN	45.66	2244.98	1.2	796	815	S13:Phosphorylation (STY):15.76;S15:Phosphorylation (STY):22.54	S810	GGFRSPSPGLFRA	1188.55	58.9089	20.1761	0.00122283
Q96T37	Q96T37|RBM15_HUMAN	S	HLDRSPES(+79.97)DRPR	8	12	RNA-binding protein 15 OS=Homo sapiens OX=9606 GN=RBM15 PE=1 SV=2	RNA-binding protein 15	RBM15	38.52	1543.69	0.7	652	663	S8:Phosphorylation (STY):25.20	S659	LDRSPESDRPRKR	18023.7	895.315	20.1311	8.29702e-09
Q04726	Q04726|TLE3_HUMAN	T	DAPT(+79.97)SPASVASSSST(+79.97)PSSK	4	19	Transducin-like enhancer protein 3 OS=Homo sapiens OX=9606 GN=TLE3 PE=1 SV=2	Transducin-like enhancer protein 3	TLE3	47.41	1922.75	3.2	282	300	T4:Phosphorylation (STY):0.00;T15:Phosphorylation (STY):10.42	T285	LKKDAPTSPASVA	3195.55	158.799	20.1233	0.00205765
Q04726	Q04726|TLE3_HUMAN	T	DAPT(+79.97)SPASVASSSST(+79.97)PSSK	15	19	Transducin-like enhancer protein 3 OS=Homo sapiens OX=9606 GN=TLE3 PE=1 SV=2	Transducin-like enhancer protein 3	TLE3	47.41	1922.75	3.2	282	300	T4:Phosphorylation (STY):0.00;T15:Phosphorylation (STY):10.42	T296	VASSSSTPSSKTK	3195.55	158.799	20.1233	0.00205765
Q9H5I1	Q9H5I1|SUV92_HUMAN	S	GSGDISSDS(+79.97)IDHSPAK	9	16	Histone-lysine N-methyltransferase SUV39H2 OS=Homo sapiens OX=9606 GN=SUV39H2 PE=1 SV=2	Histone-lysine N-methyltransferase SUV39H2	SUV39H2	40.12	1651.67	-2.8	376	391	S9:Phosphorylation (STY):12.42	S384	GDISSDSIDHSPA	3216.47	160.446	20.0471	0.00208469
Q8WYP5	Q8WYP5|ELYS_HUMAN	S	STPLAS(+79.97)PS(+79.97)PSPGRS(+79.97)PQR	6	17	Protein ELYS OS=Homo sapiens OX=9606 GN=AHCTF1 PE=1 SV=3	Protein ELYS	AHCTF1	45.05	1960.78	2.1	1209	1225	S6:Phosphorylation (STY):22.05;S8:Phosphorylation (STY):0.00;S14:Phosphorylation (STY):19.86	S1214	RSTPLASPSPSPG	5241.95	261.874	20.0171	1.57604e-05
Q8WYP5	Q8WYP5|ELYS_HUMAN	S	STPLAS(+79.97)PS(+79.97)PSPGRS(+79.97)PQR	8	17	Protein ELYS OS=Homo sapiens OX=9606 GN=AHCTF1 PE=1 SV=3	Protein ELYS	AHCTF1	45.05	1960.78	2.1	1209	1225	S6:Phosphorylation (STY):22.05;S8:Phosphorylation (STY):0.00;S14:Phosphorylation (STY):19.86	S1216	TPLASPSPSPGRS	5241.95	261.874	20.0171	1.57604e-05
Q8WYP5	Q8WYP5|ELYS_HUMAN	S	STPLAS(+79.97)PS(+79.97)PSPGRS(+79.97)PQR	14	17	Protein ELYS OS=Homo sapiens OX=9606 GN=AHCTF1 PE=1 SV=3	Protein ELYS	AHCTF1	45.05	1960.78	2.1	1209	1225	S6:Phosphorylation (STY):22.05;S8:Phosphorylation (STY):0.00;S14:Phosphorylation (STY):19.86	S1222	SPSPGRSPQRLKE	5241.95	261.874	20.0171	1.57604e-05
Q14C86	Q14C86|GAPD1_HUMAN	S	LQELES(+79.97)C(+57.02)S(+79.97)GLGSTSDDTDVR	6	20	GTPase-activating protein and VPS9 domain-containing protein 1 OS=Homo sapiens OX=9606 GN=GAPVD1 PE=1 SV=2	GTPase-activating protein and VPS9 domain-containing protein 1	GAPVD1	41.83	2327.89	0.7	735	754	S6:Phosphorylation (STY):0.00;C7:Carbamidomethylation:1000.00;S8:Phosphorylation (STY):0.00	S740	RLQELESCSGLGS	1653.32	82.8224	19.9622	0.00259421
Q14C86	Q14C86|GAPD1_HUMAN	S	LQELES(+79.97)C(+57.02)S(+79.97)GLGSTSDDTDVR	8	20	GTPase-activating protein and VPS9 domain-containing protein 1 OS=Homo sapiens OX=9606 GN=GAPVD1 PE=1 SV=2	GTPase-activating protein and VPS9 domain-containing protein 1	GAPVD1	41.83	2327.89	0.7	735	754	S6:Phosphorylation (STY):0.00;C7:Carbamidomethylation:1000.00;S8:Phosphorylation (STY):0.00	S742	QELESCSGLGSTS	1653.32	82.8224	19.9622	0.00259421
Q2M2I8	Q2M2I8|AAK1_HUMAN	T	SATTT(+79.97)PS(+79.97)GSPR	5	11	AP2-associated protein kinase 1 OS=Homo sapiens OX=9606 GN=AAK1 PE=1 SV=3	AP2-associated protein kinase 1	AAK1	28.43	1220.45	1.7	670	680	T5:Phosphorylation (STY):14.02;S7:Phosphorylation (STY):0.00	T674	SKSATTTPSGSPR	2038.96	102.214	19.9479	0.00191998
Q2M2I8	Q2M2I8|AAK1_HUMAN	S	SATTT(+79.97)PS(+79.97)GSPR	7	11	AP2-associated protein kinase 1 OS=Homo sapiens OX=9606 GN=AAK1 PE=1 SV=3	AP2-associated protein kinase 1	AAK1	28.43	1220.45	1.7	670	680	T5:Phosphorylation (STY):14.02;S7:Phosphorylation (STY):0.00	S676	SATTTPSGSPRTS	2038.96	102.214	19.9479	0.00191998
Q9H1I8	Q9H1I8|ASCC2_HUMAN	S	HDSSTAVAGS(+79.97)PR	10	12	Activating signal cointegrator 1 complex subunit 2 OS=Homo sapiens OX=9606 GN=ASCC2 PE=1 SV=3	Activating signal cointegrator 1 complex subunit 2	ASCC2	55.31	1263.52	-4.9	704	715	S10:Phosphorylation (STY):51.00	S713	STAVAGSPRGHGQ	1896.42	95.3127	19.8968	0.00201935
Q14684	Q14684|RRP1B_HUMAN	S	VAEPGAEATSSTGEESGS(+79.97)EHPPAVPMHNK	18	29	Ribosomal RNA processing protein 1 homolog B OS=Homo sapiens OX=9606 GN=RRP1B PE=1 SV=3	Ribosomal RNA processing protein 1 homolog B	RRP1B	61.7	2982.27	0.9	443	471	S18:Phosphorylation (STY):0.00	S460	TGEESGSEHPPAV	8010.09	403.239	19.8644	5.10056e-07
Q96ST2	Q96ST2|IWS1_HUMAN	S	KLPGS(+79.97)DS(+79.97)ENEELLNGHAS(+79.97)DS(+79.97)ENEDVGK	5	27	Protein IWS1 homolog OS=Homo sapiens OX=9606 GN=IWS1 PE=1 SV=2	Protein IWS1 homolog	IWS1	32.03	3189.15	1.8	127	153		S131	TRKLPGSDSENEE	1351.29	68.1059	19.841	0.00469861
Q96ST2	Q96ST2|IWS1_HUMAN	S	KLPGS(+79.97)DS(+79.97)ENEELLNGHAS(+79.97)DS(+79.97)ENEDVGK	7	27	Protein IWS1 homolog OS=Homo sapiens OX=9606 GN=IWS1 PE=1 SV=2	Protein IWS1 homolog	IWS1	32.03	3189.15	1.8	127	153		S133	KLPGSDSENEELL	1351.29	68.1059	19.841	0.00469861
Q96ST2	Q96ST2|IWS1_HUMAN	S	KLPGS(+79.97)DS(+79.97)ENEELLNGHAS(+79.97)DS(+79.97)ENEDVGK	18	27	Protein IWS1 homolog OS=Homo sapiens OX=9606 GN=IWS1 PE=1 SV=2	Protein IWS1 homolog	IWS1	32.03	3189.15	1.8	127	153		S144	LLNGHASDSENED	1351.29	68.1059	19.841	0.00469861
Q96ST2	Q96ST2|IWS1_HUMAN	S	KLPGS(+79.97)DS(+79.97)ENEELLNGHAS(+79.97)DS(+79.97)ENEDVGK	20	27	Protein IWS1 homolog OS=Homo sapiens OX=9606 GN=IWS1 PE=1 SV=2	Protein IWS1 homolog	IWS1	32.03	3189.15	1.8	127	153		S146	NGHASDSENEDVG	1351.29	68.1059	19.841	0.00469861
O60673	O60673|REV3L_HUMAN	S	SGTLS(+79.97)PEIFEK	5	11	DNA polymerase zeta catalytic subunit OS=Homo sapiens OX=9606 GN=REV3L PE=1 SV=2	DNA polymerase zeta catalytic subunit	REV3L	56.82	1286.58	-1.3	1720	1730	S5:Phosphorylation (STY):54.01	S1724	IRSGTLSPEIFEK	2197.2	110.853	19.8209	0.00216493
Q06210	Q06210|GFPT1_HUMAN:Q9BYW2|SETD2_HUMAN	S	LPTS(+79.97)EPEADAEIEPK	4	15	Glutamine--fructose-6-phosphate aminotransferase [isomerizing] 1 OS=Homo sapiens OX=9606 GN=GFPT1 PE=1 SV=3	Glutamine--fructose-6-phosphate aminotransferase [isomerizing] 1	GFPT1									2746.2	138.947	19.7643	2.79666e-05
Q7Z3K3	Q7Z3K3|POGZ_HUMAN	S	LS(+79.97)GEHSES(+79.97)ST(+79.97)PRPR	2	14	Pogo transposable element with ZNF domain OS=Homo sapiens OX=9606 GN=POGZ PE=1 SV=2	Pogo transposable element with ZNF domain	POGZ	26.55	1778.64	0.5	1359	1372	S2:Phosphorylation (STY):0.00;S8:Phosphorylation (STY):0.00;T10:Phosphorylation (STY):0.00	S1360	EEQLKLSGEHSES	1896.59	96.4277	19.6685	0.00210078
Q7Z3K3	Q7Z3K3|POGZ_HUMAN	S	LS(+79.97)GEHSES(+79.97)ST(+79.97)PRPR	8	14	Pogo transposable element with ZNF domain OS=Homo sapiens OX=9606 GN=POGZ PE=1 SV=2	Pogo transposable element with ZNF domain	POGZ	26.55	1778.64	0.5	1359	1372	S2:Phosphorylation (STY):0.00;S8:Phosphorylation (STY):0.00;T10:Phosphorylation (STY):0.00	S1366	SGEHSESSTPRPR	1896.59	96.4277	19.6685	0.00210078
Q7Z3K3	Q7Z3K3|POGZ_HUMAN	T	LS(+79.97)GEHSES(+79.97)ST(+79.97)PRPR	10	14	Pogo transposable element with ZNF domain OS=Homo sapiens OX=9606 GN=POGZ PE=1 SV=2	Pogo transposable element with ZNF domain	POGZ	26.55	1778.64	0.5	1359	1372	S2:Phosphorylation (STY):0.00;S8:Phosphorylation (STY):0.00;T10:Phosphorylation (STY):0.00	T1368	EHSESSTPRPRSS	1896.59	96.4277	19.6685	0.00210078
P46013	P46013|KI67_HUMAN	T	SPQPDPVGT(+79.97)PTIFKPQSK	9	18	Proliferation marker protein Ki-67 OS=Homo sapiens OX=9606 GN=MKI67 PE=1 SV=2	Proliferation marker protein Ki-67	MKI67	43.9	2002.98	-2.9	2223	2240	T9:Phosphorylation (STY):14.04	T2231	QPDPVGTPTIFKP	1164.51	59.4672	19.5824	0.00136798
Q5T0W9	Q5T0W9|FA83B_HUMAN	S	KPS(+79.97)DSLS(+79.97)VAS(+79.97)SSR	3	13	Protein FAM83B OS=Homo sapiens OX=9606 GN=FAM83B PE=1 SV=1	Protein FAM83B	FAM83B	43.59	1559.57	-1.2	418	430	S3:Phosphorylation (STY):0.00;S7:Phosphorylation (STY):9.40;S10:Phosphorylation (STY):12.28	S420	GNWKKPSDSLSVA	4442.83	227.938	19.4914	0.000528398
Q5T0W9	Q5T0W9|FA83B_HUMAN	S	KPS(+79.97)DSLS(+79.97)VAS(+79.97)SSR	7	13	Protein FAM83B OS=Homo sapiens OX=9606 GN=FAM83B PE=1 SV=1	Protein FAM83B	FAM83B	43.59	1559.57	-1.2	418	430	S3:Phosphorylation (STY):0.00;S7:Phosphorylation (STY):9.40;S10:Phosphorylation (STY):12.28	S424	KPSDSLSVASSSR	4442.83	227.938	19.4914	0.000528398
Q5T0W9	Q5T0W9|FA83B_HUMAN	S	KPS(+79.97)DSLS(+79.97)VAS(+79.97)SSR	10	13	Protein FAM83B OS=Homo sapiens OX=9606 GN=FAM83B PE=1 SV=1	Protein FAM83B	FAM83B	43.59	1559.57	-1.2	418	430	S3:Phosphorylation (STY):0.00;S7:Phosphorylation (STY):9.40;S10:Phosphorylation (STY):12.28	S427	DSLSVASSSREGY	4442.83	227.938	19.4914	0.000528398
Q9HCD6	Q9HCD6|TANC2_HUMAN	S	ISPC(+57.02)S(+79.97)TLTSSTAS(+79.97)PPAS(+79.97)SPC(+57.02)STLPPISTNATAK	5	33	Protein TANC2 OS=Homo sapiens OX=9606 GN=TANC2 PE=1 SV=3	Protein TANC2	TANC2	56.87	3528.48	7.1	128	160	C4:Carbamidomethylation:1000.00;S5:Phosphorylation (STY):0.00;S13:Phosphorylation (STY):28.36;S17:Phosphorylation (STY):0.00;C20:Carbamidomethylation:1000.00	S132	QRISPCSTLTSST	2115.11	109.1	19.3869	0.00212525
Q9HCD6	Q9HCD6|TANC2_HUMAN	S	ISPC(+57.02)S(+79.97)TLTSSTAS(+79.97)PPAS(+79.97)SPC(+57.02)STLPPISTNATAK	13	33	Protein TANC2 OS=Homo sapiens OX=9606 GN=TANC2 PE=1 SV=3	Protein TANC2	TANC2	56.87	3528.48	7.1	128	160	C4:Carbamidomethylation:1000.00;S5:Phosphorylation (STY):0.00;S13:Phosphorylation (STY):28.36;S17:Phosphorylation (STY):0.00;C20:Carbamidomethylation:1000.00	S140	LTSSTASPPASSP	2115.11	109.1	19.3869	0.00212525
Q9HCD6	Q9HCD6|TANC2_HUMAN	S	ISPC(+57.02)S(+79.97)TLTSSTAS(+79.97)PPAS(+79.97)SPC(+57.02)STLPPISTNATAK	17	33	Protein TANC2 OS=Homo sapiens OX=9606 GN=TANC2 PE=1 SV=3	Protein TANC2	TANC2	56.87	3528.48	7.1	128	160	C4:Carbamidomethylation:1000.00;S5:Phosphorylation (STY):0.00;S13:Phosphorylation (STY):28.36;S17:Phosphorylation (STY):0.00;C20:Carbamidomethylation:1000.00	S144	TASPPASSPCSTL	2115.11	109.1	19.3869	0.00212525
Q7Z4V5	Q7Z4V5|HDGR2_HUMAN	S	GPPSS(+79.97)S(+79.97)DS(+79.97)EPEAELER	5	16	Hepatoma-derived growth factor-related protein 2 OS=Homo sapiens OX=9606 GN=HDGFL2 PE=1 SV=1	Hepatoma-derived growth factor-related protein 2	HDGFL2	48.52	1925.64	-1.3	392	407	S5:Phosphorylation (STY):12.28;S6:Phosphorylation (STY):9.40;S8:Phosphorylation (STY):16.51	S396	GRGPPSSSDSEPE	845.471	43.6227	19.3814	0.0164315
Q7Z4V5	Q7Z4V5|HDGR2_HUMAN	S	GPPSS(+79.97)S(+79.97)DS(+79.97)EPEAELER	6	16	Hepatoma-derived growth factor-related protein 2 OS=Homo sapiens OX=9606 GN=HDGFL2 PE=1 SV=1	Hepatoma-derived growth factor-related protein 2	HDGFL2	48.52	1925.64	-1.3	392	407	S5:Phosphorylation (STY):12.28;S6:Phosphorylation (STY):9.40;S8:Phosphorylation (STY):16.51	S397	RGPPSSSDSEPEA	845.471	43.6227	19.3814	0.0164315
Q7Z4V5	Q7Z4V5|HDGR2_HUMAN	S	GPPSS(+79.97)S(+79.97)DS(+79.97)EPEAELER	8	16	Hepatoma-derived growth factor-related protein 2 OS=Homo sapiens OX=9606 GN=HDGFL2 PE=1 SV=1	Hepatoma-derived growth factor-related protein 2	HDGFL2	48.52	1925.64	-1.3	392	407	S5:Phosphorylation (STY):12.28;S6:Phosphorylation (STY):9.40;S8:Phosphorylation (STY):16.51	S399	PPSSSDSEPEAEL	845.471	43.6227	19.3814	0.0164315
O75116	O75116|ROCK2_HUMAN	S	SQLQALHIGLDS(+79.97)SSIGS(+79.97)GPGDAEADDGFPESR	12	32	Rho-associated protein kinase 2 OS=Homo sapiens OX=9606 GN=ROCK2 PE=1 SV=4	Rho-associated protein kinase 2	ROCK2	39.31	3372.42	6	1121	1152	S12:Phosphorylation (STY):8.14;S17:Phosphorylation (STY):6.65	S1132	LHIGLDSSSIGSG	1496.88	77.2769	19.3704	0.00140548
O75116	O75116|ROCK2_HUMAN	S	SQLQALHIGLDS(+79.97)SSIGS(+79.97)GPGDAEADDGFPESR	17	32	Rho-associated protein kinase 2 OS=Homo sapiens OX=9606 GN=ROCK2 PE=1 SV=4	Rho-associated protein kinase 2	ROCK2	39.31	3372.42	6	1121	1152	S12:Phosphorylation (STY):8.14;S17:Phosphorylation (STY):6.65	S1137	DSSSIGSGPGDAE	1496.88	77.2769	19.3704	0.00140548
P51532	P51532|SMCA4_HUMAN	S	KAENAEGQTPAIGPDGEPLDETS(+79.97)QMSDLPVK	23	31	Transcription activator BRG1 OS=Homo sapiens OX=9606 GN=SMARCA4 PE=1 SV=2	Transcription activator BRG1	SMARCA4	29.65	3303.49	-2.4	588	618	S23:Phosphorylation (STY):0.00	S610	EPLDETSQMSDLP	7594.08	395.337	19.2091	3.35641e-07
Q13263	Q13263|TIF1B_HUMAN	S	LAS(+79.97)PSGS(+79.97)TSSGLEVVAPEGTS(+79.97)APGGGPGTLDDSATIC(+57.02)R	3	38	Transcription intermediary factor 1-beta OS=Homo sapiens OX=9606 GN=TRIM28 PE=1 SV=5	Transcription intermediary factor 1-beta	TRIM28	35.84	3797.58	1.9	592	629	S3:Phosphorylation (STY):7.32;S7:Phosphorylation (STY):0.00;S21:Phosphorylation (STY):0.00;C37:Carbamidomethylation:1000.00	S594	EGPRLASPSGSTS	2680.46	139.59	19.2023	0.000358241
Q13263	Q13263|TIF1B_HUMAN	S	LAS(+79.97)PSGS(+79.97)TSSGLEVVAPEGTS(+79.97)APGGGPGTLDDSATIC(+57.02)R	7	38	Transcription intermediary factor 1-beta OS=Homo sapiens OX=9606 GN=TRIM28 PE=1 SV=5	Transcription intermediary factor 1-beta	TRIM28	35.84	3797.58	1.9	592	629	S3:Phosphorylation (STY):7.32;S7:Phosphorylation (STY):0.00;S21:Phosphorylation (STY):0.00;C37:Carbamidomethylation:1000.00	S598	LASPSGSTSSGLE	2680.46	139.59	19.2023	0.000358241
Q13263	Q13263|TIF1B_HUMAN	S	LAS(+79.97)PSGS(+79.97)TSSGLEVVAPEGTS(+79.97)APGGGPGTLDDSATIC(+57.02)R	21	38	Transcription intermediary factor 1-beta OS=Homo sapiens OX=9606 GN=TRIM28 PE=1 SV=5	Transcription intermediary factor 1-beta	TRIM28	35.84	3797.58	1.9	592	629	S3:Phosphorylation (STY):7.32;S7:Phosphorylation (STY):0.00;S21:Phosphorylation (STY):0.00;C37:Carbamidomethylation:1000.00	S612	VAPEGTSAPGGGP	2680.46	139.59	19.2023	0.000358241
O60832	O60832|DKC1_HUMAN	S	KRES(+79.97)ES(+79.97)ES(+79.97)DET(+79.97)PPAAPQLIK	4	20	H/ACA ribonucleoprotein complex subunit DKC1 OS=Homo sapiens OX=9606 GN=DKC1 PE=1 SV=3	H/ACA ribonucleoprotein complex subunit DKC1	DKC1	66.99	2530.97	-0.4	448	467		S451	AKRKRESESESDE	14555.8	761.209	19.122	5.76608e-09
O60832	O60832|DKC1_HUMAN	S	KRES(+79.97)ES(+79.97)ES(+79.97)DET(+79.97)PPAAPQLIK	6	20	H/ACA ribonucleoprotein complex subunit DKC1 OS=Homo sapiens OX=9606 GN=DKC1 PE=1 SV=3	H/ACA ribonucleoprotein complex subunit DKC1	DKC1	66.99	2530.97	-0.4	448	467		S453	RKRESESESDETP	14555.8	761.209	19.122	5.76608e-09
O60832	O60832|DKC1_HUMAN	S	KRES(+79.97)ES(+79.97)ES(+79.97)DET(+79.97)PPAAPQLIK	8	20	H/ACA ribonucleoprotein complex subunit DKC1 OS=Homo sapiens OX=9606 GN=DKC1 PE=1 SV=3	H/ACA ribonucleoprotein complex subunit DKC1	DKC1	66.99	2530.97	-0.4	448	467		S455	RESESESDETPPA	14555.8	761.209	19.122	5.76608e-09
O60832	O60832|DKC1_HUMAN	T	KRES(+79.97)ES(+79.97)ES(+79.97)DET(+79.97)PPAAPQLIK	11	20	H/ACA ribonucleoprotein complex subunit DKC1 OS=Homo sapiens OX=9606 GN=DKC1 PE=1 SV=3	H/ACA ribonucleoprotein complex subunit DKC1	DKC1	66.99	2530.97	-0.4	448	467		T458	ESESDETPPAAPQ	14555.8	761.209	19.122	5.76608e-09
P12755	P12755|SKI_HUMAN	S	VVS(+79.97)SPPC(+57.02)AAAVSR	3	13	Ski oncogene OS=Homo sapiens OX=9606 GN=SKI PE=1 SV=1	Ski oncogene	SKI	28.76	1379.63	8.2	429	441	S3:Phosphorylation (STY):11.06;C7:Carbamidomethylation:1000.00	S431	AQQKVVSSPPCAA	1534.18	80.262	19.1146	0.00961334
Q13480	Q13480|GAB1_HUMAN:Q9HCD5|NCOA5_HUMAN	S	S(+79.97)SPKT(+79.97)PPR	1	8	GRB2-associated-binding protein 1 OS=Homo sapiens OX=9606 GN=GAB1 PE=1 SV=2	GRB2-associated-binding protein 1	GAB1	21.34	1028.41	11	499	506	S1:Phosphorylation (STY):0.00;T5:Phosphorylation (STY):0.00	S499	AHMGFRSSPKTPP	4230.11	221.345	19.1109	0.000221655
Q13480	Q13480|GAB1_HUMAN:Q9HCD5|NCOA5_HUMAN	T	S(+79.97)SPKT(+79.97)PPR	5	8	GRB2-associated-binding protein 1 OS=Homo sapiens OX=9606 GN=GAB1 PE=1 SV=2	GRB2-associated-binding protein 1	GAB1	21.34	1028.41	11	499	506	S1:Phosphorylation (STY):0.00;T5:Phosphorylation (STY):0.00	T503	FRSSPKTPPRRPV	4230.11	221.345	19.1109	0.000221655
Q8TCS8	Q8TCS8|PNPT1_HUMAN	S	LRPLS(+79.97)DGPFLLPR	5	13	Polyribonucleotide nucleotidyltransferase 1, mitochondrial OS=Homo sapiens OX=9606 GN=PNPT1 PE=1 SV=2	Polyribonucleotide nucleotidyltransferase 1, mitochondrial	PNPT1	20.28	1559.82	-14.9	13	25		S17	LRLRPLSDGPFLL	2046.69	107.519	19.0356	0.00226727
Q15910	Q15910|EZH2_HUMAN	S	GRLPNNS(+79.97)SRPST(+79.97)PTINVLESK	7	21	Histone-lysine N-methyltransferase EZH2 OS=Homo sapiens OX=9606 GN=EZH2 PE=1 SV=2	Histone-lysine N-methyltransferase EZH2	EZH2	40.48	2426.14	0.8	356	376	S7:Phosphorylation (STY):0.00;T12:Phosphorylation (STY):0.00	S362	GRLPNNSSRPSTP	5964.64	313.621	19.0186	0.000109567
Q15910	Q15910|EZH2_HUMAN	T	GRLPNNS(+79.97)SRPST(+79.97)PTINVLESK	12	21	Histone-lysine N-methyltransferase EZH2 OS=Homo sapiens OX=9606 GN=EZH2 PE=1 SV=2	Histone-lysine N-methyltransferase EZH2	EZH2	40.48	2426.14	0.8	356	376	S7:Phosphorylation (STY):0.00;T12:Phosphorylation (STY):0.00	T367	NSSRPSTPTINVL	5964.64	313.621	19.0186	0.000109567
Q16637	Q16637|SMN_HUMAN	S	GTGQS(+79.97)DDS(+79.97)DIWDDTALIK	5	18	Survival motor neuron protein OS=Homo sapiens OX=9606 GN=SMN1 PE=1 SV=1	Survival motor neuron protein	SMN1	82.2	2095.8	3.2	24	41	S5:Phosphorylation (STY):13.38;S8:Phosphorylation (STY):71.75	S28	RRGTGQSDDSDIW	151447	7965.5	19.0129	1.67555e-18
Q16637	Q16637|SMN_HUMAN	S	GTGQS(+79.97)DDS(+79.97)DIWDDTALIK	8	18	Survival motor neuron protein OS=Homo sapiens OX=9606 GN=SMN1 PE=1 SV=1	Survival motor neuron protein	SMN1	82.2	2095.8	3.2	24	41	S5:Phosphorylation (STY):13.38;S8:Phosphorylation (STY):71.75	S31	TGQSDDSDIWDDT	151447	7965.5	19.0129	1.67555e-18
P02545	P02545|LMNA_HUMAN	S	LRLS(+79.97)PS(+79.97)PT(+79.97)SQRS(+79.97)R	4	13	Prelamin-A/C OS=Homo sapiens OX=9606 GN=LMNA PE=1 SV=1	Prelamin-A/C	LMNA	34.46	1803.69	1.6	387	399	S4:Phosphorylation (STY):39.44;S6:Phosphorylation (STY):29.32;T8:Phosphorylation (STY):17.01;S12:Phosphorylation (STY):3.29	S390	EERLRLSPSPTSQ	10711.6	565.192	18.9522	5.19372e-09
P02545	P02545|LMNA_HUMAN	S	LRLS(+79.97)PS(+79.97)PT(+79.97)SQRS(+79.97)R	6	13	Prelamin-A/C OS=Homo sapiens OX=9606 GN=LMNA PE=1 SV=1	Prelamin-A/C	LMNA	34.46	1803.69	1.6	387	399	S4:Phosphorylation (STY):39.44;S6:Phosphorylation (STY):29.32;T8:Phosphorylation (STY):17.01;S12:Phosphorylation (STY):3.29	S392	RLRLSPSPTSQRS	10711.6	565.192	18.9522	5.19372e-09
P02545	P02545|LMNA_HUMAN	T	LRLS(+79.97)PS(+79.97)PT(+79.97)SQRS(+79.97)R	8	13	Prelamin-A/C OS=Homo sapiens OX=9606 GN=LMNA PE=1 SV=1	Prelamin-A/C	LMNA	34.46	1803.69	1.6	387	399	S4:Phosphorylation (STY):39.44;S6:Phosphorylation (STY):29.32;T8:Phosphorylation (STY):17.01;S12:Phosphorylation (STY):3.29	T394	RLSPSPTSQRSRG	10711.6	565.192	18.9522	5.19372e-09
P02545	P02545|LMNA_HUMAN	S	LRLS(+79.97)PS(+79.97)PT(+79.97)SQRS(+79.97)R	12	13	Prelamin-A/C OS=Homo sapiens OX=9606 GN=LMNA PE=1 SV=1	Prelamin-A/C	LMNA	34.46	1803.69	1.6	387	399	S4:Phosphorylation (STY):39.44;S6:Phosphorylation (STY):29.32;T8:Phosphorylation (STY):17.01;S12:Phosphorylation (STY):3.29	S398	SPTSQRSRGRASS	10711.6	565.192	18.9522	5.19372e-09
Q13136	Q13136|LIPA1_HUMAN	S	RS(+79.97)SDGS(+79.97)LSHEEDLAK	2	15	Liprin-alpha-1 OS=Homo sapiens OX=9606 GN=PPFIA1 PE=1 SV=1	Liprin-alpha-1	PPFIA1	37.18	1789.69	-3.1	237	251	S2:Phosphorylation (STY):0.00;S6:Phosphorylation (STY):8.22	S238	STSGKRSSDGSLS	17648.6	935.902	18.8573	1.65778e-08
Q13136	Q13136|LIPA1_HUMAN	S	RS(+79.97)SDGS(+79.97)LSHEEDLAK	6	15	Liprin-alpha-1 OS=Homo sapiens OX=9606 GN=PPFIA1 PE=1 SV=1	Liprin-alpha-1	PPFIA1	37.18	1789.69	-3.1	237	251	S2:Phosphorylation (STY):0.00;S6:Phosphorylation (STY):8.22	S242	KRSSDGSLSHEED	17648.6	935.902	18.8573	1.65778e-08
P28347	P28347|TEAD1_HUMAN	S	M(+42.01)EPSSWS(+79.97)GS(+79.97)ES(+79.97)PAENMER	7	18	Transcriptional enhancer factor TEF-1 OS=Homo sapiens OX=9606 GN=TEAD1 PE=1 SV=2	Transcriptional enhancer factor TEF-1	TEAD1	62.39	2291.72	2.9	1	18	M1:Acetylation (Protein N-term):1000.00;S7:Phosphorylation (STY):14.63;S9:Phosphorylation (STY):8.87;S11:Phosphorylation (STY):26.50	S7	MEPSSWSGSESPA	2119.95	113.008	18.7593	0.00238699
P28347	P28347|TEAD1_HUMAN	S	M(+42.01)EPSSWS(+79.97)GS(+79.97)ES(+79.97)PAENMER	9	18	Transcriptional enhancer factor TEF-1 OS=Homo sapiens OX=9606 GN=TEAD1 PE=1 SV=2	Transcriptional enhancer factor TEF-1	TEAD1	62.39	2291.72	2.9	1	18	M1:Acetylation (Protein N-term):1000.00;S7:Phosphorylation (STY):14.63;S9:Phosphorylation (STY):8.87;S11:Phosphorylation (STY):26.50	S9	PSSWSGSESPAEN	2119.95	113.008	18.7593	0.00238699
P28347	P28347|TEAD1_HUMAN	S	M(+42.01)EPSSWS(+79.97)GS(+79.97)ES(+79.97)PAENMER	11	18	Transcriptional enhancer factor TEF-1 OS=Homo sapiens OX=9606 GN=TEAD1 PE=1 SV=2	Transcriptional enhancer factor TEF-1	TEAD1	62.39	2291.72	2.9	1	18	M1:Acetylation (Protein N-term):1000.00;S7:Phosphorylation (STY):14.63;S9:Phosphorylation (STY):8.87;S11:Phosphorylation (STY):26.50	S11	SWSGSESPAENME	2119.95	113.008	18.7593	0.00238699
P49736	P49736|MCM2_HUMAN	S	A(+42.01)ES(+79.97)SES(+79.97)FTMASS(+79.97)PAQR	3	16	DNA replication licensing factor MCM2 OS=Homo sapiens OX=9606 GN=MCM2 PE=1 SV=4	DNA replication licensing factor MCM2	MCM2	54.25	1966.65	5.1	2	17	A1:Acetylation (Protein N-term):1000.00;S3:Phosphorylation (STY):0.00;S6:Phosphorylation (STY):14.63;S12:Phosphorylation (STY):17.01	S4	___MAESSESFTM	1960.39	104.545	18.7517	0.00378395
P49736	P49736|MCM2_HUMAN	S	A(+42.01)ES(+79.97)SES(+79.97)FTMASS(+79.97)PAQR	6	16	DNA replication licensing factor MCM2 OS=Homo sapiens OX=9606 GN=MCM2 PE=1 SV=4	DNA replication licensing factor MCM2	MCM2	54.25	1966.65	5.1	2	17	A1:Acetylation (Protein N-term):1000.00;S3:Phosphorylation (STY):0.00;S6:Phosphorylation (STY):14.63;S12:Phosphorylation (STY):17.01	S7	MAESSESFTMASS	1960.39	104.545	18.7517	0.00378395
P49736	P49736|MCM2_HUMAN	S	A(+42.01)ES(+79.97)SES(+79.97)FTMASS(+79.97)PAQR	12	16	DNA replication licensing factor MCM2 OS=Homo sapiens OX=9606 GN=MCM2 PE=1 SV=4	DNA replication licensing factor MCM2	MCM2	54.25	1966.65	5.1	2	17	A1:Acetylation (Protein N-term):1000.00;S3:Phosphorylation (STY):0.00;S6:Phosphorylation (STY):14.63;S12:Phosphorylation (STY):17.01	S13	SFTMASSPAQRRR	1960.39	104.545	18.7517	0.00378395
Q8N271	Q8N271|PROM2_HUMAN	S	RLS(+79.97)ST(+79.97)S(+79.97)SEETQLFHIPR	3	17	Prominin-2 OS=Homo sapiens OX=9606 GN=PROM2 PE=1 SV=1	Prominin-2	PROM2	37.4	2226.91	0.7	812	828	S3:Phosphorylation (STY):7.65;T5:Phosphorylation (STY):0.00;S6:Phosphorylation (STY):0.00	S814	PIRKRLSSTSSEE	998.787	53.4782	18.6765	0.0116057
Q8N271	Q8N271|PROM2_HUMAN	T	RLS(+79.97)ST(+79.97)S(+79.97)SEETQLFHIPR	5	17	Prominin-2 OS=Homo sapiens OX=9606 GN=PROM2 PE=1 SV=1	Prominin-2	PROM2	37.4	2226.91	0.7	812	828	S3:Phosphorylation (STY):7.65;T5:Phosphorylation (STY):0.00;S6:Phosphorylation (STY):0.00	T816	RKRLSSTSSEETQ	998.787	53.4782	18.6765	0.0116057
Q8N271	Q8N271|PROM2_HUMAN	S	RLS(+79.97)ST(+79.97)S(+79.97)SEETQLFHIPR	6	17	Prominin-2 OS=Homo sapiens OX=9606 GN=PROM2 PE=1 SV=1	Prominin-2	PROM2	37.4	2226.91	0.7	812	828	S3:Phosphorylation (STY):7.65;T5:Phosphorylation (STY):0.00;S6:Phosphorylation (STY):0.00	S817	KRLSSTSSEETQL	998.787	53.4782	18.6765	0.0116057
Q02952	Q02952|AKA12_HUMAN	S	SATLSS(+79.97)TES(+79.97)TAS(+79.97)EMQEEMK	6	19	A-kinase anchor protein 12 OS=Homo sapiens OX=9606 GN=AKAP12 PE=1 SV=4	A-kinase anchor protein 12	AKAP12	59.21	2285.78	16.2	640	658	S6:Phosphorylation (STY):0.00;S9:Phosphorylation (STY):0.00;S12:Phosphorylation (STY):17.01	S645	KSATLSSTESTAS	1495.06	80.1558	18.652	0.00161832
Q02952	Q02952|AKA12_HUMAN	S	SATLSS(+79.97)TES(+79.97)TAS(+79.97)EMQEEMK	9	19	A-kinase anchor protein 12 OS=Homo sapiens OX=9606 GN=AKAP12 PE=1 SV=4	A-kinase anchor protein 12	AKAP12	59.21	2285.78	16.2	640	658	S6:Phosphorylation (STY):0.00;S9:Phosphorylation (STY):0.00;S12:Phosphorylation (STY):17.01	S648	TLSSTESTASEMQ	1495.06	80.1558	18.652	0.00161832
Q02952	Q02952|AKA12_HUMAN	S	SATLSS(+79.97)TES(+79.97)TAS(+79.97)EMQEEMK	12	19	A-kinase anchor protein 12 OS=Homo sapiens OX=9606 GN=AKAP12 PE=1 SV=4	A-kinase anchor protein 12	AKAP12	59.21	2285.78	16.2	640	658	S6:Phosphorylation (STY):0.00;S9:Phosphorylation (STY):0.00;S12:Phosphorylation (STY):17.01	S651	STESTASEMQEEM	1495.06	80.1558	18.652	0.00161832
Q9BYG3	Q9BYG3|MK67I_HUMAN	T	TVDSQGPT(+79.97)PVC(+57.02)T(+79.97)PTFLER	8	18	MKI67 FHA domain-interacting nucleolar phosphoprotein OS=Homo sapiens OX=9606 GN=NIFK PE=1 SV=1	MKI67 FHA domain-interacting nucleolar phosphoprotein	NIFK	64.03	2163.89	3.3	227	244	T8:Phosphorylation (STY):69.71;C11:Carbamidomethylation:1000.00;T12:Phosphorylation (STY):18.53	T234	VDSQGPTPVCTPT	23024.8	1235.55	18.6352	9.82552e-18
Q9BYG3	Q9BYG3|MK67I_HUMAN	T	TVDSQGPT(+79.97)PVC(+57.02)T(+79.97)PTFLER	12	18	MKI67 FHA domain-interacting nucleolar phosphoprotein OS=Homo sapiens OX=9606 GN=NIFK PE=1 SV=1	MKI67 FHA domain-interacting nucleolar phosphoprotein	NIFK	64.03	2163.89	3.3	227	244	T8:Phosphorylation (STY):69.71;C11:Carbamidomethylation:1000.00;T12:Phosphorylation (STY):18.53	T238	GPTPVCTPTFLER	23024.8	1235.55	18.6352	9.82552e-18
P63104	P63104|1433Z_HUMAN	T	DNLTLWTSDT(+79.97)QGDEAEAGEGGEN	10	23	14-3-3 protein zeta/delta OS=Homo sapiens OX=9606 GN=YWHAZ PE=1 SV=1	14-3-3 protein zeta/delta	YWHAZ	76.24	2487.96	3.2	223	245	T10:Phosphorylation (STY):25.66	T232	TLWTSDTQGDEAE	8907.79	478.577	18.6131	6.27362e-08
Q96N67	Q96N67|DOCK7_HUMAN	S	S(+79.97)MSIDDTPR	1	9	Dedicator of cytokinesis protein 7 OS=Homo sapiens OX=9606 GN=DOCK7 PE=1 SV=4	Dedicator of cytokinesis protein 7	DOCK7	54.75	1100.42	12.5	180	188	S1:Phosphorylation (STY):17.01	S180	DDLKRRSMSIDDT	1970.89	106.987	18.4218	0.00400042
Q9UQ35	Q9UQ35|SRRM2_HUMAN	S	S(+79.97)RS(+79.97)GS(+79.97)S(+79.97)QELDVKPS(+79.97)ASPQER	1	20	Serine/arginine repetitive matrix protein 2 OS=Homo sapiens OX=9606 GN=SRRM2 PE=1 SV=2	Serine/arginine repetitive matrix protein 2	SRRM2	33.28	2543.88	-0.5	1537	1556	S1:Phosphorylation (STY):36.52;S3:Phosphorylation (STY):30.24;S5:Phosphorylation (STY):33.80;S6:Phosphorylation (STY):35.88;S14:Phosphorylation (STY):0.00	S1537	TPLGQRSRSGSSQ	2009.79	109.373	18.3756	0.00403192
Q9UQ35	Q9UQ35|SRRM2_HUMAN	S	S(+79.97)RS(+79.97)GS(+79.97)S(+79.97)QELDVKPS(+79.97)ASPQER	3	20	Serine/arginine repetitive matrix protein 2 OS=Homo sapiens OX=9606 GN=SRRM2 PE=1 SV=2	Serine/arginine repetitive matrix protein 2	SRRM2	33.28	2543.88	-0.5	1537	1556	S1:Phosphorylation (STY):36.52;S3:Phosphorylation (STY):30.24;S5:Phosphorylation (STY):33.80;S6:Phosphorylation (STY):35.88;S14:Phosphorylation (STY):0.00	S1539	LGQRSRSGSSQEL	2009.79	109.373	18.3756	0.00403192
Q9UQ35	Q9UQ35|SRRM2_HUMAN	S	S(+79.97)RS(+79.97)GS(+79.97)S(+79.97)QELDVKPS(+79.97)ASPQER	5	20	Serine/arginine repetitive matrix protein 2 OS=Homo sapiens OX=9606 GN=SRRM2 PE=1 SV=2	Serine/arginine repetitive matrix protein 2	SRRM2	33.28	2543.88	-0.5	1537	1556	S1:Phosphorylation (STY):36.52;S3:Phosphorylation (STY):30.24;S5:Phosphorylation (STY):33.80;S6:Phosphorylation (STY):35.88;S14:Phosphorylation (STY):0.00	S1541	QRSRSGSSQELDV	2009.79	109.373	18.3756	0.00403192
Q9UQ35	Q9UQ35|SRRM2_HUMAN	S	S(+79.97)RS(+79.97)GS(+79.97)S(+79.97)QELDVKPS(+79.97)ASPQER	6	20	Serine/arginine repetitive matrix protein 2 OS=Homo sapiens OX=9606 GN=SRRM2 PE=1 SV=2	Serine/arginine repetitive matrix protein 2	SRRM2	33.28	2543.88	-0.5	1537	1556	S1:Phosphorylation (STY):36.52;S3:Phosphorylation (STY):30.24;S5:Phosphorylation (STY):33.80;S6:Phosphorylation (STY):35.88;S14:Phosphorylation (STY):0.00	S1542	RSRSGSSQELDVK	2009.79	109.373	18.3756	0.00403192
Q9UQ35	Q9UQ35|SRRM2_HUMAN	S	S(+79.97)RS(+79.97)GS(+79.97)S(+79.97)QELDVKPS(+79.97)ASPQER	14	20	Serine/arginine repetitive matrix protein 2 OS=Homo sapiens OX=9606 GN=SRRM2 PE=1 SV=2	Serine/arginine repetitive matrix protein 2	SRRM2	33.28	2543.88	-0.5	1537	1556	S1:Phosphorylation (STY):36.52;S3:Phosphorylation (STY):30.24;S5:Phosphorylation (STY):33.80;S6:Phosphorylation (STY):35.88;S14:Phosphorylation (STY):0.00	S1550	ELDVKPSASPQER	2009.79	109.373	18.3756	0.00403192
Q3KQU3	Q3KQU3|MA7D1_HUMAN	S	ARPS(+79.97)SPSTSWHRPAS(+79.97)PC(+57.02)PSPGPGHTLPPKPPS(+79.97)PR	4	34	MAP7 domain-containing protein 1 OS=Homo sapiens OX=9606 GN=MAP7D1 PE=1 SV=1	MAP7 domain-containing protein 1	MAP7D1	57.77	3819.69	4.7	465	498	S4:Phosphorylation (STY):0.00;S15:Phosphorylation (STY):6.04;C17:Carbamidomethylation:1000.00;S32:Phosphorylation (STY):26.08	S468	KSKARPSSPSTSW	6886.46	375.412	18.3438	2.20709e-05
Q3KQU3	Q3KQU3|MA7D1_HUMAN	S	ARPS(+79.97)SPSTSWHRPAS(+79.97)PC(+57.02)PSPGPGHTLPPKPPS(+79.97)PR	15	34	MAP7 domain-containing protein 1 OS=Homo sapiens OX=9606 GN=MAP7D1 PE=1 SV=1	MAP7 domain-containing protein 1	MAP7D1	57.77	3819.69	4.7	465	498	S4:Phosphorylation (STY):0.00;S15:Phosphorylation (STY):6.04;C17:Carbamidomethylation:1000.00;S32:Phosphorylation (STY):26.08	S479	SWHRPASPCPSPG	6886.46	375.412	18.3438	2.20709e-05
Q3KQU3	Q3KQU3|MA7D1_HUMAN	S	ARPS(+79.97)SPSTSWHRPAS(+79.97)PC(+57.02)PSPGPGHTLPPKPPS(+79.97)PR	32	34	MAP7 domain-containing protein 1 OS=Homo sapiens OX=9606 GN=MAP7D1 PE=1 SV=1	MAP7 domain-containing protein 1	MAP7D1	57.77	3819.69	4.7	465	498	S4:Phosphorylation (STY):0.00;S15:Phosphorylation (STY):6.04;C17:Carbamidomethylation:1000.00;S32:Phosphorylation (STY):26.08	S496	LPPKPPSPRGTTA	6886.46	375.412	18.3438	2.20709e-05
Q3KQU3	Q3KQU3|MA7D1_HUMAN	S	ARPSS(+79.97)PSTSWHRPAS(+79.97)PC(+57.02)PSPGPGHTLPPKPPS(+79.97)PR	5	34	MAP7 domain-containing protein 1 OS=Homo sapiens OX=9606 GN=MAP7D1 PE=1 SV=1	MAP7 domain-containing protein 1	MAP7D1	38.17	3819.69	-0.1	465	498	S5:Phosphorylation (STY):0.00;S15:Phosphorylation (STY):7.03;C17:Carbamidomethylation:1000.00;S32:Phosphorylation (STY):20.76	S469	SKARPSSPSTSWH	6886.46	375.412	18.3438	2.20709e-05
Q3KQU3	Q3KQU3|MA7D1_HUMAN	S	ARPSS(+79.97)PSTSWHRPAS(+79.97)PC(+57.02)PSPGPGHTLPPKPPS(+79.97)PR	15	34	MAP7 domain-containing protein 1 OS=Homo sapiens OX=9606 GN=MAP7D1 PE=1 SV=1	MAP7 domain-containing protein 1	MAP7D1	38.17	3819.69	-0.1	465	498	S5:Phosphorylation (STY):0.00;S15:Phosphorylation (STY):7.03;C17:Carbamidomethylation:1000.00;S32:Phosphorylation (STY):20.76	S479	SWHRPASPCPSPG	6886.46	375.412	18.3438	2.20709e-05
Q3KQU3	Q3KQU3|MA7D1_HUMAN	S	ARPSS(+79.97)PSTSWHRPAS(+79.97)PC(+57.02)PSPGPGHTLPPKPPS(+79.97)PR	32	34	MAP7 domain-containing protein 1 OS=Homo sapiens OX=9606 GN=MAP7D1 PE=1 SV=1	MAP7 domain-containing protein 1	MAP7D1	38.17	3819.69	-0.1	465	498	S5:Phosphorylation (STY):0.00;S15:Phosphorylation (STY):7.03;C17:Carbamidomethylation:1000.00;S32:Phosphorylation (STY):20.76	S496	LPPKPPSPRGTTA	6886.46	375.412	18.3438	2.20709e-05
Q15361	Q15361|TTF1_HUMAN	S	YLS(+79.97)ADS(+79.97)GDADDS(+79.97)DADLGSAVK	3	21	Transcription termination factor 1 OS=Homo sapiens OX=9606 GN=TTF1 PE=1 SV=3	Transcription termination factor 1	TTF1	58.76	2310.79	2.2	476	496	S3:Phosphorylation (STY):0.00;S6:Phosphorylation (STY):12.35;S12:Phosphorylation (STY):53.33	S478	SEIRYLSADSGDA	5401.16	294.563	18.3362	0.00032909
Q15361	Q15361|TTF1_HUMAN	S	YLS(+79.97)ADS(+79.97)GDADDS(+79.97)DADLGSAVK	6	21	Transcription termination factor 1 OS=Homo sapiens OX=9606 GN=TTF1 PE=1 SV=3	Transcription termination factor 1	TTF1	58.76	2310.79	2.2	476	496	S3:Phosphorylation (STY):0.00;S6:Phosphorylation (STY):12.35;S12:Phosphorylation (STY):53.33	S481	RYLSADSGDADDS	5401.16	294.563	18.3362	0.00032909
Q15361	Q15361|TTF1_HUMAN	S	YLS(+79.97)ADS(+79.97)GDADDS(+79.97)DADLGSAVK	12	21	Transcription termination factor 1 OS=Homo sapiens OX=9606 GN=TTF1 PE=1 SV=3	Transcription termination factor 1	TTF1	58.76	2310.79	2.2	476	496	S3:Phosphorylation (STY):0.00;S6:Phosphorylation (STY):12.35;S12:Phosphorylation (STY):53.33	S487	SGDADDSDADLGS	5401.16	294.563	18.3362	0.00032909
Q12888	Q12888|TP53B_HUMAN	S	ETAVPGPLGIEDIS(+79.97)PNLS(+79.97)PDDKSFSR	14	26	TP53-binding protein 1 OS=Homo sapiens OX=9606 GN=TP53BP1 PE=1 SV=2	TP53-binding protein 1	TP53BP1	51.34	2900.29	-1.3	1413	1438	S14:Phosphorylation (STY):32.47;S18:Phosphorylation (STY):33.54	S1426	LGIEDISPNLSPD	4430.95	242.383	18.2808	0.000690719
Q12888	Q12888|TP53B_HUMAN	S	ETAVPGPLGIEDIS(+79.97)PNLS(+79.97)PDDKSFSR	18	26	TP53-binding protein 1 OS=Homo sapiens OX=9606 GN=TP53BP1 PE=1 SV=2	TP53-binding protein 1	TP53BP1	51.34	2900.29	-1.3	1413	1438	S14:Phosphorylation (STY):32.47;S18:Phosphorylation (STY):33.54	S1430	DISPNLSPDDKSF	4430.95	242.383	18.2808	0.000690719
Q8WVC0	Q8WVC0|LEO1_HUMAN	S	IYS(+79.97)S(+79.97)DS(+79.97)DEGS(+79.97)EEDKAQR	3	17	RNA polymerase-associated protein LEO1 OS=Homo sapiens OX=9606 GN=LEO1 PE=1 SV=1	RNA polymerase-associated protein LEO1	LEO1	63.45	2234.67	-0.1	605	621	S3:Phosphorylation (STY):14.02;S4:Phosphorylation (STY):26.31;S6:Phosphorylation (STY):33.81;S10:Phosphorylation (STY):41.81	S607	ERARIYSSDSDEG	13382.6	732.772	18.263	2.47048e-06
Q8WVC0	Q8WVC0|LEO1_HUMAN	S	IYS(+79.97)S(+79.97)DS(+79.97)DEGS(+79.97)EEDKAQR	4	17	RNA polymerase-associated protein LEO1 OS=Homo sapiens OX=9606 GN=LEO1 PE=1 SV=1	RNA polymerase-associated protein LEO1	LEO1	63.45	2234.67	-0.1	605	621	S3:Phosphorylation (STY):14.02;S4:Phosphorylation (STY):26.31;S6:Phosphorylation (STY):33.81;S10:Phosphorylation (STY):41.81	S608	RARIYSSDSDEGS	13382.6	732.772	18.263	2.47048e-06
Q8WVC0	Q8WVC0|LEO1_HUMAN	S	IYS(+79.97)S(+79.97)DS(+79.97)DEGS(+79.97)EEDKAQR	6	17	RNA polymerase-associated protein LEO1 OS=Homo sapiens OX=9606 GN=LEO1 PE=1 SV=1	RNA polymerase-associated protein LEO1	LEO1	63.45	2234.67	-0.1	605	621	S3:Phosphorylation (STY):14.02;S4:Phosphorylation (STY):26.31;S6:Phosphorylation (STY):33.81;S10:Phosphorylation (STY):41.81	S610	RIYSSDSDEGSEE	13382.6	732.772	18.263	2.47048e-06
Q8WVC0	Q8WVC0|LEO1_HUMAN	S	IYS(+79.97)S(+79.97)DS(+79.97)DEGS(+79.97)EEDKAQR	10	17	RNA polymerase-associated protein LEO1 OS=Homo sapiens OX=9606 GN=LEO1 PE=1 SV=1	RNA polymerase-associated protein LEO1	LEO1	63.45	2234.67	-0.1	605	621	S3:Phosphorylation (STY):14.02;S4:Phosphorylation (STY):26.31;S6:Phosphorylation (STY):33.81;S10:Phosphorylation (STY):41.81	S614	SDSDEGSEEDKAQ	13382.6	732.772	18.263	2.47048e-06
O75683	O75683|SURF6_HUMAN:Q2VIQ3|KIF4B_HUMAN:O95239|KIF4A_HUMAN	S	VEVS(+79.97)EDEPASK	4	11	Surfeit locus protein 6 OS=Homo sapiens OX=9606 GN=SURF6 PE=1 SV=3	Surfeit locus protein 6	SURF6	53.3	1268.52	-8.3	203	213	S4:Phosphorylation (STY):34.81	S206	FNKVEVSEDEPAS	2991.18	165.178	18.1088	0.00227693
Q99590	Q99590|SCAFB_HUMAN	S	RS(+79.97)ES(+79.97)LSPR	2	8	Protein SCAF11 OS=Homo sapiens OX=9606 GN=SCAF11 PE=1 SV=2	Protein SCAF11	SCAF11	23.21	1090.42	-0.4	877	884	S2:Phosphorylation (STY):18.33;S4:Phosphorylation (STY):14.04	S878	TRESRRSESLSPR	3163.04	175.303	18.0432	0.00297908
Q99590	Q99590|SCAFB_HUMAN	S	RS(+79.97)ES(+79.97)LSPR	4	8	Protein SCAF11 OS=Homo sapiens OX=9606 GN=SCAF11 PE=1 SV=2	Protein SCAF11	SCAF11	23.21	1090.42	-0.4	877	884	S2:Phosphorylation (STY):18.33;S4:Phosphorylation (STY):14.04	S880	ESRRSESLSPRRE	3163.04	175.303	18.0432	0.00297908
Q9Y520	Q9Y520|PRC2C_HUMAN	S	EESETRSES(+79.97)SDFEVVPK	9	17	Protein PRRC2C OS=Homo sapiens OX=9606 GN=PRRC2C PE=1 SV=4	Protein PRRC2C	PRRC2C	30	2033.85	2.3	1240	1256	S9:Phosphorylation (STY):0.00	S1248	SETRSESSDFEVV	2112.43	117.582	17.9656	0.00277562
P25054	P25054|APC_HUMAN	S	VTPFNYNPS(+79.97)PR	9	11	Adenomatous polyposis coli protein OS=Homo sapiens OX=9606 GN=APC PE=1 SV=2	Adenomatous polyposis coli protein	APC	33.89	1370.6	3.3	2781	2791	S9:Phosphorylation (STY):22.69	S2789	PFNYNPSPRKSSA	971.778	54.3984	17.8641	0.012946
Q86WB0	Q86WB0|NIPA_HUMAN	S	SWDS(+79.97)SS(+79.97)PVDRPEPEAASPTTR	4	21	Nuclear-interacting partner of ALK OS=Homo sapiens OX=9606 GN=ZC3HC1 PE=1 SV=1	Nuclear-interacting partner of ALK	ZC3HC1	21.25	2430.97	-4.2	354	374	S4:Phosphorylation (STY):0.00;S6:Phosphorylation (STY):17.01	S357	RTRSWDSSSPVDR	3264.98	183.073	17.8343	0.00309698
Q86WB0	Q86WB0|NIPA_HUMAN	S	SWDS(+79.97)SS(+79.97)PVDRPEPEAASPTTR	6	21	Nuclear-interacting partner of ALK OS=Homo sapiens OX=9606 GN=ZC3HC1 PE=1 SV=1	Nuclear-interacting partner of ALK	ZC3HC1	21.25	2430.97	-4.2	354	374	S4:Phosphorylation (STY):0.00;S6:Phosphorylation (STY):17.01	S359	RSWDSSSPVDRPE	3264.98	183.073	17.8343	0.00309698
Q15149	Q15149|PLEC_HUMAN	S	S(+79.97)RS(+79.97)SSVGS(+79.97)SSSYPIS(+79.97)PAVSR	1	20	Plectin OS=Homo sapiens OX=9606 GN=PLEC PE=1 SV=3	Plectin	PLEC	50.77	2316.85	-0.3	4382	4401	S1:Phosphorylation (STY):0.00;S3:Phosphorylation (STY):0.00;S8:Phosphorylation (STY):9.74;S15:Phosphorylation (STY):16.51	S4382	NAGGFRSRSSSVG	17102.6	968.628	17.6566	1.65469e-12
Q15149	Q15149|PLEC_HUMAN	S	S(+79.97)RS(+79.97)SSVGS(+79.97)SSSYPIS(+79.97)PAVSR	3	20	Plectin OS=Homo sapiens OX=9606 GN=PLEC PE=1 SV=3	Plectin	PLEC	50.77	2316.85	-0.3	4382	4401	S1:Phosphorylation (STY):0.00;S3:Phosphorylation (STY):0.00;S8:Phosphorylation (STY):9.74;S15:Phosphorylation (STY):16.51	S4384	GGFRSRSSSVGSS	17102.6	968.628	17.6566	1.65469e-12
Q15149	Q15149|PLEC_HUMAN	S	S(+79.97)RS(+79.97)SSVGS(+79.97)SSSYPIS(+79.97)PAVSR	8	20	Plectin OS=Homo sapiens OX=9606 GN=PLEC PE=1 SV=3	Plectin	PLEC	50.77	2316.85	-0.3	4382	4401	S1:Phosphorylation (STY):0.00;S3:Phosphorylation (STY):0.00;S8:Phosphorylation (STY):9.74;S15:Phosphorylation (STY):16.51	S4389	RSSSVGSSSSYPI	17102.6	968.628	17.6566	1.65469e-12
Q15149	Q15149|PLEC_HUMAN	S	S(+79.97)RS(+79.97)SSVGS(+79.97)SSSYPIS(+79.97)PAVSR	15	20	Plectin OS=Homo sapiens OX=9606 GN=PLEC PE=1 SV=3	Plectin	PLEC	50.77	2316.85	-0.3	4382	4401	S1:Phosphorylation (STY):0.00;S3:Phosphorylation (STY):0.00;S8:Phosphorylation (STY):9.74;S15:Phosphorylation (STY):16.51	S4396	SSSYPISPAVSRT	17102.6	968.628	17.6566	1.65469e-12
Q8WXE0	Q8WXE0|CSKI2_HUMAN:Q12802|AKP13_HUMAN	S	NSVGS(+79.97)EGS(+79.97)VGSIR	5	13	Caskin-2 OS=Homo sapiens OX=9606 GN=CASKIN2 PE=1 SV=2	Caskin-2	CASKIN2	38.06	1407.54	-5.7	402	414	S5:Phosphorylation (STY):44.84;S8:Phosphorylation (STY):16.66	S406	DRNSVGSEGSVGS	2349.67	133.091	17.6546	0.00025229
Q8WXE0	Q8WXE0|CSKI2_HUMAN:Q12802|AKP13_HUMAN	S	NSVGS(+79.97)EGS(+79.97)VGSIR	8	13	Caskin-2 OS=Homo sapiens OX=9606 GN=CASKIN2 PE=1 SV=2	Caskin-2	CASKIN2	38.06	1407.54	-5.7	402	414	S5:Phosphorylation (STY):44.84;S8:Phosphorylation (STY):16.66	S409	SVGSEGSVGSIRS	2349.67	133.091	17.6546	0.00025229
Q9UPQ0	Q9UPQ0|LIMC1_HUMAN	S	MPEANQLHLPNLNSQVDSPS(+79.97)SEK	20	23	LIM and calponin homology domains-containing protein 1 OS=Homo sapiens OX=9606 GN=LIMCH1 PE=1 SV=4	LIM and calponin homology domains-containing protein 1	LIMCH1	32.49	2614.17	-17.2	733	755	S20:Phosphorylation (STY):0.00	S752	SQVDSPSSEKSPV	2553.68	145.072	17.6029	0.00407429
Q6IN85	Q6IN85|P4R3A_HUMAN	S	TNLTSQSSTTNLPGSPGSPGS(+79.97)PGSPGS(+79.97)PGSVPK	21	33	Serine/threonine-protein phosphatase 4 regulatory subunit 3A OS=Homo sapiens OX=9606 GN=PPP4R3A PE=1 SV=1	Serine/threonine-protein phosphatase 4 regulatory subunit 3A	PPP4R3A	61.17	3196.4	3.3	754	786	S21:Phosphorylation (STY):12.33;S27:Phosphorylation (STY):0.00	S774	SPGSPGSPGSPGS	12165.7	691.555	17.5919	1.05216e-05
Q6IN85	Q6IN85|P4R3A_HUMAN	S	TNLTSQSSTTNLPGSPGSPGS(+79.97)PGSPGS(+79.97)PGSVPK	27	33	Serine/threonine-protein phosphatase 4 regulatory subunit 3A OS=Homo sapiens OX=9606 GN=PPP4R3A PE=1 SV=1	Serine/threonine-protein phosphatase 4 regulatory subunit 3A	PPP4R3A	61.17	3196.4	3.3	754	786	S21:Phosphorylation (STY):12.33;S27:Phosphorylation (STY):0.00	S780	SPGSPGSPGSVPK	12165.7	691.555	17.5919	1.05216e-05
Q8IVT2	Q8IVT2|MISP_HUMAN	T	ST(+79.97)PLEENVVDREQIDFLAAR	2	20	Mitotic interactor and substrate of PLK1 OS=Homo sapiens OX=9606 GN=MISP PE=1 SV=1	Mitotic interactor and substrate of PLK1	MISP	47.53	2381.13	3.5	178	197	T2:Phosphorylation (STY):0.00	T179	PGPPRSTPLEENV	565.103	32.1245	17.5911	0.000127799
Q9UKV3	Q9UKV3|ACINU_HUMAN	S	ASLVALPEQTAS(+79.97)EEET(+79.97)PPPLLTK	12	23	Apoptotic chromatin condensation inducer in the nucleus OS=Homo sapiens OX=9606 GN=ACIN1 PE=1 SV=2	Apoptotic chromatin condensation inducer in the nucleus	ACIN1	50.25	2580.2	-14.6	399	421	S12:Phosphorylation (STY):0.00;T16:Phosphorylation (STY):9.27	S410	LPEQTASEEETPP	1455.07	82.8645	17.5597	0.00872716
Q9UKV3	Q9UKV3|ACINU_HUMAN	T	ASLVALPEQTAS(+79.97)EEET(+79.97)PPPLLTK	16	23	Apoptotic chromatin condensation inducer in the nucleus OS=Homo sapiens OX=9606 GN=ACIN1 PE=1 SV=2	Apoptotic chromatin condensation inducer in the nucleus	ACIN1	50.25	2580.2	-14.6	399	421	S12:Phosphorylation (STY):0.00;T16:Phosphorylation (STY):9.27	T414	TASEEETPPPLLT	1455.07	82.8645	17.5597	0.00872716
P30414	P30414|NKTR_HUMAN	S	HDTVTVS(+79.97)SDLDQFTK	7	15	NK-tumor recognition protein OS=Homo sapiens OX=9606 GN=NKTR PE=1 SV=2	NK-tumor recognition protein	NKTR	39.63	1771.77	-2.6	1070	1084	S7:Phosphorylation (STY):0.00	S1076	HDTVTVSSDLDQF	1358.24	77.446	17.538	0.00537743
Q9H6Z4	Q9H6Z4|RANB3_HUMAN	S	SAGGS(+79.97)SPEGGEDS(+79.97)DREDGNYC(+57.02)PPVK	5	25	Ran-binding protein 3 OS=Homo sapiens OX=9606 GN=RANBP3 PE=1 SV=1	Ran-binding protein 3	RANBP3	68.76	2725.98	-1.6	96	120	S5:Phosphorylation (STY):0.00;S13:Phosphorylation (STY):29.06;C21:Carbamidomethylation:1000.00	S100	GRSAGGSSPEGGE	17340.3	989.229	17.5291	1.86232e-12
Q9H6Z4	Q9H6Z4|RANB3_HUMAN	S	SAGGS(+79.97)SPEGGEDS(+79.97)DREDGNYC(+57.02)PPVK	13	25	Ran-binding protein 3 OS=Homo sapiens OX=9606 GN=RANBP3 PE=1 SV=1	Ran-binding protein 3	RANBP3	68.76	2725.98	-1.6	96	120	S5:Phosphorylation (STY):0.00;S13:Phosphorylation (STY):29.06;C21:Carbamidomethylation:1000.00	S108	PEGGEDSDREDGN	17340.3	989.229	17.5291	1.86232e-12
Q8TE77	Q8TE77|SSH3_HUMAN	S	S(+79.97)PPGS(+79.97)GAST(+79.97)PVGPWDQAVQR	1	20	Protein phosphatase Slingshot homolog 3 OS=Homo sapiens OX=9606 GN=SSH3 PE=1 SV=2	Protein phosphatase Slingshot homolog 3	SSH3	54.39	2232.86	3.7	9	28	S1:Phosphorylation (STY):15.08;S5:Phosphorylation (STY):9.42;T9:Phosphorylation (STY):14.02	S9	LVTVSRSPPGSGA	1751.5	99.9995	17.5151	0.00325334
Q8TE77	Q8TE77|SSH3_HUMAN	S	S(+79.97)PPGS(+79.97)GAST(+79.97)PVGPWDQAVQR	5	20	Protein phosphatase Slingshot homolog 3 OS=Homo sapiens OX=9606 GN=SSH3 PE=1 SV=2	Protein phosphatase Slingshot homolog 3	SSH3	54.39	2232.86	3.7	9	28	S1:Phosphorylation (STY):15.08;S5:Phosphorylation (STY):9.42;T9:Phosphorylation (STY):14.02	S13	SRSPPGSGASTPV	1751.5	99.9995	17.5151	0.00325334
Q8TE77	Q8TE77|SSH3_HUMAN	T	S(+79.97)PPGS(+79.97)GAST(+79.97)PVGPWDQAVQR	9	20	Protein phosphatase Slingshot homolog 3 OS=Homo sapiens OX=9606 GN=SSH3 PE=1 SV=2	Protein phosphatase Slingshot homolog 3	SSH3	54.39	2232.86	3.7	9	28	S1:Phosphorylation (STY):15.08;S5:Phosphorylation (STY):9.42;T9:Phosphorylation (STY):14.02	T17	PGSGASTPVGPWD	1751.5	99.9995	17.5151	0.00325334
P50548	P50548|ERF_HUMAN	T	MKT(+79.97)PADTGFAFPDWAYKPESS(+79.97)PGSR	3	25	ETS domain-containing transcription factor ERF OS=Homo sapiens OX=9606 GN=ERF PE=1 SV=2	ETS domain-containing transcription factor ERF	ERF	46.33	2902.21	-0.8	1	25	T3:Phosphorylation (STY):25.70;S21:Phosphorylation (STY):0.00	T3	____MKTPADTGF	6801.67	389.759	17.4509	2.99998e-05
P50548	P50548|ERF_HUMAN	S	MKT(+79.97)PADTGFAFPDWAYKPESS(+79.97)PGSR	21	25	ETS domain-containing transcription factor ERF OS=Homo sapiens OX=9606 GN=ERF PE=1 SV=2	ETS domain-containing transcription factor ERF	ERF	46.33	2902.21	-0.8	1	25	T3:Phosphorylation (STY):25.70;S21:Phosphorylation (STY):0.00	S21	AYKPESSPGSRQI	6801.67	389.759	17.4509	2.99998e-05
Q6PKG0	Q6PKG0|LARP1_HUMAN	T	AVT(+79.97)PVPTK	3	8	La-related protein 1 OS=Homo sapiens OX=9606 GN=LARP1 PE=1 SV=2	La-related protein 1	LARP1	53.85	891.447	-2.1	524	531	T3:Phosphorylation (STY):77.13	T526	GSPRAVTPVPTKT	15589.9	905.213	17.2223	1.37449e-13
Q99618	Q99618|CDCA3_HUMAN	S	SPS(+79.97)AGILRT(+79.97)PIQVESS(+79.97)PQPGLPAGEQLEGLK	3	31	Cell division cycle-associated protein 3 OS=Homo sapiens OX=9606 GN=CDCA3 PE=1 SV=1	Cell division cycle-associated protein 3	CDCA3	50.58	3395.58	-3.9	29	59	S3:Phosphorylation (STY):0.00;T9:Phosphorylation (STY):6.76;S16:Phosphorylation (STY):14.02	S31	ADPRSPSAGILRT	1885.33	109.771	17.1751	0.00330998
Q99618	Q99618|CDCA3_HUMAN	T	SPS(+79.97)AGILRT(+79.97)PIQVESS(+79.97)PQPGLPAGEQLEGLK	9	31	Cell division cycle-associated protein 3 OS=Homo sapiens OX=9606 GN=CDCA3 PE=1 SV=1	Cell division cycle-associated protein 3	CDCA3	50.58	3395.58	-3.9	29	59	S3:Phosphorylation (STY):0.00;T9:Phosphorylation (STY):6.76;S16:Phosphorylation (STY):14.02	T37	SAGILRTPIQVES	1885.33	109.771	17.1751	0.00330998
Q99618	Q99618|CDCA3_HUMAN	S	SPS(+79.97)AGILRT(+79.97)PIQVESS(+79.97)PQPGLPAGEQLEGLK	16	31	Cell division cycle-associated protein 3 OS=Homo sapiens OX=9606 GN=CDCA3 PE=1 SV=1	Cell division cycle-associated protein 3	CDCA3	50.58	3395.58	-3.9	29	59	S3:Phosphorylation (STY):0.00;T9:Phosphorylation (STY):6.76;S16:Phosphorylation (STY):14.02	S44	PIQVESSPQPGLP	1885.33	109.771	17.1751	0.00330998
Q8IVF2	Q8IVF2|AHNK2_HUMAN	S	VDLKS(+79.97)PQVDIK	5	11	Protein AHNAK2 OS=Homo sapiens OX=9606 GN=AHNAK2 PE=1 SV=2	Protein AHNAK2	AHNAK2	51.82	1320.67	-0.5	3404	3414		S3408	PKVDLKSPQVDIK	3766.55	220.864	17.0537	0.000938353
Q14592	Q14592|ZN460_HUMAN:Q12802|AKP13_HUMAN	S	DEDEGIPS(+79.97)ENEEEKK	8	15	Zinc finger protein 460 OS=Homo sapiens OX=9606 GN=ZNF460 PE=1 SV=2	Zinc finger protein 460	ZNF460									974.18	57.1696	17.0402	0.014517
Q13185	Q13185|CBX3_HUMAN	S	RKS(+79.97)LS(+79.97)DS(+79.97)ES(+79.97)DDSK	3	13	Chromobox protein homolog 3 OS=Homo sapiens OX=9606 GN=CBX3 PE=1 SV=4	Chromobox protein homolog 3	CBX3	44.17	1772.53	1.7	91	103	S3:Phosphorylation (STY):59.08;S5:Phosphorylation (STY):47.00;S7:Phosphorylation (STY):32.52;S9:Phosphorylation (STY):32.46	S93	DGTKRKSLSDSES	6008.75	353.212	17.0117	0.000194381
Q13185	Q13185|CBX3_HUMAN	S	RKS(+79.97)LS(+79.97)DS(+79.97)ES(+79.97)DDSK	5	13	Chromobox protein homolog 3 OS=Homo sapiens OX=9606 GN=CBX3 PE=1 SV=4	Chromobox protein homolog 3	CBX3	44.17	1772.53	1.7	91	103	S3:Phosphorylation (STY):59.08;S5:Phosphorylation (STY):47.00;S7:Phosphorylation (STY):32.52;S9:Phosphorylation (STY):32.46	S95	TKRKSLSDSESDD	6008.75	353.212	17.0117	0.000194381
Q13185	Q13185|CBX3_HUMAN	S	RKS(+79.97)LS(+79.97)DS(+79.97)ES(+79.97)DDSK	7	13	Chromobox protein homolog 3 OS=Homo sapiens OX=9606 GN=CBX3 PE=1 SV=4	Chromobox protein homolog 3	CBX3	44.17	1772.53	1.7	91	103	S3:Phosphorylation (STY):59.08;S5:Phosphorylation (STY):47.00;S7:Phosphorylation (STY):32.52;S9:Phosphorylation (STY):32.46	S97	RKSLSDSESDDSK	6008.75	353.212	17.0117	0.000194381
Q13185	Q13185|CBX3_HUMAN	S	RKS(+79.97)LS(+79.97)DS(+79.97)ES(+79.97)DDSK	9	13	Chromobox protein homolog 3 OS=Homo sapiens OX=9606 GN=CBX3 PE=1 SV=4	Chromobox protein homolog 3	CBX3	44.17	1772.53	1.7	91	103	S3:Phosphorylation (STY):59.08;S5:Phosphorylation (STY):47.00;S7:Phosphorylation (STY):32.52;S9:Phosphorylation (STY):32.46	S99	SLSDSESDDSKSK	6008.75	353.212	17.0117	0.000194381
Q53LP3	Q53LP3|SWAHC_HUMAN	S	SVC(+57.02)PGGSS(+79.97)PGS(+79.97)S(+79.97)S(+79.97)GGGR	8	17	Ankyrin repeat domain-containing protein SOWAHC OS=Homo sapiens OX=9606 GN=SOWAHC PE=1 SV=1	Ankyrin repeat domain-containing protein SOWAHC	SOWAHC	52.31	1811.5	-1.4	219	235	C3:Carbamidomethylation:1000.00;S8:Phosphorylation (STY):40.00;S11:Phosphorylation (STY):42.68;S12:Phosphorylation (STY):45.16;S13:Phosphorylation (STY):41.57	S226	VCPGGSSPGSSSG	1649.15	97.218	16.9634	0.00443081
Q53LP3	Q53LP3|SWAHC_HUMAN	S	SVC(+57.02)PGGSS(+79.97)PGS(+79.97)S(+79.97)S(+79.97)GGGR	11	17	Ankyrin repeat domain-containing protein SOWAHC OS=Homo sapiens OX=9606 GN=SOWAHC PE=1 SV=1	Ankyrin repeat domain-containing protein SOWAHC	SOWAHC	52.31	1811.5	-1.4	219	235	C3:Carbamidomethylation:1000.00;S8:Phosphorylation (STY):40.00;S11:Phosphorylation (STY):42.68;S12:Phosphorylation (STY):45.16;S13:Phosphorylation (STY):41.57	S229	GGSSPGSSSGGGR	1649.15	97.218	16.9634	0.00443081
Q53LP3	Q53LP3|SWAHC_HUMAN	S	SVC(+57.02)PGGSS(+79.97)PGS(+79.97)S(+79.97)S(+79.97)GGGR	12	17	Ankyrin repeat domain-containing protein SOWAHC OS=Homo sapiens OX=9606 GN=SOWAHC PE=1 SV=1	Ankyrin repeat domain-containing protein SOWAHC	SOWAHC	52.31	1811.5	-1.4	219	235	C3:Carbamidomethylation:1000.00;S8:Phosphorylation (STY):40.00;S11:Phosphorylation (STY):42.68;S12:Phosphorylation (STY):45.16;S13:Phosphorylation (STY):41.57	S230	GSSPGSSSGGGRG	1649.15	97.218	16.9634	0.00443081
Q53LP3	Q53LP3|SWAHC_HUMAN	S	SVC(+57.02)PGGSS(+79.97)PGS(+79.97)S(+79.97)S(+79.97)GGGR	13	17	Ankyrin repeat domain-containing protein SOWAHC OS=Homo sapiens OX=9606 GN=SOWAHC PE=1 SV=1	Ankyrin repeat domain-containing protein SOWAHC	SOWAHC	52.31	1811.5	-1.4	219	235	C3:Carbamidomethylation:1000.00;S8:Phosphorylation (STY):40.00;S11:Phosphorylation (STY):42.68;S12:Phosphorylation (STY):45.16;S13:Phosphorylation (STY):41.57	S231	SSPGSSSGGGRGR	1649.15	97.218	16.9634	0.00443081
Q6PKG0	Q6PKG0|LARP1_HUMAN	T	T(+79.97)ASISS(+79.97)SPSEGTPTVGSYGC(+57.02)TPQS(+79.97)LPK	1	27	La-related protein 1 OS=Homo sapiens OX=9606 GN=LARP1 PE=1 SV=2	La-related protein 1	LARP1	35.5	2935.16	3.6	845	871	T1:Phosphorylation (STY):0.00;S6:Phosphorylation (STY):0.00;C20:Carbamidomethylation:1000.00;S24:Phosphorylation (STY):12.33	T845	REHRPRTASISSS	1037.32	61.9527	16.7438	0.00277766
Q6PKG0	Q6PKG0|LARP1_HUMAN	S	T(+79.97)ASISS(+79.97)SPSEGTPTVGSYGC(+57.02)TPQS(+79.97)LPK	6	27	La-related protein 1 OS=Homo sapiens OX=9606 GN=LARP1 PE=1 SV=2	La-related protein 1	LARP1	35.5	2935.16	3.6	845	871	T1:Phosphorylation (STY):0.00;S6:Phosphorylation (STY):0.00;C20:Carbamidomethylation:1000.00;S24:Phosphorylation (STY):12.33	S850	RTASISSSPSEGT	1037.32	61.9527	16.7438	0.00277766
Q6PKG0	Q6PKG0|LARP1_HUMAN	S	T(+79.97)ASISS(+79.97)SPSEGTPTVGSYGC(+57.02)TPQS(+79.97)LPK	24	27	La-related protein 1 OS=Homo sapiens OX=9606 GN=LARP1 PE=1 SV=2	La-related protein 1	LARP1	35.5	2935.16	3.6	845	871	T1:Phosphorylation (STY):0.00;S6:Phosphorylation (STY):0.00;C20:Carbamidomethylation:1000.00;S24:Phosphorylation (STY):12.33	S868	YGCTPQSLPKFQH	1037.32	61.9527	16.7438	0.00277766
Q9UQ35	Q9UQ35|SRRM2_HUMAN	S	S(+79.97)RT(+79.97)S(+79.97)PVSR	1	8	Serine/arginine repetitive matrix protein 2 OS=Homo sapiens OX=9606 GN=SRRM2 PE=1 SV=2	Serine/arginine repetitive matrix protein 2	SRRM2	23.73	1128.38	-1.2	1890	1897	S1:Phosphorylation (STY):28.22;T3:Phosphorylation (STY):25.70;S4:Phosphorylation (STY):17.81	S1890	SRRRSRSRTSPVS	2384.27	144.08	16.5483	0.000628197
Q9UQ35	Q9UQ35|SRRM2_HUMAN	T	S(+79.97)RT(+79.97)S(+79.97)PVSR	3	8	Serine/arginine repetitive matrix protein 2 OS=Homo sapiens OX=9606 GN=SRRM2 PE=1 SV=2	Serine/arginine repetitive matrix protein 2	SRRM2	23.73	1128.38	-1.2	1890	1897	S1:Phosphorylation (STY):28.22;T3:Phosphorylation (STY):25.70;S4:Phosphorylation (STY):17.81	T1892	RRSRSRTSPVSRR	2384.27	144.08	16.5483	0.000628197
Q9UQ35	Q9UQ35|SRRM2_HUMAN	S	S(+79.97)RT(+79.97)S(+79.97)PVSR	4	8	Serine/arginine repetitive matrix protein 2 OS=Homo sapiens OX=9606 GN=SRRM2 PE=1 SV=2	Serine/arginine repetitive matrix protein 2	SRRM2	23.73	1128.38	-1.2	1890	1897	S1:Phosphorylation (STY):28.22;T3:Phosphorylation (STY):25.70;S4:Phosphorylation (STY):17.81	S1893	RSRSRTSPVSRRR	2384.27	144.08	16.5483	0.000628197
Q15678	Q15678|PTN14_HUMAN	S	GILHTDSQS(+79.97)QSLR	9	13	Tyrosine-protein phosphatase non-receptor type 14 OS=Homo sapiens OX=9606 GN=PTPN14 PE=1 SV=2	Tyrosine-protein phosphatase non-receptor type 14	PTPN14	48.67	1520.7	-3.9	455	467	S9:Phosphorylation (STY):0.00	S463	LHTDSQSQSLRNL	1335.55	80.9282	16.5029	0.0080954
P46821	P46821|MAP1B_HUMAN	S	DSISAVSSEKVS(+79.97)PSK	12	15	Microtubule-associated protein 1B OS=Homo sapiens OX=9606 GN=MAP1B PE=1 SV=2	Microtubule-associated protein 1B	MAP1B	51.18	1599.74	-3.7	1241	1255	S12:Phosphorylation (STY):6.59	S1252	VSSEKVSPSKSPS	2089.16	126.845	16.4702	0.00373689
Q8IWX8	Q8IWX8|CHERP_HUMAN	S	S(+79.97)RS(+79.97)RS(+79.97)PT(+79.97)PPSSAGLGSNSAPPIPDSR	1	26	Calcium homeostasis endoplasmic reticulum protein OS=Homo sapiens OX=9606 GN=CHERP PE=1 SV=3	Calcium homeostasis endoplasmic reticulum protein	CHERP	82.32	2897.15	0	813	838	S1:Phosphorylation (STY):74.48;S3:Phosphorylation (STY):63.15;S5:Phosphorylation (STY):46.62;T7:Phosphorylation (STY):32.97	S813	PGRRRRSRSRSPT	141793	8622.73	16.4441	4.99064e-17
Q8IWX8	Q8IWX8|CHERP_HUMAN	S	S(+79.97)RS(+79.97)RS(+79.97)PT(+79.97)PPSSAGLGSNSAPPIPDSR	3	26	Calcium homeostasis endoplasmic reticulum protein OS=Homo sapiens OX=9606 GN=CHERP PE=1 SV=3	Calcium homeostasis endoplasmic reticulum protein	CHERP	82.32	2897.15	0	813	838	S1:Phosphorylation (STY):74.48;S3:Phosphorylation (STY):63.15;S5:Phosphorylation (STY):46.62;T7:Phosphorylation (STY):32.97	S815	RRRRSRSRSPTPP	141793	8622.73	16.4441	4.99064e-17
Q8IWX8	Q8IWX8|CHERP_HUMAN	S	S(+79.97)RS(+79.97)RS(+79.97)PT(+79.97)PPSSAGLGSNSAPPIPDSR	5	26	Calcium homeostasis endoplasmic reticulum protein OS=Homo sapiens OX=9606 GN=CHERP PE=1 SV=3	Calcium homeostasis endoplasmic reticulum protein	CHERP	82.32	2897.15	0	813	838	S1:Phosphorylation (STY):74.48;S3:Phosphorylation (STY):63.15;S5:Phosphorylation (STY):46.62;T7:Phosphorylation (STY):32.97	S817	RRSRSRSPTPPSS	141793	8622.73	16.4441	4.99064e-17
Q8IWX8	Q8IWX8|CHERP_HUMAN	T	S(+79.97)RS(+79.97)RS(+79.97)PT(+79.97)PPSSAGLGSNSAPPIPDSR	7	26	Calcium homeostasis endoplasmic reticulum protein OS=Homo sapiens OX=9606 GN=CHERP PE=1 SV=3	Calcium homeostasis endoplasmic reticulum protein	CHERP	82.32	2897.15	0	813	838	S1:Phosphorylation (STY):74.48;S3:Phosphorylation (STY):63.15;S5:Phosphorylation (STY):46.62;T7:Phosphorylation (STY):32.97	T819	SRSRSPTPPSSAG	141793	8622.73	16.4441	4.99064e-17
Q8N7R7	Q8N7R7|CCYL1_HUMAN	S	RKS(+79.97)NHLNHVS(+79.97)PGQLTK	3	16	Cyclin-Y-like protein 1 OS=Homo sapiens OX=9606 GN=CCNYL1 PE=1 SV=2	Cyclin-Y-like protein 1	CCNYL1	48.59	1974.92	-3	103	118	S3:Phosphorylation (STY):54.40;S10:Phosphorylation (STY):30.64	S105	VREKRKSNHLNHV	3668.38	223.11	16.442	0.00121454
Q8N7R7	Q8N7R7|CCYL1_HUMAN	S	RKS(+79.97)NHLNHVS(+79.97)PGQLTK	10	16	Cyclin-Y-like protein 1 OS=Homo sapiens OX=9606 GN=CCNYL1 PE=1 SV=2	Cyclin-Y-like protein 1	CCNYL1	48.59	1974.92	-3	103	118	S3:Phosphorylation (STY):54.40;S10:Phosphorylation (STY):30.64	S112	NHLNHVSPGQLTK	3668.38	223.11	16.442	0.00121454
Q9NSI6	Q9NSI6|BRWD1_HUMAN	S	VYLS(+79.97)DS(+79.97)DNNSLETGEILK	4	18	Bromodomain and WD repeat-containing protein 1 OS=Homo sapiens OX=9606 GN=BRWD1 PE=1 SV=4	Bromodomain and WD repeat-containing protein 1	BRWD1	57.51	2155.9	0.9	1602	1619	S4:Phosphorylation (STY):27.16;S6:Phosphorylation (STY):67.69	S1605	RKRVYLSDSDNNS	10475.6	642.765	16.2977	2.76724e-08
Q9NSI6	Q9NSI6|BRWD1_HUMAN	S	VYLS(+79.97)DS(+79.97)DNNSLETGEILK	6	18	Bromodomain and WD repeat-containing protein 1 OS=Homo sapiens OX=9606 GN=BRWD1 PE=1 SV=4	Bromodomain and WD repeat-containing protein 1	BRWD1	57.51	2155.9	0.9	1602	1619	S4:Phosphorylation (STY):27.16;S6:Phosphorylation (STY):67.69	S1607	RVYLSDSDNNSLE	10475.6	642.765	16.2977	2.76724e-08
Q9P258	Q9P258|RCC2_HUMAN	S	AAAAAWEEPSS(+79.97)GNGTAR	11	17	Protein RCC2 OS=Homo sapiens OX=9606 GN=RCC2 PE=1 SV=2	Protein RCC2	RCC2	33.93	1724.72	1.6	6	22	S11:Phosphorylation (STY):0.00	S16	AWEEPSSGNGTAR	1308.93	80.4952	16.261	0.00844545
Q9UQ35	Q9UQ35|SRRM2_HUMAN	T	SST(+79.97)PPRQS(+79.97)PS(+79.97)RS(+79.97)SSPQPK	3	18	Serine/arginine repetitive matrix protein 2 OS=Homo sapiens OX=9606 GN=SRRM2 PE=1 SV=2	Serine/arginine repetitive matrix protein 2	SRRM2	25.44	2229.83	-1.7	901	918	T3:Phosphorylation (STY):0.00;S8:Phosphorylation (STY):19.39;S10:Phosphorylation (STY):12.33;S12:Phosphorylation (STY):0.00	T903	PRVKSSTPPRQSP	4271.29	263.638	16.2013	0.0011286
Q9UQ35	Q9UQ35|SRRM2_HUMAN	S	SST(+79.97)PPRQS(+79.97)PS(+79.97)RS(+79.97)SSPQPK	8	18	Serine/arginine repetitive matrix protein 2 OS=Homo sapiens OX=9606 GN=SRRM2 PE=1 SV=2	Serine/arginine repetitive matrix protein 2	SRRM2	25.44	2229.83	-1.7	901	918	T3:Phosphorylation (STY):0.00;S8:Phosphorylation (STY):19.39;S10:Phosphorylation (STY):12.33;S12:Phosphorylation (STY):0.00	S908	STPPRQSPSRSSS	4271.29	263.638	16.2013	0.0011286
Q9UQ35	Q9UQ35|SRRM2_HUMAN	S	SST(+79.97)PPRQS(+79.97)PS(+79.97)RS(+79.97)SSPQPK	10	18	Serine/arginine repetitive matrix protein 2 OS=Homo sapiens OX=9606 GN=SRRM2 PE=1 SV=2	Serine/arginine repetitive matrix protein 2	SRRM2	25.44	2229.83	-1.7	901	918	T3:Phosphorylation (STY):0.00;S8:Phosphorylation (STY):19.39;S10:Phosphorylation (STY):12.33;S12:Phosphorylation (STY):0.00	S910	PPRQSPSRSSSPQ	4271.29	263.638	16.2013	0.0011286
Q9UQ35	Q9UQ35|SRRM2_HUMAN	S	SST(+79.97)PPRQS(+79.97)PS(+79.97)RS(+79.97)SSPQPK	12	18	Serine/arginine repetitive matrix protein 2 OS=Homo sapiens OX=9606 GN=SRRM2 PE=1 SV=2	Serine/arginine repetitive matrix protein 2	SRRM2	25.44	2229.83	-1.7	901	918	T3:Phosphorylation (STY):0.00;S8:Phosphorylation (STY):19.39;S10:Phosphorylation (STY):12.33;S12:Phosphorylation (STY):0.00	S912	RQSPSRSSSPQPK	4271.29	263.638	16.2013	0.0011286
P82094	P82094|TMF1_HUMAN	S	SNTEPQS(+79.97)PPIASPK	7	14	TATA element modulatory factor OS=Homo sapiens OX=9606 GN=TMF1 PE=1 SV=2	TATA element modulatory factor	TMF1	55.59	1531.69	-3	66	79	S7:Phosphorylation (STY):61.26	S72	SNTEPQSPPIASP	4998.09	308.71	16.1903	0.000551359
P48634	P48634|PRC2A_HUMAN	T	QRGSET(+79.97)GS(+79.97)ETHESDLAPSDK	6	20	Protein PRRC2A OS=Homo sapiens OX=9606 GN=PRRC2A PE=1 SV=3	Protein PRRC2A	PRRC2A	22.38	2289.88	3.3	1103	1122	T6:Phosphorylation (STY):0.00;S8:Phosphorylation (STY):0.00	T1108	RQRGSETGSETHE	4533.28	281.287	16.1162	0.000306121
P48634	P48634|PRC2A_HUMAN	S	QRGSET(+79.97)GS(+79.97)ETHESDLAPSDK	8	20	Protein PRRC2A OS=Homo sapiens OX=9606 GN=PRRC2A PE=1 SV=3	Protein PRRC2A	PRRC2A	22.38	2289.88	3.3	1103	1122	T6:Phosphorylation (STY):0.00;S8:Phosphorylation (STY):0.00	S1110	RGSETGSETHESD	4533.28	281.287	16.1162	0.000306121
Q15149	Q15149|PLEC_HUMAN	S	S(+79.97)RS(+79.97)SS(+79.97)VGSSSSYPIS(+79.97)PAVSR	1	20	Plectin OS=Homo sapiens OX=9606 GN=PLEC PE=1 SV=3	Plectin	PLEC	58.71	2316.85	0.5	4382	4401	S1:Phosphorylation (STY):7.77;S3:Phosphorylation (STY):0.00;S5:Phosphorylation (STY):12.28;S15:Phosphorylation (STY):19.05	S4382	NAGGFRSRSSSVG	8084.09	501.669	16.1144	0.00212295
Q15149	Q15149|PLEC_HUMAN	S	S(+79.97)RS(+79.97)SS(+79.97)VGSSSSYPIS(+79.97)PAVSR	3	20	Plectin OS=Homo sapiens OX=9606 GN=PLEC PE=1 SV=3	Plectin	PLEC	58.71	2316.85	0.5	4382	4401	S1:Phosphorylation (STY):7.77;S3:Phosphorylation (STY):0.00;S5:Phosphorylation (STY):12.28;S15:Phosphorylation (STY):19.05	S4384	GGFRSRSSSVGSS	8084.09	501.669	16.1144	0.00212295
Q15149	Q15149|PLEC_HUMAN	S	S(+79.97)RS(+79.97)SS(+79.97)VGSSSSYPIS(+79.97)PAVSR	5	20	Plectin OS=Homo sapiens OX=9606 GN=PLEC PE=1 SV=3	Plectin	PLEC	58.71	2316.85	0.5	4382	4401	S1:Phosphorylation (STY):7.77;S3:Phosphorylation (STY):0.00;S5:Phosphorylation (STY):12.28;S15:Phosphorylation (STY):19.05	S4386	FRSRSSSVGSSSS	8084.09	501.669	16.1144	0.00212295
Q15149	Q15149|PLEC_HUMAN	S	S(+79.97)RS(+79.97)SS(+79.97)VGSSSSYPIS(+79.97)PAVSR	15	20	Plectin OS=Homo sapiens OX=9606 GN=PLEC PE=1 SV=3	Plectin	PLEC	58.71	2316.85	0.5	4382	4401	S1:Phosphorylation (STY):7.77;S3:Phosphorylation (STY):0.00;S5:Phosphorylation (STY):12.28;S15:Phosphorylation (STY):19.05	S4396	SSSYPISPAVSRT	8084.09	501.669	16.1144	0.00212295
O75533	O75533|SF3B1_HUMAN	T	WDQTADQT(+79.97)PGAT(+79.97)PK	8	14	Splicing factor 3B subunit 1 OS=Homo sapiens OX=9606 GN=SF3B1 PE=1 SV=3	Splicing factor 3B subunit 1	SF3B1	61.11	1674.63	-2.3	200	213	T8:Phosphorylation (STY):104.08;T12:Phosphorylation (STY):142.27	T207	DQTADQTPGATPK	3065.09	190.609	16.0805	0.00131486
O75533	O75533|SF3B1_HUMAN	T	WDQTADQT(+79.97)PGAT(+79.97)PK	12	14	Splicing factor 3B subunit 1 OS=Homo sapiens OX=9606 GN=SF3B1 PE=1 SV=3	Splicing factor 3B subunit 1	SF3B1	61.11	1674.63	-2.3	200	213	T8:Phosphorylation (STY):104.08;T12:Phosphorylation (STY):142.27	T211	DQTPGATPKKLSS	3065.09	190.609	16.0805	0.00131486
A0MZ66	A0MZ66|SHOT1_HUMAN:Q8TEU7|RPGF6_HUMAN	S	SWTS(+79.97)SSSLSDTYEPNYGTVK	4	20	Shootin-1 OS=Homo sapiens OX=9606 GN=SHTN1 PE=1 SV=4	Shootin-1	SHTN1									3690.51	229.563	16.0762	0.00132585
Q15154	Q15154|PCM1_HUMAN:Q14684|RRP1B_HUMAN	S	YMSQM(+15.99)S(+79.97)VPEQAELEK	6	15	Pericentriolar material 1 protein OS=Homo sapiens OX=9606 GN=PCM1 PE=1 SV=5	Pericentriolar material 1 protein	PCM1	46.94	1864.76	3.9	88	102	M5:Oxidation (M):44.84;S6:Phosphorylation (STY):44.84	S93	RYMSQMSVPEQAE	8254.06	513.863	16.0627	0.00214766
Q86WB0	Q86WB0|NIPA_HUMAN	S	DTSATSQS(+79.97)VNGSPQAEQPSLESTSK	8	25	Nuclear-interacting partner of ALK OS=Homo sapiens OX=9606 GN=ZC3HC1 PE=1 SV=1	Nuclear-interacting partner of ALK	ZC3HC1	57.03	2615.12	-7.3	51	75	S8:Phosphorylation (STY):14.04	S58	TSATSQSVNGSPQ	5552.1	345.703	16.0603	7.17481e-06
P35659	P35659|DEK_HUMAN	S	KES(+79.97)ESEDS(+79.97)S(+79.97)DDEPLIK	3	16	Protein DEK OS=Homo sapiens OX=9606 GN=DEK PE=1 SV=1	Protein DEK	DEK	65.72	2046.7	3.7	299	314	S3:Phosphorylation (STY):26.31;S8:Phosphorylation (STY):56.34;S9:Phosphorylation (STY):49.79	S301	NSSKKESESEDSS	25993.1	1622.85	16.017	3.41077e-13
P35659	P35659|DEK_HUMAN	S	KES(+79.97)ESEDS(+79.97)S(+79.97)DDEPLIK	8	16	Protein DEK OS=Homo sapiens OX=9606 GN=DEK PE=1 SV=1	Protein DEK	DEK	65.72	2046.7	3.7	299	314	S3:Phosphorylation (STY):26.31;S8:Phosphorylation (STY):56.34;S9:Phosphorylation (STY):49.79	S306	ESESEDSSDDEPL	25993.1	1622.85	16.017	3.41077e-13
P35659	P35659|DEK_HUMAN	S	KES(+79.97)ESEDS(+79.97)S(+79.97)DDEPLIK	9	16	Protein DEK OS=Homo sapiens OX=9606 GN=DEK PE=1 SV=1	Protein DEK	DEK	65.72	2046.7	3.7	299	314	S3:Phosphorylation (STY):26.31;S8:Phosphorylation (STY):56.34;S9:Phosphorylation (STY):49.79	S307	SESEDSSDDEPLI	25993.1	1622.85	16.017	3.41077e-13
P22626	P22626|ROA2_HUMAN	Y	NMGGPYGGGNYGPGGSGGSGGY(+79.97)GGR	22	25	Heterogeneous nuclear ribonucleoproteins A2/B1 OS=Homo sapiens OX=9606 GN=HNRNPA2B1 PE=1 SV=2	Heterogeneous nuclear ribonucleoproteins A2/B1	HNRNPA2B1	58.55	2268.86	-2.3	326	350	Y22:Phosphorylation (STY):0.00	Y347	SGGSGGYGGRSRY	4120.36	257.746	15.9862	0.000505912
Q6P444	Q6P444|MTFR2_HUMAN:Q99848|EBP2_HUMAN	T	WNT(+79.97)RESYDDVSSFR	3	14	Mitochondrial fission regulator 2 OS=Homo sapiens OX=9606 GN=MTFR2 PE=1 SV=2	Mitochondrial fission regulator 2	MTFR2									1360.52	85.2819	15.9532	0.0071573
Q5VT52	Q5VT52|RPRD2_HUMAN	T	IISPGSSTPSST(+79.97)RSPPPGR	12	19	Regulation of nuclear pre-mRNA domain-containing protein 2 OS=Homo sapiens OX=9606 GN=RPRD2 PE=1 SV=1	Regulation of nuclear pre-mRNA domain-containing protein 2	RPRD2	41.58	1959.94	0.8	756	774	T12:Phosphorylation (STY):0.00	T767	SSTPSSTRSPPPG	4387.36	275.479	15.9263	0.00120827
Q5VT52	Q5VT52|RPRD2_HUMAN	S	IISPGSSTPSSTRS(+79.97)PPPGR	14	19	Regulation of nuclear pre-mRNA domain-containing protein 2 OS=Homo sapiens OX=9606 GN=RPRD2 PE=1 SV=1	Regulation of nuclear pre-mRNA domain-containing protein 2	RPRD2	38.17	1959.94	-6.5	756	774	S14:Phosphorylation (STY):5.14	S769	TPSSTRSPPPGRD	4387.36	275.479	15.9263	0.00120827
Q92597	Q92597|NDRG1_HUMAN	S	TAS(+79.97)GSSVT(+79.97)SLDGTR	3	14	Protein NDRG1 OS=Homo sapiens OX=9606 GN=NDRG1 PE=1 SV=1	Protein NDRG1	NDRG1	32.52	1497.58	1	328	341	S3:Phosphorylation (STY):0.00;T8:Phosphorylation (STY):0.00	S330	MRSRTASGSSVTS	5245.64	329.952	15.8982	0.000628705
Q92597	Q92597|NDRG1_HUMAN	T	TAS(+79.97)GSSVT(+79.97)SLDGTR	8	14	Protein NDRG1 OS=Homo sapiens OX=9606 GN=NDRG1 PE=1 SV=1	Protein NDRG1	NDRG1	32.52	1497.58	1	328	341	S3:Phosphorylation (STY):0.00;T8:Phosphorylation (STY):0.00	T335	ASGSSVTSLDGTR	5245.64	329.952	15.8982	0.000628705
Q8TDD1	Q8TDD1|DDX54_HUMAN	S	GSDS(+79.97)EDGEFEIQAEDDAR	4	18	ATP-dependent RNA helicase DDX54 OS=Homo sapiens OX=9606 GN=DDX54 PE=1 SV=2	ATP-dependent RNA helicase DDX54	DDX54	67.96	2048.75	2.6	38	55	S4:Phosphorylation (STY):0.00	S41	QARGSDSEDGEFE	5829.76	367.158	15.8781	0.000274451
Q15149	Q15149|PLEC_HUMAN	S	S(+79.97)RS(+79.97)SSVGS(+79.97)SSS(+79.97)YPIS(+79.97)PAVSR	1	20	Plectin OS=Homo sapiens OX=9606 GN=PLEC PE=1 SV=3	Plectin	PLEC	39.16	2396.81	2.2	4382	4401	S1:Phosphorylation (STY):12.33;S3:Phosphorylation (STY):0.00;S8:Phosphorylation (STY):0.00;S11:Phosphorylation (STY):0.00;S15:Phosphorylation (STY):12.16	S4382	NAGGFRSRSSSVG	6040.45	381.278	15.8426	1.95842e-05
Q15149	Q15149|PLEC_HUMAN	S	S(+79.97)RS(+79.97)SSVGS(+79.97)SSS(+79.97)YPIS(+79.97)PAVSR	3	20	Plectin OS=Homo sapiens OX=9606 GN=PLEC PE=1 SV=3	Plectin	PLEC	39.16	2396.81	2.2	4382	4401	S1:Phosphorylation (STY):12.33;S3:Phosphorylation (STY):0.00;S8:Phosphorylation (STY):0.00;S11:Phosphorylation (STY):0.00;S15:Phosphorylation (STY):12.16	S4384	GGFRSRSSSVGSS	6040.45	381.278	15.8426	1.95842e-05
Q15149	Q15149|PLEC_HUMAN	S	S(+79.97)RS(+79.97)SSVGS(+79.97)SSS(+79.97)YPIS(+79.97)PAVSR	8	20	Plectin OS=Homo sapiens OX=9606 GN=PLEC PE=1 SV=3	Plectin	PLEC	39.16	2396.81	2.2	4382	4401	S1:Phosphorylation (STY):12.33;S3:Phosphorylation (STY):0.00;S8:Phosphorylation (STY):0.00;S11:Phosphorylation (STY):0.00;S15:Phosphorylation (STY):12.16	S4389	RSSSVGSSSSYPI	6040.45	381.278	15.8426	1.95842e-05
Q15149	Q15149|PLEC_HUMAN	S	S(+79.97)RS(+79.97)SSVGS(+79.97)SSS(+79.97)YPIS(+79.97)PAVSR	11	20	Plectin OS=Homo sapiens OX=9606 GN=PLEC PE=1 SV=3	Plectin	PLEC	39.16	2396.81	2.2	4382	4401	S1:Phosphorylation (STY):12.33;S3:Phosphorylation (STY):0.00;S8:Phosphorylation (STY):0.00;S11:Phosphorylation (STY):0.00;S15:Phosphorylation (STY):12.16	S4392	SVGSSSSYPISPA	6040.45	381.278	15.8426	1.95842e-05
Q15149	Q15149|PLEC_HUMAN	S	S(+79.97)RS(+79.97)SSVGS(+79.97)SSS(+79.97)YPIS(+79.97)PAVSR	15	20	Plectin OS=Homo sapiens OX=9606 GN=PLEC PE=1 SV=3	Plectin	PLEC	39.16	2396.81	2.2	4382	4401	S1:Phosphorylation (STY):12.33;S3:Phosphorylation (STY):0.00;S8:Phosphorylation (STY):0.00;S11:Phosphorylation (STY):0.00;S15:Phosphorylation (STY):12.16	S4396	SSSYPISPAVSRT	6040.45	381.278	15.8426	1.95842e-05
P52926	P52926|HMGA2_HUMAN	T	KPAQEETEET(+79.97)SS(+79.97)QES(+79.97)AEED	10	19	High mobility group protein HMGI-C OS=Homo sapiens OX=9606 GN=HMGA2 PE=1 SV=1	High mobility group protein HMGI-C	HMGA2	36.79	2362.77	3.9	91	109	T10:Phosphorylation (STY):0.00;S12:Phosphorylation (STY):10.11;S15:Phosphorylation (STY):22.37	T100	QEETEETSSQESA	2577.1	162.83	15.8269	0.000844325
P52926	P52926|HMGA2_HUMAN	S	KPAQEETEET(+79.97)SS(+79.97)QES(+79.97)AEED	12	19	High mobility group protein HMGI-C OS=Homo sapiens OX=9606 GN=HMGA2 PE=1 SV=1	High mobility group protein HMGI-C	HMGA2	36.79	2362.77	3.9	91	109	T10:Phosphorylation (STY):0.00;S12:Phosphorylation (STY):10.11;S15:Phosphorylation (STY):22.37	S102	ETEETSSQESAEE	2577.1	162.83	15.8269	0.000844325
P52926	P52926|HMGA2_HUMAN	S	KPAQEETEET(+79.97)SS(+79.97)QES(+79.97)AEED	15	19	High mobility group protein HMGI-C OS=Homo sapiens OX=9606 GN=HMGA2 PE=1 SV=1	High mobility group protein HMGI-C	HMGA2	36.79	2362.77	3.9	91	109	T10:Phosphorylation (STY):0.00;S12:Phosphorylation (STY):10.11;S15:Phosphorylation (STY):22.37	S105	ETSSQESAEED__	2577.1	162.83	15.8269	0.000844325
Q9NYV4	Q9NYV4|CDK12_HUMAN	S	SS(+79.97)S(+79.97)PFLSK	2	8	Cyclin-dependent kinase 12 OS=Homo sapiens OX=9606 GN=CDK12 PE=1 SV=2	Cyclin-dependent kinase 12	CDK12	43.55	1011.37	-3	332	339	S2:Phosphorylation (STY):0.00;S3:Phosphorylation (STY):11.10	S333	YGRRRSSSPFLSK	8060.2	509.867	15.8084	0.0022745
Q9NYV4	Q9NYV4|CDK12_HUMAN	S	SS(+79.97)S(+79.97)PFLSK	3	8	Cyclin-dependent kinase 12 OS=Homo sapiens OX=9606 GN=CDK12 PE=1 SV=2	Cyclin-dependent kinase 12	CDK12	43.55	1011.37	-3	332	339	S2:Phosphorylation (STY):0.00;S3:Phosphorylation (STY):11.10	S334	GRRRSSSPFLSKR	8060.2	509.867	15.8084	0.0022745
Q9H3Z4	Q9H3Z4|DNJC5_HUMAN	T	SLST(+79.97)SGES(+79.97)LYHVLGLDK	4	17	DnaJ homolog subfamily C member 5 OS=Homo sapiens OX=9606 GN=DNAJC5 PE=1 SV=1	DnaJ homolog subfamily C member 5	DNAJC5	47.59	1964.85	-0.2	8	24	T4:Phosphorylation (STY):0.00;S8:Phosphorylation (STY):14.04	T11	RQRSLSTSGESLY	3161.28	199.997	15.8066	0.00459454
Q9H3Z4	Q9H3Z4|DNJC5_HUMAN	S	SLST(+79.97)SGES(+79.97)LYHVLGLDK	8	17	DnaJ homolog subfamily C member 5 OS=Homo sapiens OX=9606 GN=DNAJC5 PE=1 SV=1	DnaJ homolog subfamily C member 5	DNAJC5	47.59	1964.85	-0.2	8	24	T4:Phosphorylation (STY):0.00;S8:Phosphorylation (STY):14.04	S15	LSTSGESLYHVLG	3161.28	199.997	15.8066	0.00459454
Q15149	Q15149|PLEC_HUMAN	S	S(+79.97)RS(+79.97)SS(+79.97)VGS(+79.97)SSSYPIS(+79.97)PAVSR	1	20	Plectin OS=Homo sapiens OX=9606 GN=PLEC PE=1 SV=3	Plectin	PLEC	61.3	2396.81	1.1	4382	4401	S1:Phosphorylation (STY):5.08;S3:Phosphorylation (STY):0.00;S5:Phosphorylation (STY):0.00;S8:Phosphorylation (STY):0.00;S15:Phosphorylation (STY):42.68	S4382	NAGGFRSRSSSVG	1908.85	121.454	15.7166	0.0044148
Q15149	Q15149|PLEC_HUMAN	S	S(+79.97)RS(+79.97)SS(+79.97)VGS(+79.97)SSSYPIS(+79.97)PAVSR	3	20	Plectin OS=Homo sapiens OX=9606 GN=PLEC PE=1 SV=3	Plectin	PLEC	61.3	2396.81	1.1	4382	4401	S1:Phosphorylation (STY):5.08;S3:Phosphorylation (STY):0.00;S5:Phosphorylation (STY):0.00;S8:Phosphorylation (STY):0.00;S15:Phosphorylation (STY):42.68	S4384	GGFRSRSSSVGSS	1908.85	121.454	15.7166	0.0044148
Q15149	Q15149|PLEC_HUMAN	S	S(+79.97)RS(+79.97)SS(+79.97)VGS(+79.97)SSSYPIS(+79.97)PAVSR	5	20	Plectin OS=Homo sapiens OX=9606 GN=PLEC PE=1 SV=3	Plectin	PLEC	61.3	2396.81	1.1	4382	4401	S1:Phosphorylation (STY):5.08;S3:Phosphorylation (STY):0.00;S5:Phosphorylation (STY):0.00;S8:Phosphorylation (STY):0.00;S15:Phosphorylation (STY):42.68	S4386	FRSRSSSVGSSSS	1908.85	121.454	15.7166	0.0044148
Q15149	Q15149|PLEC_HUMAN	S	S(+79.97)RS(+79.97)SS(+79.97)VGS(+79.97)SSSYPIS(+79.97)PAVSR	8	20	Plectin OS=Homo sapiens OX=9606 GN=PLEC PE=1 SV=3	Plectin	PLEC	61.3	2396.81	1.1	4382	4401	S1:Phosphorylation (STY):5.08;S3:Phosphorylation (STY):0.00;S5:Phosphorylation (STY):0.00;S8:Phosphorylation (STY):0.00;S15:Phosphorylation (STY):42.68	S4389	RSSSVGSSSSYPI	1908.85	121.454	15.7166	0.0044148
Q15149	Q15149|PLEC_HUMAN	S	S(+79.97)RS(+79.97)SS(+79.97)VGS(+79.97)SSSYPIS(+79.97)PAVSR	15	20	Plectin OS=Homo sapiens OX=9606 GN=PLEC PE=1 SV=3	Plectin	PLEC	61.3	2396.81	1.1	4382	4401	S1:Phosphorylation (STY):5.08;S3:Phosphorylation (STY):0.00;S5:Phosphorylation (STY):0.00;S8:Phosphorylation (STY):0.00;S15:Phosphorylation (STY):42.68	S4396	SSSYPISPAVSRT	1908.85	121.454	15.7166	0.0044148
Q9UQ35	Q9UQ35|SRRM2_HUMAN	S	S(+79.97)RST(+79.97)T(+79.97)PAPK	1	9	Serine/arginine repetitive matrix protein 2 OS=Homo sapiens OX=9606 GN=SRRM2 PE=1 SV=2	Serine/arginine repetitive matrix protein 2	SRRM2	26.3	1183.41	0	248	256	S1:Phosphorylation (STY):0.00;T4:Phosphorylation (STY):0.00;T5:Phosphorylation (STY):0.00	S248	DKKRKRSRSTTPA	17589.6	1122.68	15.6675	1.09604e-07
Q9UQ35	Q9UQ35|SRRM2_HUMAN	T	S(+79.97)RST(+79.97)T(+79.97)PAPK	4	9	Serine/arginine repetitive matrix protein 2 OS=Homo sapiens OX=9606 GN=SRRM2 PE=1 SV=2	Serine/arginine repetitive matrix protein 2	SRRM2	26.3	1183.41	0	248	256	S1:Phosphorylation (STY):0.00;T4:Phosphorylation (STY):0.00;T5:Phosphorylation (STY):0.00	T251	RKRSRSTTPAPKS	17589.6	1122.68	15.6675	1.09604e-07
Q9UQ35	Q9UQ35|SRRM2_HUMAN	T	S(+79.97)RST(+79.97)T(+79.97)PAPK	5	9	Serine/arginine repetitive matrix protein 2 OS=Homo sapiens OX=9606 GN=SRRM2 PE=1 SV=2	Serine/arginine repetitive matrix protein 2	SRRM2	26.3	1183.41	0	248	256	S1:Phosphorylation (STY):0.00;T4:Phosphorylation (STY):0.00;T5:Phosphorylation (STY):0.00	T252	KRSRSTTPAPKSR	17589.6	1122.68	15.6675	1.09604e-07
Q9NPG3	Q9NPG3|UBN1_HUMAN	S	DMDDGS(+79.97)DS(+79.97)LGVGLDQEFR	6	18	Ubinuclein-1 OS=Homo sapiens OX=9606 GN=UBN1 PE=1 SV=2	Ubinuclein-1	UBN1	41.57	2114.75	4.6	331	348		S336	RDMDDGSDSLGVG	758.032	48.3978	15.6626	0.00944855
Q9NPG3	Q9NPG3|UBN1_HUMAN	S	DMDDGS(+79.97)DS(+79.97)LGVGLDQEFR	8	18	Ubinuclein-1 OS=Homo sapiens OX=9606 GN=UBN1 PE=1 SV=2	Ubinuclein-1	UBN1	41.57	2114.75	4.6	331	348		S338	MDDGSDSLGVGLD	758.032	48.3978	15.6626	0.00944855
O14681	O14681|EI24_HUMAN	S	TVYLQSALSSS(+79.97)TSAEKFPS(+79.97)PHPS(+79.97)PAK	11	26	Etoposide-induced protein 2.4 homolog OS=Homo sapiens OX=9606 GN=EI24 PE=1 SV=4	Etoposide-induced protein 2.4 homolog	EI24	60.34	2956.27	4	308	333	S11:Phosphorylation (STY):0.00;S19:Phosphorylation (STY):7.81;S23:Phosphorylation (STY):15.57	S318	QSALSSSTSAEKF	39656.1	2540.33	15.6106	7.21498e-10
O14681	O14681|EI24_HUMAN	S	TVYLQSALSSS(+79.97)TSAEKFPS(+79.97)PHPS(+79.97)PAK	19	26	Etoposide-induced protein 2.4 homolog OS=Homo sapiens OX=9606 GN=EI24 PE=1 SV=4	Etoposide-induced protein 2.4 homolog	EI24	60.34	2956.27	4	308	333	S11:Phosphorylation (STY):0.00;S19:Phosphorylation (STY):7.81;S23:Phosphorylation (STY):15.57	S326	SAEKFPSPHPSPA	39656.1	2540.33	15.6106	7.21498e-10
O14681	O14681|EI24_HUMAN	S	TVYLQSALSSS(+79.97)TSAEKFPS(+79.97)PHPS(+79.97)PAK	23	26	Etoposide-induced protein 2.4 homolog OS=Homo sapiens OX=9606 GN=EI24 PE=1 SV=4	Etoposide-induced protein 2.4 homolog	EI24	60.34	2956.27	4	308	333	S11:Phosphorylation (STY):0.00;S19:Phosphorylation (STY):7.81;S23:Phosphorylation (STY):15.57	S330	FPSPHPSPAKLKA	39656.1	2540.33	15.6106	7.21498e-10
Q69YQ0	Q69YQ0|CYTSA_HUMAN	S	RS(+79.97)STSSEPTPTVK	2	13	Cytospin-A OS=Homo sapiens OX=9606 GN=SPECC1L PE=1 SV=2	Cytospin-A	SPECC1L	37.46	1455.66	-0.3	830	842	S2:Phosphorylation (STY):0.00	S831	MGLSRRSSTSSEP	9560.93	613.348	15.5881	2.28408e-09
Q69YQ0	Q69YQ0|CYTSA_HUMAN	S	RSS(+79.97)TSSEPTPTVK	3	13	Cytospin-A OS=Homo sapiens OX=9606 GN=SPECC1L PE=1 SV=2	Cytospin-A	SPECC1L	48.03	1455.66	13.1	830	842	S3:Phosphorylation (STY):0.00	S832	GLSRRSSTSSEPT	9560.93	613.348	15.5881	2.28408e-09
Q8TF72	Q8TF72|SHRM3_HUMAN	S	HS(+79.97)SLELGR	2	8	Protein Shroom3 OS=Homo sapiens OX=9606 GN=SHROOM3 PE=1 SV=2	Protein Shroom3	SHROOM3	45.12	977.433	-4.8	675	682	S2:Phosphorylation (STY):11.06	S676	ESLRRHSSLELGR	1673.22	107.603	15.55	0.00434611
Q8TF72	Q8TF72|SHRM3_HUMAN	S	HSS(+79.97)LELGR	3	8	Protein Shroom3 OS=Homo sapiens OX=9606 GN=SHROOM3 PE=1 SV=2	Protein Shroom3	SHROOM3	48.47	977.433	7.2	675	682	S3:Phosphorylation (STY):24.44	S677	SLRRHSSLELGRG	1673.22	107.603	15.55	0.00434611
P57772	P57772|SELB_HUMAN:Q9H1K1|ISCU_HUMAN	S	IHIPGGLS(+79.97)PESK	8	12	Selenocysteine-specific elongation factor OS=Homo sapiens OX=9606 GN=EEFSEC PE=1 SV=4	Selenocysteine-specific elongation factor	EEFSEC	19.89	1313.64	-10.1	530	541	S8:Phosphorylation (STY):26.52	S537	HIPGGLSPESKKI	3741.84	240.746	15.5427	0.00136712
Q5SYE7	Q5SYE7|NHSL1_HUMAN	S	S(+79.97)GSSPS(+79.97)QSPC(+57.02)S(+79.97)DLEEPWLPR	1	20	NHS-like protein 1 OS=Homo sapiens OX=9606 GN=NHSL1 PE=1 SV=2	NHS-like protein 1	NHSL1	22.2	2454.88	-4	720	739	S1:Phosphorylation (STY):0.00;S6:Phosphorylation (STY):0.00;C10:Carbamidomethylation:1000.00;S11:Phosphorylation (STY):8.28	S720	LSLPGKSGSSPSQ	2407.66	155.763	15.4572	0.000843663
Q5SYE7	Q5SYE7|NHSL1_HUMAN	S	S(+79.97)GSSPS(+79.97)QSPC(+57.02)S(+79.97)DLEEPWLPR	6	20	NHS-like protein 1 OS=Homo sapiens OX=9606 GN=NHSL1 PE=1 SV=2	NHS-like protein 1	NHSL1	22.2	2454.88	-4	720	739	S1:Phosphorylation (STY):0.00;S6:Phosphorylation (STY):0.00;C10:Carbamidomethylation:1000.00;S11:Phosphorylation (STY):8.28	S725	KSGSSPSQSPCSD	2407.66	155.763	15.4572	0.000843663
Q5SYE7	Q5SYE7|NHSL1_HUMAN	S	S(+79.97)GSSPS(+79.97)QSPC(+57.02)S(+79.97)DLEEPWLPR	11	20	NHS-like protein 1 OS=Homo sapiens OX=9606 GN=NHSL1 PE=1 SV=2	NHS-like protein 1	NHSL1	22.2	2454.88	-4	720	739	S1:Phosphorylation (STY):0.00;S6:Phosphorylation (STY):0.00;C10:Carbamidomethylation:1000.00;S11:Phosphorylation (STY):8.28	S730	PSQSPCSDLEEPW	2407.66	155.763	15.4572	0.000843663
P63027	P63027|VAMP2_HUMAN:Q15836|VAMP3_HUMAN:Q92835|SHIP1_HUMAN	T	GESPPT(+79.97)PPGQPPIS(+79.97)PK	6	16	Vesicle-associated membrane protein 2 OS=Homo sapiens OX=9606 GN=VAMP2 PE=1 SV=3	Vesicle-associated membrane protein 2	VAMP2									3670.55	238.228	15.4077	0.00156203
P63027	P63027|VAMP2_HUMAN:Q15836|VAMP3_HUMAN:Q92835|SHIP1_HUMAN	S	GESPPT(+79.97)PPGQPPIS(+79.97)PK	14	16	Vesicle-associated membrane protein 2 OS=Homo sapiens OX=9606 GN=VAMP2 PE=1 SV=3	Vesicle-associated membrane protein 2	VAMP2									3670.55	238.228	15.4077	0.00156203
Q8ND56	Q8ND56|LS14A_HUMAN	T	SPT(+79.97)M(+15.99)EQAVQTASAHLPAPAAVGR	3	23	Protein LSM14 homolog A OS=Homo sapiens OX=9606 GN=LSM14A PE=1 SV=3	Protein LSM14 homolog A	LSM14A	53.36	2385.11	-3.2	192	214	T3:Phosphorylation (STY):0.00;M4:Oxidation (M):1000.00	T194	PLRKSPTMEQAVQ	14745.6	958.031	15.3916	6.13157e-08
Q9H1E3	Q9H1E3|NUCKS_HUMAN	S	NSQEDSEDS(+79.97)EDKDVK	9	15	Nuclear ubiquitous casein and cyclin-dependent kinase substrate 1 OS=Homo sapiens OX=9606 GN=NUCKS1 PE=1 SV=1	Nuclear ubiquitous casein and cyclin-dependent kinase substrate 1	NUCKS1	62.18	1803.67	-0.6	53	67	S9:Phosphorylation (STY):57.45	S61	QEDSEDSEDKDVK	52221.6	3396.48	15.3752	1.54012e-16
Q9Y3L3	Q9Y3L3|3BP1_HUMAN	S	SSPPAPPLPPGSGS(+79.97)PGTPQALPR	14	23	SH3 domain-binding protein 1 OS=Homo sapiens OX=9606 GN=SH3BP1 PE=1 SV=3	SH3 domain-binding protein 1	SH3BP1	59.61	2244.09	5.2	585	607	S14:Phosphorylation (STY):4.64	S598	LPPGSGSPGTPQA	59738.9	3894.14	15.3407	6.39287e-15
O00515	O00515|LAD1_HUMAN	S	IPS(+79.97)KEEEADMS(+79.97)SPTQR	3	16	Ladinin-1 OS=Homo sapiens OX=9606 GN=LAD1 PE=1 SV=2	Ladinin-1	LAD1	26.53	1963.76	5.3	345	360	S3:Phosphorylation (STY):13.05;S11:Phosphorylation (STY):0.00	S347	LQVKIPSKEEEAD	1694.38	110.598	15.3202	0.00456286
O00515	O00515|LAD1_HUMAN	S	IPS(+79.97)KEEEADMS(+79.97)SPTQR	11	16	Ladinin-1 OS=Homo sapiens OX=9606 GN=LAD1 PE=1 SV=2	Ladinin-1	LAD1	26.53	1963.76	5.3	345	360	S3:Phosphorylation (STY):13.05;S11:Phosphorylation (STY):0.00	S355	EEEADMSSPTQRT	1694.38	110.598	15.3202	0.00456286
O43164	O43164|PJA2_HUMAN:Q03112|MECOM_HUMAN	S	NHGS(+79.97)S(+79.97)PEQVVRPK	4	13	E3 ubiquitin-protein ligase Praja-2 OS=Homo sapiens OX=9606 GN=PJA2 PE=1 SV=4	E3 ubiquitin-protein ligase Praja-2	PJA2	57.89	1593.67	0.7	305	317		S308	REKNHGSSPEQVV	4699.05	306.939	15.3094	0.000360177
O43164	O43164|PJA2_HUMAN:Q03112|MECOM_HUMAN	S	NHGS(+79.97)S(+79.97)PEQVVRPK	5	13	E3 ubiquitin-protein ligase Praja-2 OS=Homo sapiens OX=9606 GN=PJA2 PE=1 SV=4	E3 ubiquitin-protein ligase Praja-2	PJA2	57.89	1593.67	0.7	305	317		S309	EKNHGSSPEQVVR	4699.05	306.939	15.3094	0.000360177
Q8NEV8	Q8NEV8|EXPH5_HUMAN	S	VSS(+79.97)PLASFLQQQR	3	13	Exophilin-5 OS=Homo sapiens OX=9606 GN=EXPH5 PE=1 SV=3	Exophilin-5	EXPH5	61.27	1539.74	0	1766	1778	S3:Phosphorylation (STY):10.11	S1768	QKSRVSSPLASFL	2640.26	173.144	15.2489	0.000990047
Q9ULH1	Q9ULH1|ASAP1_HUMAN	T	RT(+79.97)LSDPPS(+79.97)PLPHGPPNK	2	17	Arf-GAP with SH3 domain, ANK repeat and PH domain-containing protein 1 OS=Homo sapiens OX=9606 GN=ASAP1 PE=1 SV=4	Arf-GAP with SH3 domain, ANK repeat and PH domain-containing protein 1	ASAP1	32.37	1968.89	-4	836	852	T2:Phosphorylation (STY):0.00;S8:Phosphorylation (STY):8.26	T837	PPGHKRTLSDPPS	2937.14	193.517	15.1776	0.00410502
Q9ULH1	Q9ULH1|ASAP1_HUMAN	S	RT(+79.97)LSDPPS(+79.97)PLPHGPPNK	8	17	Arf-GAP with SH3 domain, ANK repeat and PH domain-containing protein 1 OS=Homo sapiens OX=9606 GN=ASAP1 PE=1 SV=4	Arf-GAP with SH3 domain, ANK repeat and PH domain-containing protein 1	ASAP1	32.37	1968.89	-4	836	852	T2:Phosphorylation (STY):0.00;S8:Phosphorylation (STY):8.26	S843	TLSDPPSPLPHGP	2937.14	193.517	15.1776	0.00410502
Q9BRX2	Q9BRX2|PELO_HUMAN	S	FPVPELS(+79.97)DQEGDSS(+79.97)S(+79.97)EED	7	18	Protein pelota homolog OS=Homo sapiens OX=9606 GN=PELO PE=1 SV=2	Protein pelota homolog	PELO	54.17	2205.7	3.2	368	385	S7:Phosphorylation (STY):121.92;S14:Phosphorylation (STY):8.14;S15:Phosphorylation (STY):5.47	S374	FPVPELSDQEGDS	1986.61	130.944	15.1715	0.00721649
Q9BRX2	Q9BRX2|PELO_HUMAN	S	FPVPELS(+79.97)DQEGDSS(+79.97)S(+79.97)EED	14	18	Protein pelota homolog OS=Homo sapiens OX=9606 GN=PELO PE=1 SV=2	Protein pelota homolog	PELO	54.17	2205.7	3.2	368	385	S7:Phosphorylation (STY):121.92;S14:Phosphorylation (STY):8.14;S15:Phosphorylation (STY):5.47	S381	DQEGDSSSEED__	1986.61	130.944	15.1715	0.00721649
Q9BRX2	Q9BRX2|PELO_HUMAN	S	FPVPELS(+79.97)DQEGDSS(+79.97)S(+79.97)EED	15	18	Protein pelota homolog OS=Homo sapiens OX=9606 GN=PELO PE=1 SV=2	Protein pelota homolog	PELO	54.17	2205.7	3.2	368	385	S7:Phosphorylation (STY):121.92;S14:Phosphorylation (STY):8.14;S15:Phosphorylation (STY):5.47	S382	QEGDSSSEED___	1986.61	130.944	15.1715	0.00721649
Q9NRL2	Q9NRL2|BAZ1A_HUMAN	S	KINS(+79.97)APPTETK	4	11	Bromodomain adjacent to zinc finger domain protein 1A OS=Homo sapiens OX=9606 GN=BAZ1A PE=1 SV=2	Bromodomain adjacent to zinc finger domain protein 1A	BAZ1A	38.19	1264.61	4.2	1317	1327	S4:Phosphorylation (STY):22.99	S1320	SLRKINSAPPTET	4121.75	272.447	15.1286	0.000647012
P25054	P25054|APC_HUMAN	S	NDSLS(+79.97)SLDFDDDDVDLSR	5	18	Adenomatous polyposis coli protein OS=Homo sapiens OX=9606 GN=APC PE=1 SV=2	Adenomatous polyposis coli protein	APC	44.41	2106.83	1.5	1859	1876	S5:Phosphorylation (STY):0.00	S1863	SRNDSLSSLDFDD	3998.41	264.618	15.1101	0.000502497
Q08AD1	Q08AD1|CAMP2_HUMAN	S	S(+79.97)SSMSYVDGFIGT(+79.97)WPK	1	16	Calmodulin-regulated spectrin-associated protein 2 OS=Homo sapiens OX=9606 GN=CAMSAP2 PE=1 SV=3	Calmodulin-regulated spectrin-associated protein 2	CAMSAP2	45.86	1920.74	4.4	414	429	S1:Phosphorylation (STY):0.00;T13:Phosphorylation (STY):64.58	S414	SGGIRRSSSMSYV	1192.11	78.9773	15.0944	0.00473629
Q08AD1	Q08AD1|CAMP2_HUMAN	T	S(+79.97)SSMSYVDGFIGT(+79.97)WPK	13	16	Calmodulin-regulated spectrin-associated protein 2 OS=Homo sapiens OX=9606 GN=CAMSAP2 PE=1 SV=3	Calmodulin-regulated spectrin-associated protein 2	CAMSAP2	45.86	1920.74	4.4	414	429	S1:Phosphorylation (STY):0.00;T13:Phosphorylation (STY):64.58	T426	VDGFIGTWPKEKR	1192.11	78.9773	15.0944	0.00473629
P28290	P28290|ITPI2_HUMAN	S	S(+79.97)QS(+79.97)LPTTLLS(+79.97)PVR	1	13	Protein ITPRID2 OS=Homo sapiens OX=9606 GN=ITPRID2 PE=1 SV=3	Protein ITPRID2	ITPRID2	51.57	1637.69	-1.3	737	749	S1:Phosphorylation (STY):39.44;S3:Phosphorylation (STY):32.97;S10:Phosphorylation (STY):38.16	S737	GYPLRRSQSLPTT	2852.93	189.74	15.036	0.00204145
P28290	P28290|ITPI2_HUMAN	S	S(+79.97)QS(+79.97)LPTTLLS(+79.97)PVR	3	13	Protein ITPRID2 OS=Homo sapiens OX=9606 GN=ITPRID2 PE=1 SV=3	Protein ITPRID2	ITPRID2	51.57	1637.69	-1.3	737	749	S1:Phosphorylation (STY):39.44;S3:Phosphorylation (STY):32.97;S10:Phosphorylation (STY):38.16	S739	PLRRSQSLPTTLL	2852.93	189.74	15.036	0.00204145
P28290	P28290|ITPI2_HUMAN	S	S(+79.97)QS(+79.97)LPTTLLS(+79.97)PVR	10	13	Protein ITPRID2 OS=Homo sapiens OX=9606 GN=ITPRID2 PE=1 SV=3	Protein ITPRID2	ITPRID2	51.57	1637.69	-1.3	737	749	S1:Phosphorylation (STY):39.44;S3:Phosphorylation (STY):32.97;S10:Phosphorylation (STY):38.16	S746	LPTTLLSPVRVVS	2852.93	189.74	15.036	0.00204145
P25205	P25205|MCM3_HUMAN	S	DGDS(+79.97)YDPYDFSDT(+79.97)EEEMPQVHT(+79.97)PK	4	24	DNA replication licensing factor MCM3 OS=Homo sapiens OX=9606 GN=MCM3 PE=1 SV=3	DNA replication licensing factor MCM3	MCM3	38.45	3041.03	2.6	701	724	S4:Phosphorylation (STY):14.02;T13:Phosphorylation (STY):0.00;T22:Phosphorylation (STY):7.03	S704	DAKDGDSYDPYDF	2232.26	148.558	15.0262	0.00134284
P25205	P25205|MCM3_HUMAN	T	DGDS(+79.97)YDPYDFSDT(+79.97)EEEMPQVHT(+79.97)PK	13	24	DNA replication licensing factor MCM3 OS=Homo sapiens OX=9606 GN=MCM3 PE=1 SV=3	DNA replication licensing factor MCM3	MCM3	38.45	3041.03	2.6	701	724	S4:Phosphorylation (STY):14.02;T13:Phosphorylation (STY):0.00;T22:Phosphorylation (STY):7.03	T713	PYDFSDTEEEMPQ	2232.26	148.558	15.0262	0.00134284
P25205	P25205|MCM3_HUMAN	T	DGDS(+79.97)YDPYDFSDT(+79.97)EEEMPQVHT(+79.97)PK	22	24	DNA replication licensing factor MCM3 OS=Homo sapiens OX=9606 GN=MCM3 PE=1 SV=3	DNA replication licensing factor MCM3	MCM3	38.45	3041.03	2.6	701	724	S4:Phosphorylation (STY):14.02;T13:Phosphorylation (STY):0.00;T22:Phosphorylation (STY):7.03	T722	EMPQVHTPKTADS	2232.26	148.558	15.0262	0.00134284
Q9NZJ0	Q9NZJ0|DTL_HUMAN	S	GSVS(+79.97)SVS(+79.97)PKPPSSFK	4	15	Denticleless protein homolog OS=Homo sapiens OX=9606 GN=DTL PE=1 SV=3	Denticleless protein homolog	DTL	29.04	1649.71	-0.7	484	498	S4:Phosphorylation (STY):0.00;S7:Phosphorylation (STY):20.41	S487	NRRGSVSSVSPKP	816.341	54.504	14.9776	0.0287232
Q9NZJ0	Q9NZJ0|DTL_HUMAN	S	GSVS(+79.97)SVS(+79.97)PKPPSSFK	7	15	Denticleless protein homolog OS=Homo sapiens OX=9606 GN=DTL PE=1 SV=3	Denticleless protein homolog	DTL	29.04	1649.71	-0.7	484	498	S4:Phosphorylation (STY):0.00;S7:Phosphorylation (STY):20.41	S490	GSVSSVSPKPPSS	816.341	54.504	14.9776	0.0287232
Q969G5	Q969G5|CAVN3_HUMAN	S	APEPLGPADQSELGPEQLEAEVGES(+79.97)S(+79.97)DEEPVESR	25	34	Caveolae-associated protein 3 OS=Homo sapiens OX=9606 GN=CAVIN3 PE=1 SV=3	Caveolae-associated protein 3	CAVIN3	95.46	3736.56	1.4	141	174	S25:Phosphorylation (STY):92.28;S26:Phosphorylation (STY):81.81	S165	EAEVGESSDEEPV	26926.7	1798.75	14.9696	1.14187e-12
Q969G5	Q969G5|CAVN3_HUMAN	S	APEPLGPADQSELGPEQLEAEVGES(+79.97)S(+79.97)DEEPVESR	26	34	Caveolae-associated protein 3 OS=Homo sapiens OX=9606 GN=CAVIN3 PE=1 SV=3	Caveolae-associated protein 3	CAVIN3	95.46	3736.56	1.4	141	174	S25:Phosphorylation (STY):92.28;S26:Phosphorylation (STY):81.81	S166	AEVGESSDEEPVE	26926.7	1798.75	14.9696	1.14187e-12
Q03164	Q03164|KMT2A_HUMAN:Q9NQS7|INCE_HUMAN	S	IAQVSPGPRDS(+79.97)PAFPDS(+79.97)PWRER	11	22	Histone-lysine N-methyltransferase 2A OS=Homo sapiens OX=9606 GN=KMT2A PE=1 SV=5	Histone-lysine N-methyltransferase 2A	KMT2A									1649.92	110.442	14.9392	0.00495189
Q03164	Q03164|KMT2A_HUMAN:Q9NQS7|INCE_HUMAN	S	IAQVSPGPRDS(+79.97)PAFPDS(+79.97)PWRER	17	22	Histone-lysine N-methyltransferase 2A OS=Homo sapiens OX=9606 GN=KMT2A PE=1 SV=5	Histone-lysine N-methyltransferase 2A	KMT2A									1649.92	110.442	14.9392	0.00495189
P51532	P51532|SMCA4_HUMAN	S	KAENAEGQTPAIGPDGEPLDETS(+79.97)QMS(+79.97)DLPVK	23	31	Transcription activator BRG1 OS=Homo sapiens OX=9606 GN=SMARCA4 PE=1 SV=2	Transcription activator BRG1	SMARCA4	57.44	3383.45	5.1	588	618	S23:Phosphorylation (STY):0.00;S26:Phosphorylation (STY):11.12	S610	EPLDETSQMSDLP	4975.42	333.229	14.9309	0.000787576
P51532	P51532|SMCA4_HUMAN	S	KAENAEGQTPAIGPDGEPLDETS(+79.97)QMS(+79.97)DLPVK	26	31	Transcription activator BRG1 OS=Homo sapiens OX=9606 GN=SMARCA4 PE=1 SV=2	Transcription activator BRG1	SMARCA4	57.44	3383.45	5.1	588	618	S23:Phosphorylation (STY):0.00;S26:Phosphorylation (STY):11.12	S613	DETSQMSDLPVKV	4975.42	333.229	14.9309	0.000787576
Q13263	Q13263|TIF1B_HUMAN	S	LAS(+79.97)PSGS(+79.97)TS(+79.97)SGLEVVAPEGTSAPGGGPGTLDDSATIC(+57.02)R	3	38	Transcription intermediary factor 1-beta OS=Homo sapiens OX=9606 GN=TRIM28 PE=1 SV=5	Transcription intermediary factor 1-beta	TRIM28	80.16	3797.58	3.7	592	629	S3:Phosphorylation (STY):11.50;S7:Phosphorylation (STY):0.00;S9:Phosphorylation (STY):0.00;C37:Carbamidomethylation:1000.00	S594	EGPRLASPSGSTS	10153.5	685.954	14.8019	1.37098e-09
Q13263	Q13263|TIF1B_HUMAN	S	LAS(+79.97)PSGS(+79.97)TS(+79.97)SGLEVVAPEGTSAPGGGPGTLDDSATIC(+57.02)R	7	38	Transcription intermediary factor 1-beta OS=Homo sapiens OX=9606 GN=TRIM28 PE=1 SV=5	Transcription intermediary factor 1-beta	TRIM28	80.16	3797.58	3.7	592	629	S3:Phosphorylation (STY):11.50;S7:Phosphorylation (STY):0.00;S9:Phosphorylation (STY):0.00;C37:Carbamidomethylation:1000.00	S598	LASPSGSTSSGLE	10153.5	685.954	14.8019	1.37098e-09
Q13263	Q13263|TIF1B_HUMAN	S	LAS(+79.97)PSGS(+79.97)TS(+79.97)SGLEVVAPEGTSAPGGGPGTLDDSATIC(+57.02)R	9	38	Transcription intermediary factor 1-beta OS=Homo sapiens OX=9606 GN=TRIM28 PE=1 SV=5	Transcription intermediary factor 1-beta	TRIM28	80.16	3797.58	3.7	592	629	S3:Phosphorylation (STY):11.50;S7:Phosphorylation (STY):0.00;S9:Phosphorylation (STY):0.00;C37:Carbamidomethylation:1000.00	S600	SPSGSTSSGLEVV	10153.5	685.954	14.8019	1.37098e-09
Q5SW79	Q5SW79|CE170_HUMAN	T	ST(+79.97)GS(+79.97)ATSLAS(+79.97)QGER	2	14	Centrosomal protein of 170 kDa OS=Homo sapiens OX=9606 GN=CEP170 PE=1 SV=1	Centrosomal protein of 170 kDa	CEP170	55.6	1590.54	1.5	627	640	T2:Phosphorylation (STY):0.00;S4:Phosphorylation (STY):24.32;S10:Phosphorylation (STY):42.60	T628	GMTVRSTGSATSL	812.258	55.0595	14.7524	0.0296448
Q5SW79	Q5SW79|CE170_HUMAN	S	ST(+79.97)GS(+79.97)ATSLAS(+79.97)QGER	4	14	Centrosomal protein of 170 kDa OS=Homo sapiens OX=9606 GN=CEP170 PE=1 SV=1	Centrosomal protein of 170 kDa	CEP170	55.6	1590.54	1.5	627	640	T2:Phosphorylation (STY):0.00;S4:Phosphorylation (STY):24.32;S10:Phosphorylation (STY):42.60	S630	TVRSTGSATSLAS	812.258	55.0595	14.7524	0.0296448
Q5SW79	Q5SW79|CE170_HUMAN	S	ST(+79.97)GS(+79.97)ATSLAS(+79.97)QGER	10	14	Centrosomal protein of 170 kDa OS=Homo sapiens OX=9606 GN=CEP170 PE=1 SV=1	Centrosomal protein of 170 kDa	CEP170	55.6	1590.54	1.5	627	640	T2:Phosphorylation (STY):0.00;S4:Phosphorylation (STY):24.32;S10:Phosphorylation (STY):42.60	S636	SATSLASQGERRR	812.258	55.0595	14.7524	0.0296448
P62753	P62753|RS6_HUMAN	S	LS(+79.97)SLRAS(+79.97)TSKSESSQK	2	16	40S ribosomal protein S6 OS=Homo sapiens OX=9606 GN=RPS6 PE=1 SV=1	40S ribosomal protein S6	RPS6	43.79	1854.81	-3.6	234	249	S2:Phosphorylation (STY):0.00;S7:Phosphorylation (STY):7.65	S235	AKRRRLSSLRAST	1129.27	76.5808	14.7461	0.00378287
P62753	P62753|RS6_HUMAN	S	LS(+79.97)SLRAS(+79.97)TSKSESSQK	7	16	40S ribosomal protein S6 OS=Homo sapiens OX=9606 GN=RPS6 PE=1 SV=1	40S ribosomal protein S6	RPS6	43.79	1854.81	-3.6	234	249	S2:Phosphorylation (STY):0.00;S7:Phosphorylation (STY):7.65	S240	LSSLRASTSKSES	1129.27	76.5808	14.7461	0.00378287
Q8NFC6	Q8NFC6|BD1L1_HUMAN	T	TST(+79.97)PVIMEGVQEETDTR	3	17	Biorientation of chromosomes in cell division protein 1-like 1 OS=Homo sapiens OX=9606 GN=BOD1L1 PE=1 SV=2	Biorientation of chromosomes in cell division protein 1-like 1	BOD1L1	55.53	1971.85	6.5	658	674	T3:Phosphorylation (STY):0.00	T660	HKRRTSTPVIMEG	6919.21	470.452	14.7076	0.000958059
Q5JSZ5	Q5JSZ5|PRC2B_HUMAN:Q9HCD6|TANC2_HUMAN	S	MLLTGGKS(+79.97)S(+79.97)R	8	10	Protein PRRC2B OS=Homo sapiens OX=9606 GN=PRRC2B PE=1 SV=2	Protein PRRC2B	PRRC2B									6648.37	453.373	14.6642	8.4391e-05
Q5JSZ5	Q5JSZ5|PRC2B_HUMAN:Q9HCD6|TANC2_HUMAN	S	MLLTGGKS(+79.97)S(+79.97)R	9	10	Protein PRRC2B OS=Homo sapiens OX=9606 GN=PRRC2B PE=1 SV=2	Protein PRRC2B	PRRC2B									6648.37	453.373	14.6642	8.4391e-05
Q9UQ35	Q9UQ35|SRRM2_HUMAN	S	HAS(+79.97)S(+79.97)SPES(+79.97)PKPAPAPGS(+79.97)HR	3	19	Serine/arginine repetitive matrix protein 2 OS=Homo sapiens OX=9606 GN=SRRM2 PE=1 SV=2	Serine/arginine repetitive matrix protein 2	SRRM2	28.43	2215.79	6.4	433	451	S3:Phosphorylation (STY):0.00;S4:Phosphorylation (STY):0.00;S8:Phosphorylation (STY):12.33;S17:Phosphorylation (STY):19.27	S435	KVSRHASSSPESP	159658	10934.8	14.6009	7.19105e-16
Q9UQ35	Q9UQ35|SRRM2_HUMAN	S	HAS(+79.97)S(+79.97)SPES(+79.97)PKPAPAPGS(+79.97)HR	4	19	Serine/arginine repetitive matrix protein 2 OS=Homo sapiens OX=9606 GN=SRRM2 PE=1 SV=2	Serine/arginine repetitive matrix protein 2	SRRM2	28.43	2215.79	6.4	433	451	S3:Phosphorylation (STY):0.00;S4:Phosphorylation (STY):0.00;S8:Phosphorylation (STY):12.33;S17:Phosphorylation (STY):19.27	S436	VSRHASSSPESPK	159658	10934.8	14.6009	7.19105e-16
Q9UQ35	Q9UQ35|SRRM2_HUMAN	S	HAS(+79.97)S(+79.97)SPES(+79.97)PKPAPAPGS(+79.97)HR	8	19	Serine/arginine repetitive matrix protein 2 OS=Homo sapiens OX=9606 GN=SRRM2 PE=1 SV=2	Serine/arginine repetitive matrix protein 2	SRRM2	28.43	2215.79	6.4	433	451	S3:Phosphorylation (STY):0.00;S4:Phosphorylation (STY):0.00;S8:Phosphorylation (STY):12.33;S17:Phosphorylation (STY):19.27	S440	ASSSPESPKPAPA	159658	10934.8	14.6009	7.19105e-16
Q9UQ35	Q9UQ35|SRRM2_HUMAN	S	HAS(+79.97)S(+79.97)SPES(+79.97)PKPAPAPGS(+79.97)HR	17	19	Serine/arginine repetitive matrix protein 2 OS=Homo sapiens OX=9606 GN=SRRM2 PE=1 SV=2	Serine/arginine repetitive matrix protein 2	SRRM2	28.43	2215.79	6.4	433	451	S3:Phosphorylation (STY):0.00;S4:Phosphorylation (STY):0.00;S8:Phosphorylation (STY):12.33;S17:Phosphorylation (STY):19.27	S449	PAPAPGSHREISS	159658	10934.8	14.6009	7.19105e-16
P35269	P35269|T2FA_HUMAN	S	IHDLEDDLEMS(+79.97)S(+79.97)DAS(+79.97)DASGEEGGRVPK	11	27	General transcription factor IIF subunit 1 OS=Homo sapiens OX=9606 GN=GTF2F1 PE=1 SV=2	General transcription factor IIF subunit 1	GTF2F1	23.94	3098.15	19.3	207	233	S11:Phosphorylation (STY):0.00;S12:Phosphorylation (STY):0.00;S15:Phosphorylation (STY):0.00	S217	EDDLEMSSDASDA	848.461	58.1881	14.5814	0.00287488
P35269	P35269|T2FA_HUMAN	S	IHDLEDDLEMS(+79.97)S(+79.97)DAS(+79.97)DASGEEGGRVPK	12	27	General transcription factor IIF subunit 1 OS=Homo sapiens OX=9606 GN=GTF2F1 PE=1 SV=2	General transcription factor IIF subunit 1	GTF2F1	23.94	3098.15	19.3	207	233	S11:Phosphorylation (STY):0.00;S12:Phosphorylation (STY):0.00;S15:Phosphorylation (STY):0.00	S218	DDLEMSSDASDAS	848.461	58.1881	14.5814	0.00287488
P35269	P35269|T2FA_HUMAN	S	IHDLEDDLEMS(+79.97)S(+79.97)DAS(+79.97)DASGEEGGRVPK	15	27	General transcription factor IIF subunit 1 OS=Homo sapiens OX=9606 GN=GTF2F1 PE=1 SV=2	General transcription factor IIF subunit 1	GTF2F1	23.94	3098.15	19.3	207	233	S11:Phosphorylation (STY):0.00;S12:Phosphorylation (STY):0.00;S15:Phosphorylation (STY):0.00	S221	EMSSDASDASGEE	848.461	58.1881	14.5814	0.00287488
Q14573	Q14573|ITPR3_HUMAN	S	KQSVFS(+79.97)APSLSAGASAAEPLDR	6	22	Inositol 1,4,5-trisphosphate receptor type 3 OS=Homo sapiens OX=9606 GN=ITPR3 PE=1 SV=2	Inositol 1,4,5-trisphosphate receptor type 3	ITPR3	54.73	2268.08	0.5	932	953	S6:Phosphorylation (STY):5.77	S937	RKQSVFSAPSLSA	19948.9	1373.76	14.5214	3.47214e-09
Q96ST2	Q96ST2|IWS1_HUMAN	S	PPRHQAS(+79.97)DS(+79.97)ENEELPKPR	7	18	Protein IWS1 homolog OS=Homo sapiens OX=9606 GN=IWS1 PE=1 SV=2	Protein IWS1 homolog	IWS1	35.55	2245.95	2.5	229	246		S235	PPRHQASDSENEE	1381.96	95.4009	14.4859	0.00949793
Q96ST2	Q96ST2|IWS1_HUMAN	S	PPRHQAS(+79.97)DS(+79.97)ENEELPKPR	9	18	Protein IWS1 homolog OS=Homo sapiens OX=9606 GN=IWS1 PE=1 SV=2	Protein IWS1 homolog	IWS1	35.55	2245.95	2.5	229	246		S237	RHQASDSENEELP	1381.96	95.4009	14.4859	0.00949793
Q9H4H8	Q9H4H8|FA83D_HUMAN	T	KPHDC(+57.02)ESST(+79.97)VS(+79.97)EEDYFSSHR	9	20	Protein FAM83D OS=Homo sapiens OX=9606 GN=FAM83D PE=1 SV=3	Protein FAM83D	FAM83D	60.73	2555.93	0.1	359	378	C5:Carbamidomethylation:1000.00;T9:Phosphorylation (STY):0.00;S11:Phosphorylation (STY):18.33	T367	HDCESSTVSEEDY	1515.57	104.671	14.4793	0.0192562
Q9H4H8	Q9H4H8|FA83D_HUMAN	S	KPHDC(+57.02)ESST(+79.97)VS(+79.97)EEDYFSSHR	11	20	Protein FAM83D OS=Homo sapiens OX=9606 GN=FAM83D PE=1 SV=3	Protein FAM83D	FAM83D	60.73	2555.93	0.1	359	378	C5:Carbamidomethylation:1000.00;T9:Phosphorylation (STY):0.00;S11:Phosphorylation (STY):18.33	S369	CESSTVSEEDYFS	1515.57	104.671	14.4793	0.0192562
Q9NRZ9	Q9NRZ9|HELLS_HUMAN	S	ILENSEDS(+79.97)S(+79.97)PEC(+57.02)LF	8	14	Lymphoid-specific helicase OS=Homo sapiens OX=9606 GN=HELLS PE=1 SV=1	Lymphoid-specific helicase	HELLS	55.36	1798.64	0.6	825	838	S8:Phosphorylation (STY):28.96;S9:Phosphorylation (STY):33.65;C12:Carbamidomethylation:1000.00	S832	LENSEDSSPECLF	4558	315.777	14.4342	0.000479298
Q9NRZ9	Q9NRZ9|HELLS_HUMAN	S	ILENSEDS(+79.97)S(+79.97)PEC(+57.02)LF	9	14	Lymphoid-specific helicase OS=Homo sapiens OX=9606 GN=HELLS PE=1 SV=1	Lymphoid-specific helicase	HELLS	55.36	1798.64	0.6	825	838	S8:Phosphorylation (STY):28.96;S9:Phosphorylation (STY):33.65;C12:Carbamidomethylation:1000.00	S833	ENSEDSSPECLF_	4558	315.777	14.4342	0.000479298
P02545	P02545|LMNA_HUMAN	S	ITESEEVVS(+79.97)R	9	10	Prelamin-A/C OS=Homo sapiens OX=9606 GN=LMNA PE=1 SV=1	Prelamin-A/C	LMNA	43.85	1227.54	-0.7	63	72	S9:Phosphorylation (STY):24.47	S71	ESEEVVSREVSGI	9506.04	659.998	14.4031	6.12901e-09
Q9BZF1	Q9BZF1|OSBL8_HUMAN	S	GYS(+79.97)S(+79.97)PEPDIQDS(+79.97)S(+79.97)GS(+79.97)EAQSVKPSTR	3	25	Oxysterol-binding protein-related protein 8 OS=Homo sapiens OX=9606 GN=OSBPL8 PE=1 SV=3	Oxysterol-binding protein-related protein 8	OSBPL8	36.02	3008.02	-0.7	796	820	S3:Phosphorylation (STY):0.00;S4:Phosphorylation (STY):0.00;S12:Phosphorylation (STY):5.90;S13:Phosphorylation (STY):6.92;S15:Phosphorylation (STY):6.65	S798	KVAKGYSSPEPDI	2808.61	195.362	14.3765	0.00241283
Q9BZF1	Q9BZF1|OSBL8_HUMAN	S	GYS(+79.97)S(+79.97)PEPDIQDS(+79.97)S(+79.97)GS(+79.97)EAQSVKPSTR	4	25	Oxysterol-binding protein-related protein 8 OS=Homo sapiens OX=9606 GN=OSBPL8 PE=1 SV=3	Oxysterol-binding protein-related protein 8	OSBPL8	36.02	3008.02	-0.7	796	820	S3:Phosphorylation (STY):0.00;S4:Phosphorylation (STY):0.00;S12:Phosphorylation (STY):5.90;S13:Phosphorylation (STY):6.92;S15:Phosphorylation (STY):6.65	S799	VAKGYSSPEPDIQ	2808.61	195.362	14.3765	0.00241283
Q9BZF1	Q9BZF1|OSBL8_HUMAN	S	GYS(+79.97)S(+79.97)PEPDIQDS(+79.97)S(+79.97)GS(+79.97)EAQSVKPSTR	12	25	Oxysterol-binding protein-related protein 8 OS=Homo sapiens OX=9606 GN=OSBPL8 PE=1 SV=3	Oxysterol-binding protein-related protein 8	OSBPL8	36.02	3008.02	-0.7	796	820	S3:Phosphorylation (STY):0.00;S4:Phosphorylation (STY):0.00;S12:Phosphorylation (STY):5.90;S13:Phosphorylation (STY):6.92;S15:Phosphorylation (STY):6.65	S807	EPDIQDSSGSEAQ	2808.61	195.362	14.3765	0.00241283
Q9BZF1	Q9BZF1|OSBL8_HUMAN	S	GYS(+79.97)S(+79.97)PEPDIQDS(+79.97)S(+79.97)GS(+79.97)EAQSVKPSTR	13	25	Oxysterol-binding protein-related protein 8 OS=Homo sapiens OX=9606 GN=OSBPL8 PE=1 SV=3	Oxysterol-binding protein-related protein 8	OSBPL8	36.02	3008.02	-0.7	796	820	S3:Phosphorylation (STY):0.00;S4:Phosphorylation (STY):0.00;S12:Phosphorylation (STY):5.90;S13:Phosphorylation (STY):6.92;S15:Phosphorylation (STY):6.65	S808	PDIQDSSGSEAQS	2808.61	195.362	14.3765	0.00241283
Q9BZF1	Q9BZF1|OSBL8_HUMAN	S	GYS(+79.97)S(+79.97)PEPDIQDS(+79.97)S(+79.97)GS(+79.97)EAQSVKPSTR	15	25	Oxysterol-binding protein-related protein 8 OS=Homo sapiens OX=9606 GN=OSBPL8 PE=1 SV=3	Oxysterol-binding protein-related protein 8	OSBPL8	36.02	3008.02	-0.7	796	820	S3:Phosphorylation (STY):0.00;S4:Phosphorylation (STY):0.00;S12:Phosphorylation (STY):5.90;S13:Phosphorylation (STY):6.92;S15:Phosphorylation (STY):6.65	S810	IQDSSGSEAQSVK	2808.61	195.362	14.3765	0.00241283
Q9NY61	Q9NY61|AATF_HUMAN	T	YLVDGT(+79.97)KPNAGSEEIS(+79.97)S(+79.97)EDDELVEEK	6	26	Protein AATF OS=Homo sapiens OX=9606 GN=AATF PE=1 SV=1	Protein AATF	AATF	34.54	3092.21	-1.2	305	330	T6:Phosphorylation (STY):6.67;S16:Phosphorylation (STY):12.42;S17:Phosphorylation (STY):10.65	T310	RYLVDGTKPNAGS	1473.59	102.778	14.3376	0.00413563
Q9NY61	Q9NY61|AATF_HUMAN	S	YLVDGT(+79.97)KPNAGSEEIS(+79.97)S(+79.97)EDDELVEEK	16	26	Protein AATF OS=Homo sapiens OX=9606 GN=AATF PE=1 SV=1	Protein AATF	AATF	34.54	3092.21	-1.2	305	330	T6:Phosphorylation (STY):6.67;S16:Phosphorylation (STY):12.42;S17:Phosphorylation (STY):10.65	S320	AGSEEISSEDDEL	1473.59	102.778	14.3376	0.00413563
Q9NY61	Q9NY61|AATF_HUMAN	S	YLVDGT(+79.97)KPNAGSEEIS(+79.97)S(+79.97)EDDELVEEK	17	26	Protein AATF OS=Homo sapiens OX=9606 GN=AATF PE=1 SV=1	Protein AATF	AATF	34.54	3092.21	-1.2	305	330	T6:Phosphorylation (STY):6.67;S16:Phosphorylation (STY):12.42;S17:Phosphorylation (STY):10.65	S321	GSEEISSEDDELV	1473.59	102.778	14.3376	0.00413563
Q8IXQ4	Q8IXQ4|GPAM1_HUMAN	T	GRDDPGQQET(+79.97)DS(+79.97)S(+79.97)EDEDIIGPMPAK	10	25	GPALPP motifs-containing protein 1 OS=Homo sapiens OX=9606 GN=GPALPP1 PE=1 SV=1	GPALPP motifs-containing protein 1	GPALPP1	61.44	2926.07	-6.3	129	153		T138	DPGQQETDSSEDE	3833.52	267.506	14.3306	0.00188376
Q8IXQ4	Q8IXQ4|GPAM1_HUMAN	S	GRDDPGQQET(+79.97)DS(+79.97)S(+79.97)EDEDIIGPMPAK	12	25	GPALPP motifs-containing protein 1 OS=Homo sapiens OX=9606 GN=GPALPP1 PE=1 SV=1	GPALPP motifs-containing protein 1	GPALPP1	61.44	2926.07	-6.3	129	153		S140	GQQETDSSEDEDI	3833.52	267.506	14.3306	0.00188376
Q8IXQ4	Q8IXQ4|GPAM1_HUMAN	S	GRDDPGQQET(+79.97)DS(+79.97)S(+79.97)EDEDIIGPMPAK	13	25	GPALPP motifs-containing protein 1 OS=Homo sapiens OX=9606 GN=GPALPP1 PE=1 SV=1	GPALPP motifs-containing protein 1	GPALPP1	61.44	2926.07	-6.3	129	153		S141	QQETDSSEDEDII	3833.52	267.506	14.3306	0.00188376
Q96AG3	Q96AG3|S2546_HUMAN	T	SFST(+79.97)GSDLGHWVTTPPDIPGSR	4	22	Solute carrier family 25 member 46 OS=Homo sapiens OX=9606 GN=SLC25A46 PE=1 SV=1	Solute carrier family 25 member 46	SLC25A46	56.22	2393.07	0.6	32	53	T4:Phosphorylation (STY):0.00	T35	PARSFSTGSDLGH	2120.11	147.951	14.3298	0.00621942
Q96AG3	Q96AG3|S2546_HUMAN	S	SFSTGS(+79.97)DLGHWVTTPPDIPGSR	6	22	Solute carrier family 25 member 46 OS=Homo sapiens OX=9606 GN=SLC25A46 PE=1 SV=1	Solute carrier family 25 member 46	SLC25A46	52.37	2393.07	-1.5	32	53	S6:Phosphorylation (STY):6.59	S37	RSFSTGSDLGHWV	2120.11	147.951	14.3298	0.00621942
Q9Y6Y0	Q9Y6Y0|NS1BP_HUMAN	S	QIS(+79.97)SSSTGC(+57.02)LSSPNATVQSPK	3	21	Influenza virus NS1A-binding protein OS=Homo sapiens OX=9606 GN=IVNS1ABP PE=1 SV=3	Influenza virus NS1A-binding protein	IVNS1ABP	55.06	2214.98	-5.8	266	286	S3:Phosphorylation (STY):0.00;C9:Carbamidomethylation:1000.00	S268	NGHKQISSSSTGC	6337.08	442.521	14.3204	1.18817e-05
Q6PD62	Q6PD62|CTR9_HUMAN	S	AIIS(+79.97)S(+79.97)S(+79.97)DDS(+79.97)S(+79.97)DEDKLK	4	16	RNA polymerase-associated protein CTR9 homolog OS=Homo sapiens OX=9606 GN=CTR9 PE=1 SV=1	RNA polymerase-associated protein CTR9 homolog	CTR9	26.46	2108.63	0.7	1012	1027		S1015	KSKAIISSSDDSS	1049	73.4474	14.2824	0.000824798
Q6PD62	Q6PD62|CTR9_HUMAN	S	AIIS(+79.97)S(+79.97)S(+79.97)DDS(+79.97)S(+79.97)DEDKLK	5	16	RNA polymerase-associated protein CTR9 homolog OS=Homo sapiens OX=9606 GN=CTR9 PE=1 SV=1	RNA polymerase-associated protein CTR9 homolog	CTR9	26.46	2108.63	0.7	1012	1027		S1016	SKAIISSSDDSSD	1049	73.4474	14.2824	0.000824798
Q6PD62	Q6PD62|CTR9_HUMAN	S	AIIS(+79.97)S(+79.97)S(+79.97)DDS(+79.97)S(+79.97)DEDKLK	6	16	RNA polymerase-associated protein CTR9 homolog OS=Homo sapiens OX=9606 GN=CTR9 PE=1 SV=1	RNA polymerase-associated protein CTR9 homolog	CTR9	26.46	2108.63	0.7	1012	1027		S1017	KAIISSSDDSSDE	1049	73.4474	14.2824	0.000824798
Q6PD62	Q6PD62|CTR9_HUMAN	S	AIIS(+79.97)S(+79.97)S(+79.97)DDS(+79.97)S(+79.97)DEDKLK	9	16	RNA polymerase-associated protein CTR9 homolog OS=Homo sapiens OX=9606 GN=CTR9 PE=1 SV=1	RNA polymerase-associated protein CTR9 homolog	CTR9	26.46	2108.63	0.7	1012	1027		S1020	ISSSDDSSDEDKL	1049	73.4474	14.2824	0.000824798
Q6PD62	Q6PD62|CTR9_HUMAN	S	AIIS(+79.97)S(+79.97)S(+79.97)DDS(+79.97)S(+79.97)DEDKLK	10	16	RNA polymerase-associated protein CTR9 homolog OS=Homo sapiens OX=9606 GN=CTR9 PE=1 SV=1	RNA polymerase-associated protein CTR9 homolog	CTR9	26.46	2108.63	0.7	1012	1027		S1021	SSSDDSSDEDKLK	1049	73.4474	14.2824	0.000824798
Q9UQ35	Q9UQ35|SRRM2_HUMAN	S	S(+79.97)S(+79.97)TPPGESYFGVSSLQLK	1	18	Serine/arginine repetitive matrix protein 2 OS=Homo sapiens OX=9606 GN=SRRM2 PE=1 SV=2	Serine/arginine repetitive matrix protein 2	SRRM2	55.2	2042.86	6.4	1041	1058	S1:Phosphorylation (STY):0.00;S2:Phosphorylation (STY):0.00	S1041	LCAGVKSSTPPGE	1526.51	106.945	14.2738	0.0199268
Q9UQ35	Q9UQ35|SRRM2_HUMAN	S	S(+79.97)S(+79.97)TPPGESYFGVSSLQLK	2	18	Serine/arginine repetitive matrix protein 2 OS=Homo sapiens OX=9606 GN=SRRM2 PE=1 SV=2	Serine/arginine repetitive matrix protein 2	SRRM2	55.2	2042.86	6.4	1041	1058	S1:Phosphorylation (STY):0.00;S2:Phosphorylation (STY):0.00	S1042	CAGVKSSTPPGES	1526.51	106.945	14.2738	0.0199268
Q6WCQ1	Q6WCQ1|MPRIP_HUMAN	T	AEEQQLPPPLSPPSPST(+79.97)PNHR	17	21	Myosin phosphatase Rho-interacting protein OS=Homo sapiens OX=9606 GN=MPRIP PE=1 SV=3	Myosin phosphatase Rho-interacting protein	MPRIP	51.81	2358.1	2.3	279	299	T17:Phosphorylation (STY):0.00	T295	SPPSPSTPNHRRS	19156.1	1342.51	14.2688	2.47998e-05
Q9H2Y7	Q9H2Y7|ZN106_HUMAN	S	DIWNSTEQNPLETS(+79.97)R	14	15	Zinc finger protein 106 OS=Homo sapiens OX=9606 GN=ZNF106 PE=1 SV=1	Zinc finger protein 106	ZNF106	65.91	1868.79	5.4	1455	1469	S14:Phosphorylation (STY):24.44	S1468	QNPLETSRSGCDE	2825.08	198.402	14.2391	0.00249994
Q9UJU6	Q9UJU6|DBNL_HUMAN	S	VVTEKS(+79.97)PTDWALFTYEGNSNDIR	6	23	Drebrin-like protein OS=Homo sapiens OX=9606 GN=DBNL PE=1 SV=1	Drebrin-like protein	DBNL	64.32	2721.23	0.7	19	41	S6:Phosphorylation (STY):0.00	S24	RVVTEKSPTDWAL	2779.18	196.303	14.1576	0.00255341
Q6NUK1	Q6NUK1|SCMC1_HUMAN	T	D(+42.01)FVLPTAAC(+57.02)QDAEQPT(+79.97)R	16	17	Calcium-binding mitochondrial carrier protein SCaMC-1 OS=Homo sapiens OX=9606 GN=SLC25A24 PE=1 SV=2	Calcium-binding mitochondrial carrier protein SCaMC-1	SLC25A24	20.09	2039.87	-10.5	7	23	D1:Acetylation (Protein N-term):1000.00;C9:Carbamidomethylation:1000.00;T16:Phosphorylation (STY):29.98	T22	QDAEQPTRYETLF	1242.21	88.1141	14.0977	0.00593706
Q14562	Q14562|DHX8_HUMAN	S	S(+79.97)RS(+79.97)QS(+79.97)PPKDR	1	10	ATP-dependent RNA helicase DHX8 OS=Homo sapiens OX=9606 GN=DHX8 PE=1 SV=1	ATP-dependent RNA helicase DHX8	DHX8	23.3	1396.49	4.7	226	235		S226	SRYRSRSRSQSPP	1565.41	111.429	14.0485	0.0206973
Q14562	Q14562|DHX8_HUMAN	S	S(+79.97)RS(+79.97)QS(+79.97)PPKDR	3	10	ATP-dependent RNA helicase DHX8 OS=Homo sapiens OX=9606 GN=DHX8 PE=1 SV=1	ATP-dependent RNA helicase DHX8	DHX8	23.3	1396.49	4.7	226	235		S228	YRSRSRSQSPPKD	1565.41	111.429	14.0485	0.0206973
Q14562	Q14562|DHX8_HUMAN	S	S(+79.97)RS(+79.97)QS(+79.97)PPKDR	5	10	ATP-dependent RNA helicase DHX8 OS=Homo sapiens OX=9606 GN=DHX8 PE=1 SV=1	ATP-dependent RNA helicase DHX8	DHX8	23.3	1396.49	4.7	226	235		S230	SRSRSQSPPKDRK	1565.41	111.429	14.0485	0.0206973
Q96QD8	Q96QD8|S38A2_HUMAN	S	FSISPDEDSSSYSS(+79.97)NSDFNYSYPTK	14	25	Sodium-coupled neutral amino acid transporter 2 OS=Homo sapiens OX=9606 GN=SLC38A2 PE=1 SV=2	Sodium-coupled neutral amino acid transporter 2	SLC38A2	56.53	2903.13	8.6	9	33	S14:Phosphorylation (STY):9.34	S22	DSSSYSSNSDFNY	2189.21	155.854	14.0465	0.00176373
Q9Y653	Q9Y653|AGRG1_HUMAN	S	LPISSGS(+79.97)TS(+79.97)SSRI	7	13	Adhesion G-protein coupled receptor G1 OS=Homo sapiens OX=9606 GN=ADGRG1 PE=1 SV=2	Adhesion G-protein coupled receptor G1	ADGRG1	40.8	1450.61	-1.4	681	693	S7:Phosphorylation (STY):8.14;S9:Phosphorylation (STY):6.59	S687	LPISSGSTSSSRI	5874.2	418.666	14.0308	0.000500253
Q9Y653	Q9Y653|AGRG1_HUMAN	S	LPISSGS(+79.97)TS(+79.97)SSRI	9	13	Adhesion G-protein coupled receptor G1 OS=Homo sapiens OX=9606 GN=ADGRG1 PE=1 SV=2	Adhesion G-protein coupled receptor G1	ADGRG1	40.8	1450.61	-1.4	681	693	S7:Phosphorylation (STY):8.14;S9:Phosphorylation (STY):6.59	S689	ISSGSTSSSRI__	5874.2	418.666	14.0308	0.000500253
Q9Y6Y0	Q9Y6Y0|NS1BP_HUMAN	S	NS(+79.97)PQSSPT(+79.97)ST(+79.97)PK	2	12	Influenza virus NS1A-binding protein OS=Homo sapiens OX=9606 GN=IVNS1ABP PE=1 SV=3	Influenza virus NS1A-binding protein	IVNS1ABP	22.77	1469.49	0.1	321	332	S2:Phosphorylation (STY):65.81;T8:Phosphorylation (STY):0.00;T10:Phosphorylation (STY):0.00	S322	FLHGRNSPQSSPT	4883.16	349.593	13.9681	0.00104922
Q9Y6Y0	Q9Y6Y0|NS1BP_HUMAN	T	NS(+79.97)PQSSPT(+79.97)ST(+79.97)PK	8	12	Influenza virus NS1A-binding protein OS=Homo sapiens OX=9606 GN=IVNS1ABP PE=1 SV=3	Influenza virus NS1A-binding protein	IVNS1ABP	22.77	1469.49	0.1	321	332	S2:Phosphorylation (STY):65.81;T8:Phosphorylation (STY):0.00;T10:Phosphorylation (STY):0.00	T328	SPQSSPTSTPKLS	4883.16	349.593	13.9681	0.00104922
Q9Y6Y0	Q9Y6Y0|NS1BP_HUMAN	T	NS(+79.97)PQSSPT(+79.97)ST(+79.97)PK	10	12	Influenza virus NS1A-binding protein OS=Homo sapiens OX=9606 GN=IVNS1ABP PE=1 SV=3	Influenza virus NS1A-binding protein	IVNS1ABP	22.77	1469.49	0.1	321	332	S2:Phosphorylation (STY):65.81;T8:Phosphorylation (STY):0.00;T10:Phosphorylation (STY):0.00	T330	QSSPTSTPKLSKS	4883.16	349.593	13.9681	0.00104922
Q9H6H4	Q9H6H4|REEP4_HUMAN	S	AGGLQDS(+79.97)DT(+79.97)EDEC(+57.02)WS(+79.97)DTEAVPR	7	22	Receptor expression-enhancing protein 4 OS=Homo sapiens OX=9606 GN=REEP4 PE=1 SV=1	Receptor expression-enhancing protein 4	REEP4	58.22	2676.9	0	188	209	S7:Phosphorylation (STY):71.03;T9:Phosphorylation (STY):63.64;C13:Carbamidomethylation:1000.00;S15:Phosphorylation (STY):26.31	S194	AGGLQDSDTEDEC	9638.57	690.609	13.9566	9.01573e-09
Q9H6H4	Q9H6H4|REEP4_HUMAN	T	AGGLQDS(+79.97)DT(+79.97)EDEC(+57.02)WS(+79.97)DTEAVPR	9	22	Receptor expression-enhancing protein 4 OS=Homo sapiens OX=9606 GN=REEP4 PE=1 SV=1	Receptor expression-enhancing protein 4	REEP4	58.22	2676.9	0	188	209	S7:Phosphorylation (STY):71.03;T9:Phosphorylation (STY):63.64;C13:Carbamidomethylation:1000.00;S15:Phosphorylation (STY):26.31	T196	GLQDSDTEDECWS	9638.57	690.609	13.9566	9.01573e-09
Q9H6H4	Q9H6H4|REEP4_HUMAN	S	AGGLQDS(+79.97)DT(+79.97)EDEC(+57.02)WS(+79.97)DTEAVPR	15	22	Receptor expression-enhancing protein 4 OS=Homo sapiens OX=9606 GN=REEP4 PE=1 SV=1	Receptor expression-enhancing protein 4	REEP4	58.22	2676.9	0	188	209	S7:Phosphorylation (STY):71.03;T9:Phosphorylation (STY):63.64;C13:Carbamidomethylation:1000.00;S15:Phosphorylation (STY):26.31	S202	TEDECWSDTEAVP	9638.57	690.609	13.9566	9.01573e-09
O43314	O43314|VIP2_HUMAN	S	S(+79.97)GEQITSS(+79.97)PVS(+79.97)PK	1	13	Inositol hexakisphosphate and diphosphoinositol-pentakisphosphate kinase 2 OS=Homo sapiens OX=9606 GN=PPIP5K2 PE=1 SV=3	Inositol hexakisphosphate and diphosphoinositol-pentakisphosphate kinase 2	PPIP5K2	45.84	1555.56	-0.3	1006	1018	S1:Phosphorylation (STY):79.02;S8:Phosphorylation (STY):9.34;S11:Phosphorylation (STY):20.17	S1006	GRRRRRSGEQITS	1119.61	80.3374	13.9363	0.00156292
O43314	O43314|VIP2_HUMAN	S	S(+79.97)GEQITSS(+79.97)PVS(+79.97)PK	8	13	Inositol hexakisphosphate and diphosphoinositol-pentakisphosphate kinase 2 OS=Homo sapiens OX=9606 GN=PPIP5K2 PE=1 SV=3	Inositol hexakisphosphate and diphosphoinositol-pentakisphosphate kinase 2	PPIP5K2	45.84	1555.56	-0.3	1006	1018	S1:Phosphorylation (STY):79.02;S8:Phosphorylation (STY):9.34;S11:Phosphorylation (STY):20.17	S1013	GEQITSSPVSPKS	1119.61	80.3374	13.9363	0.00156292
O43314	O43314|VIP2_HUMAN	S	S(+79.97)GEQITSS(+79.97)PVS(+79.97)PK	11	13	Inositol hexakisphosphate and diphosphoinositol-pentakisphosphate kinase 2 OS=Homo sapiens OX=9606 GN=PPIP5K2 PE=1 SV=3	Inositol hexakisphosphate and diphosphoinositol-pentakisphosphate kinase 2	PPIP5K2	45.84	1555.56	-0.3	1006	1018	S1:Phosphorylation (STY):79.02;S8:Phosphorylation (STY):9.34;S11:Phosphorylation (STY):20.17	S1016	ITSSPVSPKSLAF	1119.61	80.3374	13.9363	0.00156292
P82094	P82094|TMF1_HUMAN	S	SNTEPQSPPIAS(+79.97)PK	12	14	TATA element modulatory factor OS=Homo sapiens OX=9606 GN=TMF1 PE=1 SV=2	TATA element modulatory factor	TMF1	54.25	1531.69	-3.7	66	79	S12:Phosphorylation (STY):29.88	S77	QSPPIASPKAITK	5551.91	398.676	13.9258	2.00101e-05
P22735	P22735|TGM1_HUMAN	S	RPVS(+79.97)RGS(+79.97)GVNAAGDGTIR	4	18	Protein-glutamine gamma-glutamyltransferase K OS=Homo sapiens OX=9606 GN=TGM1 PE=1 SV=4	Protein-glutamine gamma-glutamyltransferase K	TGM1	24.83	1928.86	-15.8	89	106	S4:Phosphorylation (STY):51.99;S7:Phosphorylation (STY):60.15	S92	DSRRPVSRGSGVN	839.621	60.3343	13.9162	0.00340891
P22735	P22735|TGM1_HUMAN	S	RPVS(+79.97)RGS(+79.97)GVNAAGDGTIR	7	18	Protein-glutamine gamma-glutamyltransferase K OS=Homo sapiens OX=9606 GN=TGM1 PE=1 SV=4	Protein-glutamine gamma-glutamyltransferase K	TGM1	24.83	1928.86	-15.8	89	106	S4:Phosphorylation (STY):51.99;S7:Phosphorylation (STY):60.15	S95	RPVSRGSGVNAAG	839.621	60.3343	13.9162	0.00340891
Q13427	Q13427|PPIG_HUMAN	S	KFDHES(+79.97)S(+79.97)PGTDEDKSG	6	16	Peptidyl-prolyl cis-trans isomerase G OS=Homo sapiens OX=9606 GN=PPIG PE=1 SV=2	Peptidyl-prolyl cis-trans isomerase G	PPIG	22.7	1894.67	-0.9	739	754	S6:Phosphorylation (STY):12.42;S7:Phosphorylation (STY):5.77	S744	KKFDHESSPGTDE	8282.15	595.648	13.9044	0.00357235
Q13427	Q13427|PPIG_HUMAN	S	KFDHES(+79.97)S(+79.97)PGTDEDKSG	7	16	Peptidyl-prolyl cis-trans isomerase G OS=Homo sapiens OX=9606 GN=PPIG PE=1 SV=2	Peptidyl-prolyl cis-trans isomerase G	PPIG	22.7	1894.67	-0.9	739	754	S6:Phosphorylation (STY):12.42;S7:Phosphorylation (STY):5.77	S745	KFDHESSPGTDED	8282.15	595.648	13.9044	0.00357235
Q9P289	Q9P289|STK26_HUMAN	S	WKAEGHS(+79.97)DDES(+79.97)DS(+79.97)EGS(+79.97)DSESTSR	7	23	Serine/threonine-protein kinase 26 OS=Homo sapiens OX=9606 GN=STK26 PE=1 SV=2	Serine/threonine-protein kinase 26	STK26	29.62	2816.84	-5.5	294	316	S7:Phosphorylation (STY):11.49;S11:Phosphorylation (STY):15.08;S13:Phosphorylation (STY):15.48;S16:Phosphorylation (STY):5.99	S300	WKAEGHSDDESDS	771.237	55.4738	13.9027	0.0101226
Q9P289	Q9P289|STK26_HUMAN	S	WKAEGHS(+79.97)DDES(+79.97)DS(+79.97)EGS(+79.97)DSESTSR	11	23	Serine/threonine-protein kinase 26 OS=Homo sapiens OX=9606 GN=STK26 PE=1 SV=2	Serine/threonine-protein kinase 26	STK26	29.62	2816.84	-5.5	294	316	S7:Phosphorylation (STY):11.49;S11:Phosphorylation (STY):15.08;S13:Phosphorylation (STY):15.48;S16:Phosphorylation (STY):5.99	S304	GHSDDESDSEGSD	771.237	55.4738	13.9027	0.0101226
Q9P289	Q9P289|STK26_HUMAN	S	WKAEGHS(+79.97)DDES(+79.97)DS(+79.97)EGS(+79.97)DSESTSR	13	23	Serine/threonine-protein kinase 26 OS=Homo sapiens OX=9606 GN=STK26 PE=1 SV=2	Serine/threonine-protein kinase 26	STK26	29.62	2816.84	-5.5	294	316	S7:Phosphorylation (STY):11.49;S11:Phosphorylation (STY):15.08;S13:Phosphorylation (STY):15.48;S16:Phosphorylation (STY):5.99	S306	SDDESDSEGSDSE	771.237	55.4738	13.9027	0.0101226
Q9P289	Q9P289|STK26_HUMAN	S	WKAEGHS(+79.97)DDES(+79.97)DS(+79.97)EGS(+79.97)DSESTSR	16	23	Serine/threonine-protein kinase 26 OS=Homo sapiens OX=9606 GN=STK26 PE=1 SV=2	Serine/threonine-protein kinase 26	STK26	29.62	2816.84	-5.5	294	316	S7:Phosphorylation (STY):11.49;S11:Phosphorylation (STY):15.08;S13:Phosphorylation (STY):15.48;S16:Phosphorylation (STY):5.99	S309	ESDSEGSDSESTS	771.237	55.4738	13.9027	0.0101226
P49796	P49796|RGS3_HUMAN	S	DSATSEGS(+79.97)PPGPDAPPSK	8	18	Regulator of G-protein signaling 3 OS=Homo sapiens OX=9606 GN=RGS3 PE=1 SV=2	Regulator of G-protein signaling 3	RGS3	58.95	1775.73	3.7	745	762	S8:Phosphorylation (STY):44.84	S752	SATSEGSPPGPDA	914.25	65.9287	13.8672	0.00568303
Q04726	Q04726|TLE3_HUMAN	S	DAPTS(+79.97)PASVASSSST(+79.97)PSSK	5	19	Transducin-like enhancer protein 3 OS=Homo sapiens OX=9606 GN=TLE3 PE=1 SV=2	Transducin-like enhancer protein 3	TLE3	53.59	1922.75	2	282	300	S5:Phosphorylation (STY):24.44;T15:Phosphorylation (STY):0.00	S286	KKDAPTSPASVAS	3195.55	231.946	13.7771	0.00707633
Q04726	Q04726|TLE3_HUMAN	T	DAPTS(+79.97)PASVASSSST(+79.97)PSSK	15	19	Transducin-like enhancer protein 3 OS=Homo sapiens OX=9606 GN=TLE3 PE=1 SV=2	Transducin-like enhancer protein 3	TLE3	53.59	1922.75	2	282	300	S5:Phosphorylation (STY):24.44;T15:Phosphorylation (STY):0.00	T296	VASSSSTPSSKTK	3195.55	231.946	13.7771	0.00707633
Q5VTL8	Q5VTL8|PR38B_HUMAN	S	EGHGSS(+79.97)SFDRELER	6	14	Pre-mRNA-splicing factor 38B OS=Homo sapiens OX=9606 GN=PRPF38B PE=1 SV=1	Pre-mRNA-splicing factor 38B	PRPF38B	53.81	1684.68	-1	284	297	S6:Phosphorylation (STY):0.00	S289	REGHGSSSFDREL	46924.1	3408.15	13.7682	1.89755e-15
O75475	O75475|PSIP1_HUMAN	S	TGVTS(+79.97)T(+79.97)S(+79.97)DSEEEGDDQEGEK	5	20	PC4 and SFRS1-interacting protein OS=Homo sapiens OX=9606 GN=PSIP1 PE=1 SV=1	PC4 and SFRS1-interacting protein	PSIP1	39.73	2338.73	3.5	267	286	S5:Phosphorylation (STY):0.00;T6:Phosphorylation (STY):0.00;S7:Phosphorylation (STY):0.00	S271	AKTGVTSTSDSEE	3208.1	233.106	13.7624	0.0070996
O75475	O75475|PSIP1_HUMAN	T	TGVTS(+79.97)T(+79.97)S(+79.97)DSEEEGDDQEGEK	6	20	PC4 and SFRS1-interacting protein OS=Homo sapiens OX=9606 GN=PSIP1 PE=1 SV=1	PC4 and SFRS1-interacting protein	PSIP1	39.73	2338.73	3.5	267	286	S5:Phosphorylation (STY):0.00;T6:Phosphorylation (STY):0.00;S7:Phosphorylation (STY):0.00	T272	KTGVTSTSDSEEE	3208.1	233.106	13.7624	0.0070996
O75475	O75475|PSIP1_HUMAN	S	TGVTS(+79.97)T(+79.97)S(+79.97)DSEEEGDDQEGEK	7	20	PC4 and SFRS1-interacting protein OS=Homo sapiens OX=9606 GN=PSIP1 PE=1 SV=1	PC4 and SFRS1-interacting protein	PSIP1	39.73	2338.73	3.5	267	286	S5:Phosphorylation (STY):0.00;T6:Phosphorylation (STY):0.00;S7:Phosphorylation (STY):0.00	S273	TGVTSTSDSEEEG	3208.1	233.106	13.7624	0.0070996
Q9BVR0	Q9BVR0|HRC23_HUMAN:O95714|HERC2_HUMAN	S	IGNEESDLEEAC(+57.02)ILPHS(+79.97)PINVDK	17	23	Putative HERC2-like protein 3 OS=Homo sapiens OX=9606 GN=HERC2P3 PE=5 SV=2	Putative HERC2-like protein 3	HERC2P3	56.54	2658.19	6.3	299	321	C12:Carbamidomethylation:1000.00;S17:Phosphorylation (STY):88.86	S315	ACILPHSPINVDK	4579.05	333.8	13.7179	0.000610965
Q9BVV8	Q9BVV8|F174C_HUMAN	S	YGLLANTEDPTEMAS(+79.97)LDS(+79.97)DEETVFESR	15	27	Protein FAM174C OS=Homo sapiens OX=9606 GN=FAM174C PE=1 SV=2	Protein FAM174C	FAM174C	53.13	3178.26	4.9	103	129	S15:Phosphorylation (STY):21.15;S18:Phosphorylation (STY):19.86	S117	DPTEMASLDSDEE	741.144	54.0469	13.713	0.0133959
Q9BVV8	Q9BVV8|F174C_HUMAN	S	YGLLANTEDPTEMAS(+79.97)LDS(+79.97)DEETVFESR	18	27	Protein FAM174C OS=Homo sapiens OX=9606 GN=FAM174C PE=1 SV=2	Protein FAM174C	FAM174C	53.13	3178.26	4.9	103	129	S15:Phosphorylation (STY):21.15;S18:Phosphorylation (STY):19.86	S120	EMASLDSDEETVF	741.144	54.0469	13.713	0.0133959
Q9BW04	Q9BW04|SARG_HUMAN	S	SGS(+79.97)YSLPR	3	8	Specifically androgen-regulated gene protein OS=Homo sapiens OX=9606 GN=SARG PE=1 SV=2	Specifically androgen-regulated gene protein	SARG	54.21	945.396	-6.3	129	136	S3:Phosphorylation (STY):12.19	S131	LGLRSGSYSLPRN	1075.61	78.4529	13.7102	0.000995897
Q9UQ35	Q9UQ35|SRRM2_HUMAN	S	AGM(+15.99)S(+79.97)SNQSIS(+79.97)S(+79.97)PVLDAVPR	4	19	Serine/arginine repetitive matrix protein 2 OS=Homo sapiens OX=9606 GN=SRRM2 PE=1 SV=2	Serine/arginine repetitive matrix protein 2	SRRM2	41.78	2170.84	4.9	1394	1412	M3:Oxidation (M):1000.00;S4:Phosphorylation (STY):0.00;S10:Phosphorylation (STY):6.59;S11:Phosphorylation (STY):5.08	S1397	VEKAGMSSNQSIS	1368.07	99.908	13.6933	0.0111583
Q9UQ35	Q9UQ35|SRRM2_HUMAN	S	AGM(+15.99)S(+79.97)SNQSIS(+79.97)S(+79.97)PVLDAVPR	10	19	Serine/arginine repetitive matrix protein 2 OS=Homo sapiens OX=9606 GN=SRRM2 PE=1 SV=2	Serine/arginine repetitive matrix protein 2	SRRM2	41.78	2170.84	4.9	1394	1412	M3:Oxidation (M):1000.00;S4:Phosphorylation (STY):0.00;S10:Phosphorylation (STY):6.59;S11:Phosphorylation (STY):5.08	S1403	SSNQSISSPVLDA	1368.07	99.908	13.6933	0.0111583
Q9UQ35	Q9UQ35|SRRM2_HUMAN	S	AGM(+15.99)S(+79.97)SNQSIS(+79.97)S(+79.97)PVLDAVPR	11	19	Serine/arginine repetitive matrix protein 2 OS=Homo sapiens OX=9606 GN=SRRM2 PE=1 SV=2	Serine/arginine repetitive matrix protein 2	SRRM2	41.78	2170.84	4.9	1394	1412	M3:Oxidation (M):1000.00;S4:Phosphorylation (STY):0.00;S10:Phosphorylation (STY):6.59;S11:Phosphorylation (STY):5.08	S1404	SNQSISSPVLDAV	1368.07	99.908	13.6933	0.0111583
P98175	P98175|RBM10_HUMAN	S	LAS(+79.97)DDRPSPPR	3	11	RNA-binding protein 10 OS=Homo sapiens OX=9606 GN=RBM10 PE=1 SV=3	RNA-binding protein 10	RBM10	35.58	1289.58	-0.9	716	726	S3:Phosphorylation (STY):0.00	S718	DLPKLASDDRPSP	4297.55	314.402	13.669	0.00218657
O75427	O75427|LRCH4_HUMAN	S	A(+42.01)AAVAAPLAAGGEEAAATTS(+79.97)VPGS(+79.97)PGLPGR	20	30	Leucine-rich repeat and calponin homology domain-containing protein 4 OS=Homo sapiens OX=9606 GN=LRCH4 PE=1 SV=2	Leucine-rich repeat and calponin homology domain-containing protein 4	LRCH4	46.75	2818.29	0.1	2	31	A1:Acetylation (Protein N-term):1000.00;S20:Phosphorylation (STY):8.69;S24:Phosphorylation (STY):22.07	S21	EAAATTSVPGSPG	3318.57	242.903	13.6622	0.0462297
O75427	O75427|LRCH4_HUMAN	S	A(+42.01)AAVAAPLAAGGEEAAATTS(+79.97)VPGS(+79.97)PGLPGR	24	30	Leucine-rich repeat and calponin homology domain-containing protein 4 OS=Homo sapiens OX=9606 GN=LRCH4 PE=1 SV=2	Leucine-rich repeat and calponin homology domain-containing protein 4	LRCH4	46.75	2818.29	0.1	2	31	A1:Acetylation (Protein N-term):1000.00;S20:Phosphorylation (STY):8.69;S24:Phosphorylation (STY):22.07	S25	TTSVPGSPGLPGR	3318.57	242.903	13.6622	0.0462297
Q96SU4	Q96SU4|OSBL9_HUMAN:Q05682|CALD1_HUMAN	S	LIDSSGSASVLTHSSS(+79.97)GNS(+79.97)LK	16	21	Oxysterol-binding protein-related protein 9 OS=Homo sapiens OX=9606 GN=OSBPL9 PE=1 SV=2	Oxysterol-binding protein-related protein 9	OSBPL9	27.51	2205.96	2.1	311	331	S16:Phosphorylation (STY):26.31;S19:Phosphorylation (STY):17.91	S326	VLTHSSSGNSLKR	1539.46	112.81	13.6464	0.0221702
Q96SU4	Q96SU4|OSBL9_HUMAN:Q05682|CALD1_HUMAN	S	LIDSSGSASVLTHSSS(+79.97)GNS(+79.97)LK	19	21	Oxysterol-binding protein-related protein 9 OS=Homo sapiens OX=9606 GN=OSBPL9 PE=1 SV=2	Oxysterol-binding protein-related protein 9	OSBPL9	27.51	2205.96	2.1	311	331	S16:Phosphorylation (STY):26.31;S19:Phosphorylation (STY):17.91	S329	HSSSGNSLKRPDT	1539.46	112.81	13.6464	0.0221702
P16333	P16333|NCK1_HUMAN:Q9BZF1|OSBL8_HUMAN	S	KPS(+79.97)VPDSASPADDSFVDPGER	3	21	Cytoplasmic protein NCK1 OS=Homo sapiens OX=9606 GN=NCK1 PE=1 SV=1	Cytoplasmic protein NCK1	NCK1	47.66	2251.96	-1.5	83	103	S3:Phosphorylation (STY):5.55	S85	KVKRKPSVPDSAS	1590.98	116.601	13.6447	0.00871055
Q9P0K7	Q9P0K7|RAI14_HUMAN	S	APPPPISPTQLS(+79.97)DVS(+79.97)S(+79.97)PR	12	18	Ankycorbin OS=Homo sapiens OX=9606 GN=RAI14 PE=1 SV=2	Ankycorbin	RAI14	52.82	2084.86	-3.1	275	292	S12:Phosphorylation (STY):62.26;S15:Phosphorylation (STY):69.64;S16:Phosphorylation (STY):63.15	S286	ISPTQLSDVSSPR	705.866	52.0349	13.5652	0.00344345
Q9P0K7	Q9P0K7|RAI14_HUMAN	S	APPPPISPTQLS(+79.97)DVS(+79.97)S(+79.97)PR	15	18	Ankycorbin OS=Homo sapiens OX=9606 GN=RAI14 PE=1 SV=2	Ankycorbin	RAI14	52.82	2084.86	-3.1	275	292	S12:Phosphorylation (STY):62.26;S15:Phosphorylation (STY):69.64;S16:Phosphorylation (STY):63.15	S289	TQLSDVSSPRSIT	705.866	52.0349	13.5652	0.00344345
Q9P0K7	Q9P0K7|RAI14_HUMAN	S	APPPPISPTQLS(+79.97)DVS(+79.97)S(+79.97)PR	16	18	Ankycorbin OS=Homo sapiens OX=9606 GN=RAI14 PE=1 SV=2	Ankycorbin	RAI14	52.82	2084.86	-3.1	275	292	S12:Phosphorylation (STY):62.26;S15:Phosphorylation (STY):69.64;S16:Phosphorylation (STY):63.15	S290	QLSDVSSPRSITS	705.866	52.0349	13.5652	0.00344345
Q8WUF5	Q8WUF5|IASPP_HUMAN	S	S(+79.97)ESAPTLHPYS(+79.97)PLSPK	1	16	RelA-associated inhibitor OS=Homo sapiens OX=9606 GN=PPP1R13L PE=1 SV=4	RelA-associated inhibitor	PPP1R13L	33.66	1869.8	-5.6	100	115	S1:Phosphorylation (STY):0.00;S11:Phosphorylation (STY):9.42	S100	DTPFGRSESAPTL	18286.6	1350.93	13.5363	4.50597e-07
Q8WUF5	Q8WUF5|IASPP_HUMAN	S	S(+79.97)ESAPTLHPYS(+79.97)PLSPK	11	16	RelA-associated inhibitor OS=Homo sapiens OX=9606 GN=PPP1R13L PE=1 SV=4	RelA-associated inhibitor	PPP1R13L	33.66	1869.8	-5.6	100	115	S1:Phosphorylation (STY):0.00;S11:Phosphorylation (STY):9.42	S110	PTLHPYSPLSPKG	18286.6	1350.93	13.5363	4.50597e-07
[truncated: 53,230 more rows]

## Sheet: IL13-2-D08_vs_PBS-PBS
Protein	Proteins	Amino acid	Modified peptide	Position in peptide	Sequence length	Description	Protein Name	Gene Name	-10LgP	Mass	ppm	Start	End	AScore	PTMLocation	MotifSequence	Intensity IL-D08	Intensity PBS-PBS	IL-D08/PBS-PBS	Significance B
[truncated: 54,059 more rows]

[truncated: 1 more sheets: IL13-2-D08_vs_PBS-IL13]
