# Supplementary material for: SUMOylation of Rho-associated protein kinase 2 induces goblet cell metaplasia in allergic airways
Source: Nat Commun. 2023 Jul 1;14:3887. doi: 10.1038/s41467-023-39600-4 (PMC10314948; doi:10.1038/s41467-023-39600-4)
Supplement: Supplementary file 5 — Supplementary Data 2 [file 41467_2023_39600_MOESM5_ESM.xlsx]

## Sheet: Enrichment
Domain_id	Domain_Name	Test	TestAll	Ref	RefAll	Test_per	Ref_per	Test_Seq	Ref_Seq	Over_Under	P value	FDR	richFactor
PF00628	PHD-finger	29	1860	40	5283	0.015591	0.007571	Q13263, Q9UMN6, Q9UIG0, Q14839, Q9UIF9, Q03164, O94880, Q9BTC0, Q92576, Q9P1Y6, Q92794, O15164, Q9UPN9, Q9BUL5, O43189, Q12830, O14686, Q96CB8, Q12873, Q92785, Q9BRQ0, Q5VWG9, Q9NRL2, Q96T88, P29375, Q9P0U4, Q96QT6, O75151, Q8NEZ4	Q96T88,Q9UIF9,Q9BTC0,O15164,P41229,Q14839,Q9NRL2,Q12873,Q8NEZ4,Q96CB8,Q92794,Q9UMN6,Q03164,Q9UGL1,Q9UIF8,O75151,O94880,Q96PU4,Q9UPN9,Q96BD5,O43189,Q8WYB5,Q9BUL5,O14686,Q9UPP1,Q12830,Q9P0U4,P29375,Q9P1Y6,Q5VWG9,Q9H930,Q9UIG0,Q92785,Q92576,Q8WUB8,Q96QT6,Q13263,Q8IZD2,Q96T23,Q9BRQ0	over	1.57512e-06	0.00255012	0.725
PF00307	Calponin homology (CH) domain	31	1860	47	5283	0.016667	0.008896	Q15149, Q01082, Q9NVD7, Q8NDI1, Q8WWI1, O75427, Q9UPN3, O75369, P53814, P21333, Q5M775, Q8N3F8, Q155Q3, P35609, Q99501, Q08043, Q8N3D4, Q8IY33, Q7RTP6, Q8IVL1, Q69YQ0, Q03001, O15020, P37802, Q15691, Q86XJ1, Q15555, Q8WXH0, Q8IVL0, P46939, Q8IZT6	Q03001,P12814,Q155Q3,Q7RTP6,Q9Y2L9,Q8NF91,Q15555,Q8N3D4,O43707,Q8N3F8,P46940,Q96II8,Q9UPQ0,Q8IY33,Q86VI3,P13796,O94851,Q9UI15,Q8TDZ2,P53814,P11532,Q9UPN3,Q8IZT6,Q8WWI1,Q15691,Q01082,Q15149,P46939,P35609,P13797,P21333,O15020,Q8IVL0,Q8NDI1,Q8WXH0,Q69YQ0,Q9NVD7,Q14155,O75369,Q08043,P37802,Q8IVL1,Q86XJ1,O75427,Q99501,Q5M775,Q96JQ2	over	1.59448e-05	0.0129073	0.659574
PF00620	RhoGAP domain	26	1860	41	5283	0.013978	0.007761	Q96P48, P11274, Q15311, Q5T5U3, Q9P107, O94988, O75044, Q9P227, Q9H0H5, Q8IWW6, Q9Y3L3, Q6ZT62, O75116, Q9NRY4, Q52LW3, Q7Z6B7, Q8N392, Q9C0H5, Q13459, A6NI28, Q07960, Q6P4F7, Q13017, Q7Z5H3, Q6ZUM4, P85298	Q7Z5H3,Q9P227,A7KAX9,Q9NRY4,Q13459,O60890,A1A4S6,Q7Z6B7,Q6ZT62,Q9Y3M8,Q5T5U3,P11274,Q96P48,Q9Y3L3,O94988,O43295,Q8IWW6,A6NI28,Q9P107,Q5VT97,O00459,Q07960,Q6ZUM4,Q15311,Q9UNA1,B2RTY4,O75044,Q8WWN8,P85298,O43182,Q9C0H5,Q8WUY9,Q14CB8,Q96QB1,Q8N392,Q52LW3,Q13017,Q68EM7,Q9H0H5,Q6P4F7,Q92619	over	0.000205547	0.088791	0.634146
PF00439	Bromodomain	21	1860	31	5283	0.01129	0.005868	Q9NSI6, Q9UIG0, P21675, Q9UIF9, P25440, Q86U86, Q8WWQ0, P51532, O60885, Q6PL18, O15164, Q9UPN9, O95696, Q9ULU4, Q9H8M2, Q12830, Q9NR48, Q9NRL2, P51531, Q92793, Q9NPI1	Q9ULD4,O95696,P25440,Q9UIF9,Q09472,O15164,Q86U86,Q9NRL2,Q6RI45,P55201,Q9NPI1,Q9H8M2,Q15326,P51531,P51532,Q9UIF8,Q9UPN9,Q9H0E9,Q92793,Q9ULU4,Q15059,Q12830,Q8WWQ0,Q9NR48,Q6PL18,O60885,Q9H930,P21675,Q9UIG0,Q9NSI6,Q9ULI0	over	0.000219372	0.088791	0.677419
PF01369	Sec7 domain	7	1860	7	5283	0.003763	0.001325	Q6DN90, Q9Y6D6, Q5JU85, Q9NYI0, Q92538, Q8NDX1, Q9Y6D5	Q9NYI0,Q8NDX1,Q5JU85,Q6DN90,Q9Y6D5,Q9Y6D6,Q92538	over	0.000665648	0.179614	1
PF13771	PHD-like zinc-binding domain	7	1860	7	5283	0.003763	0.001325	Q9UMN6, Q03164, Q9UGU0, Q8IWS0, Q7Z5J4, O14686, Q8NEZ4	Q8NEZ4,Q9UMN6,Q03164,Q9UGU0,O14686,Q8IWS0,Q7Z5J4	over	0.000665648	0.179614	1
PF15410	Pleckstrin homology domain	6	1860	6	5283	0.003226	0.001136	Q01082, Q5T5U3, Q9P227, Q9NYI0, O15020, Q8NDX1	Q9NYI0,Q9P227,Q8NDX1,Q5T5U3,Q01082,O15020	over	0.00189462	0.438198	1
PF00176	SNF2 family N-terminal domain	18	1860	29	5283	0.009677	0.005489	P46100, Q3L8U1, Q14527, Q6ZRS2, O14646, Q9HCK8, Q14839, Q9H4L7, P51532, Q2NKX8, Q03468, Q9NZC9, O60264, Q12873, P51531, Q96L91, O14647, Q9Y4B4	O14646,O14981,Q9Y4B4,Q14839,Q6ZRS2,Q12873,Q9UNY4,Q96L91,P51531,Q3L8U1,Q92698,Q9P2D1,P51532,Q14527,Q9ULG1,Q9NZC9,O60264,P28370,Q9HCK8,Q9NRZ9,Q8TD26,Q2NKX8,Q86WJ1,Q9H4L7,P46100,Q03468,O14647,Q5T890,Q9Y620	over	0.00280753	0.568174	0.62069
PF00498	FHA domain	14	1860	22	5283	0.007527	0.004164	P46013, Q9NQT8, Q14676, Q8TAD8, P85037, Q7Z2E3, Q8N302, P55196, Q9Y4F5, Q5SW79, Q01167, O43896, Q9BWU0, O60333	Q5SW79,O60934,Q8N302,O43896,P46013,Q15058,Q9H1H9,O76064,P85037,Q9NQT8,O96017,Q14676,P55196,Q96EP1,O60333,Q14BN4,Q96EZ8,Q8TAD8,Q9Y4F5,Q01167,Q7Z2E3,Q9BWU0	over	0.0060428	0.60382	0.636364
PF02037	SAP domain	10	1860	14	5283	0.005376	0.00265	Q14151, Q13435, Q9UKV3, Q9NWH9, Q969V6, Q00839, Q1KMD3, Q9BUJ2, Q9ULH7, Q9NS91	Q9BUJ2,P82979,Q1KMD3,Q00839,Q14151,Q13435,Q9ULH7,Q9UKV3,Q9NS91,Q15424,Q9NWH9,P12956,Q969V6,Q8IX12	over	0.00627196	0.60382	0.714286
PF00018	SH3 domain	27	1860	51	5283	0.014516	0.009654	Q9H6S3, Q5T0N5, Q5TCZ1, Q6XZF7, O94875, P12931, Q9Y5K6, Q96KQ4, P56945, Q92796, O75044, O75563, Q5HYK7, Q8IZP0, P16333, P42684, Q7Z6B7, Q13625, Q9NZM3, Q9H7D0, Q15642, O75962, Q15811, Q92882, Q9NZQ3, Q8TEJ3, P19174	Q12965,O60504,P20936,Q7Z6J0,P46108,O94868,P19174,Q13813,Q15811,Q92882,Q13625,P42684,P46109,Q8N157,O43639,P56945,P00519,O75962,P42685,Q9Y5K6,Q5HYK7,Q7Z6B7,P06241,P16333,Q9NZQ3,Q9NZM3,Q6XZF7,Q9ULH1,Q9BX66,Q92796,O43295,Q9NR80,Q12929,Q8TEJ3,P12931,Q5T0N5,Q15642,O75563,Q96KQ4,P02549,Q99961,Q9UNF0,Q9H7D0,O75044,A1IGU5,Q8IZP0,Q8TE68,P07948,O94875,Q9H6S3,Q5TCZ1	over	0.00683348	0.60382	0.529412
PF00443	Ubiquitin carboxyl-terminal hydrolase	19	1860	33	5283	0.010215	0.006246	Q14694, Q9Y4E8, Q96K76, Q9H9J4, Q70EL4, Q9Y5T5, Q70CQ2, Q9NQC7, P45974, Q86T82, P51784, Q9P2H5, O94782, Q9UPU5, Q9P275, Q9Y2K6, Q13107, Q9UK80, P54578	O94966,P51784,Q70EL4,Q8NFA0,Q8TEY7,Q86T82,Q9Y2K6,Q9HBJ7,Q9P2H5,Q9Y4E8,Q14694,P40818,Q53GS9,Q9UPU5,Q9UPT9,Q13107,Q93009,Q96K76,P45974,Q9NQC7,Q70CQ2,Q9Y5T5,Q93008,Q70EL2,Q70EL1,Q9UK80,Q96RU2,Q70CQ4,Q9NVE5,Q9H9J4,Q9P275,O94782,P54578	over	0.0069779	0.60382	0.575758
PF02145	Rap/ran-GAP	7	1860	9	5283	0.003763	0.001704	Q684P5, Q96FS4, Q6GYQ0, O43166, P47736, O60292, P49815	P49815,Q9P2F8,Q96FS4,P47736,O43166,O60292,Q6GYQ0,Q684P5,Q2PPJ7	over	0.0115331	0.60382	0.777778
PF02187	Growth-Arrest-Specific Protein 2 Domain	4	1860	4	5283	0.002151	0.000757	Q9UPN3, Q99501, Q03001, Q86XJ1	Q03001,Q9UPN3,Q86XJ1,Q99501	over	0.0153328	0.60382	1
PF02755	RPEL repeat	4	1860	4	5283	0.002151	0.000757	Q8IZ21, O75167, Q969V6, Q9ULH7	Q9ULH7,O75167,Q969V6,Q8IZ21	over	0.0153328	0.60382	1
PF02879	Phosphoglucomutase/phosphomannomutase, alpha/beta/alpha domain II	4	1860	4	5283	0.002151	0.000757	Q6PCE3, Q96G03, P36871, Q15124	Q6PCE3,Q96G03,P36871,Q15124	over	0.0153328	0.60382	1
PF02880	Phosphoglucomutase/phosphomannomutase, alpha/beta/alpha domain III	4	1860	4	5283	0.002151	0.000757	Q6PCE3, Q96G03, P36871, Q15124	Q6PCE3,Q96G03,P36871,Q15124	over	0.0153328	0.60382	1
PF04146	YT521-B-like domain	4	1860	4	5283	0.002151	0.000757	Q9Y5A9, Q9H6S0, Q96MU7, Q9BYJ9	Q9H6S0,Q9Y5A9,Q96MU7,Q9BYJ9	over	0.0153328	0.60382	1
PF07529	HSA	4	1860	4	5283	0.002151	0.000757	Q6ZRS2, P51532, P51531, Q96L91	Q6ZRS2,Q96L91,P51531,P51532	over	0.0153328	0.60382	1
PF00493	MCM2/3/5 family	5	1860	6	5283	0.002688	0.001136	P49736, P33991, P33993, Q9NXL9, P25205	Q9NXL9,Q14566,P25205,P49736,P33991,P33993	over	0.0228713	0.60382	0.833333
PF00681	Plectin repeat	5	1860	6	5283	0.002688	0.001136	Q15149, Q9UPN3, P15924, P58107, Q03001	Q03001,P15924,Q9UPN3,Q15149,P58107,Q92817	over	0.0228713	0.60382	0.833333
PF03020	LEM domain	5	1860	6	5283	0.002688	0.001136	P42166, Q9Y2U8, P50402, P42167, Q86XL3	Q86XL3,P50402,Q8NC56,P42167,P42166,Q9Y2U8	over	0.0228713	0.60382	0.833333
PF17207	MCM OB domain	5	1860	6	5283	0.002688	0.001136	P49736, P33991, P33993, Q9NXL9, P25205	Q9NXL9,Q14566,P25205,P49736,P33991,P33993	over	0.0228713	0.60382	0.833333
PF00621	RhoGEF domain	21	1860	41	5283	0.01129	0.007761	O15085, Q12802, Q6XZF7, Q9H8V3, Q5VV41, P11274, Q96PE2, Q8TER5, Q92974, A1L390, Q9NZN5, Q6ZSZ5, O94827, Q9NZM3, Q9H7P9, O75962, O75116, Q12774, O15013, Q07890, Q8TCU6	Q9Y4F1,Q5VST9,Q07890,Q9H7P9,Q15811,P98174,Q6ZSZ5,Q8TCU6,Q6ZV73,Q96M96,O75962,Q7Z628,Q92888,O94887,P52735,Q9NZM3,O15085,Q6XZF7,P11274,Q8TER5,Q12802,Q07889,Q6ZNL6,O60229,O15013,Q9NR80,Q9H8V3,Q5JSP0,Q96Q42,Q8N1W1,O15068,Q96DR7,Q14155,A1IGU5,Q9NZN5,Q12774,Q5VV41,A1L390,Q96PE2,Q92974,O94827	over	0.0251351	0.60382	0.512195
PF02008	CXXC zinc finger domain	6	1860	8	5283	0.003226	0.001514	Q9UMN6, Q03164, Q8NHM5, Q9UIS9, Q9Y2K7, Q9P0U4	Q8NHM5,Q9UMN6,Q03164,Q9Y2K7,Q6PCT2,Q9P0U4,P26358,Q9UIS9	over	0.0260077	0.60382	0.75
PF00076	RNA recognition motif. (a.k.a. RRM, RBD, or RNP domain)	55	1860	127	5283	0.02957	0.024039	Q14103, Q13595, P23588, P19338, P23246, P09651, Q96PK6, P38159, P62995, Q14151, Q8IY67, Q96T37, P55795, Q76FK4, Q9Y580, P51991, Q13247, P22626, P07910, Q15434, Q4G0J3, O75494, Q9NWH9, Q14966, Q15233, Q16629, Q9UN86, Q8NDT2, O15047, Q13242, P26599, Q99729, Q9BRL6, P49756, O95758, P84103, Q01130, Q15287, Q07955, P98175, P08621, Q05519, P29558, Q9UKM9, O43719, Q9Y5S9, Q8WVV9, O15042, P52272, Q96LT9,…	Q9Y388,Q9Y6M1,Q9P2K5,Q9NVM6,Q9H0L4,Q01085,P33240,O95104,P23246,Q96E39,O43719,P18615,Q08170,P07910,Q14011,Q8TBF4,O95758,P26368,Q8IUH3,Q14498,Q9UPS6,Q99729,Q8IXT5,Q8WXF1,Q15696,Q14966,Q14151,Q15233,Q13148,Q96I25,P84103,Q9UPN6,Q8WVV9,Q12849,P49756,P29558,P98179,Q9BWF3,Q86YN6,Q01130,Q96LT9,Q13310,P55884,Q8N684,O95628,Q86U06,P55795,Q01081,Q8WXA9,P05455,Q15424,O15047,P52272,Q15717,P08621,P52756,O14979,…	over	0.0341541	0.60382	0.433071
PF00627	UBA/TS-N domain	11	1860	19	5283	0.005914	0.003596	Q7Z6Z7, O95835, Q9H7E2, P54725, P54727, P45974, Q04323, Q5THJ4, P22681, P27448, Q7KZI7	Q7Z6Z7,Q9P0L2,P54725,P22681,Q96L34,Q9NRR5,Q9UMX0,Q8TF42,Q5THJ4,Q04323,Q96S82,Q7KZI7,P27448,P45974,Q9H7E2,O95835,P54727,Q9HCJ0,Q9BSL1	over	0.0359721	0.60382	0.578947
PF00030	Beta/Gamma crystallin	3	1860	3	5283	0.001613	0.000568	Q9Y4K1, Q8N1P7, Q68DQ2	Q8N1P7,Q68DQ2,Q9Y4K1	over	0.0435956	0.60382	1
PF00418	Tau and MAP protein, tubulin-binding repeat	3	1860	3	5283	0.001613	0.000568	P11137, P10636, P27816	P10636,P11137,P27816	over	0.0435956	0.60382	1
PF00932	Lamin Tail Domain	3	1860	3	5283	0.001613	0.000568	P02545, P20700, Q03252	P02545,P20700,Q03252	over	0.0435956	0.60382	1
PF01857	Retinoblastoma-associated protein B domain	3	1860	3	5283	0.001613	0.000568	P06400, P28749, Q08999	P28749,P06400,Q08999	over	0.0435956	0.60382	1
PF01858	Retinoblastoma-associated protein A domain	3	1860	3	5283	0.001613	0.000568	P06400, P28749, Q08999	P28749,P06400,Q08999	over	0.0435956	0.60382	1
PF02213	GYF domain	3	1860	3	5283	0.001613	0.000568	Q6Y7W6, O75420, O95400	O95400,Q6Y7W6,O75420	over	0.0435956	0.60382	1
PF03096	Ndr family	3	1860	3	5283	0.001613	0.000568	Q92597, Q9UGV2, Q9UN36	Q92597,Q9UGV2,Q9UN36	over	0.0435956	0.60382	1
PF05010	Transforming acidic coiled-coil-containing protein (TACC)	3	1860	3	5283	0.001613	0.000568	Q9Y6A5, O95359, O75410	Q9Y6A5,O75410,O95359	over	0.0435956	0.60382	1
PF07001	BAT2 N-terminus	3	1860	3	5283	0.001613	0.000568	P48634, Q5JSZ5, Q9Y520	P48634,Q9Y520,Q5JSZ5	over	0.0435956	0.60382	1
PF07500	Transcription factor S-II (TFIIS), central domain	3	1860	3	5283	0.001613	0.000568	Q9BTC0, Q92576, P23193	P23193,Q9BTC0,Q92576	over	0.0435956	0.60382	1
PF07648	Kazal-type serine protease inhibitor domain	3	1860	3	5283	0.001613	0.000568	Q96BD0, Q12841, Q9UIG8	Q96BD0,Q12841,Q9UIG8	over	0.0435956	0.60382	1
PF08683	Microtubule-binding calmodulin-regulated spectrin-associated	3	1860	3	5283	0.001613	0.000568	Q08AD1, Q9P1Y5, Q5T5Y3	Q5T5Y3,Q08AD1,Q9P1Y5	over	0.0435956	0.60382	1
PF11261	Interferon regulatory factor 2-binding protein zinc finger	3	1860	3	5283	0.001613	0.000568	Q7Z5L9, Q9H1B7, Q8IU81	Q8IU81,Q9H1B7,Q7Z5L9	over	0.0435956	0.60382	1
PF11934	Domain of unknown function (DUF3452)	3	1860	3	5283	0.001613	0.000568	P06400, P28749, Q08999	P28749,P06400,Q08999	over	0.0435956	0.60382	1
PF15308	CEP170 C-terminus	3	1860	3	5283	0.001613	0.000568	Q96L14, Q9Y4F5, Q5SW79	Q5SW79,Q9Y4F5,Q96L14	over	0.0435956	0.60382	1
PF16482	Staufen C-terminal domain	3	1860	3	5283	0.001613	0.000568	O75569, Q9NUL3, O95793	Q9NUL3,O95793,O75569	over	0.0435956	0.60382	1
PF17095	Spectrin-binding region of Ca2+-Calmodulin	3	1860	3	5283	0.001613	0.000568	Q08AD1, Q9P1Y5, Q5T5Y3	Q5T5Y3,Q08AD1,Q9P1Y5	over	0.0435956	0.60382	1
PF00505	HMG (high mobility group) box	12	1860	22	5283	0.006452	0.004164	Q08945, P17480, Q86U86, Q96RK0, P23497, Q9NP66, Q9UGU5, O60381, Q9BT81, P54277, O94842, Q8WY36	P54277,P09429,Q86U86,Q96RK0,Q9NQB0,O96028,Q9UGU5,P23497,P26583,Q9BT81,O60381,Q9HCS4,Q9NP66,Q8WY36,Q00059,P17480,O94842,Q08945,Q9UN79,P48436,Q96NM4,O60248	over	0.0491507	0.60382	0.545455
PF00169	PH domain	47	1860	109	5283	0.025269	0.020632	Q96P48, Q6WCQ1, Q12802, Q9Y243, P22059, Q5VV41, Q9H2D6, Q9NQW6, Q8N556, O14578, Q8TED9, Q9BZF1, Q9BXB4, Q96AC1, O75563, Q9UPU7, P78314, Q8IWW6, A1L390, Q9BST9, Q9UQC2, Q969R2, Q9NYT0, Q86SQ0, P35568, Q86UU1, Q969H4, Q6ZSZ5, Q9HB19, Q9Y4H2, Q8N4X5, A6NI28, Q9H7P9, Q70E73, O75962, Q9Y2H5, P31749, Q86X27, Q9BZ29, O60333, Q07890, O43374, Q9Y5P4, Q7Z5H3, Q9H4M7, Q6ZUM4, Q13480	O43150,Q7Z5H3,Q969R2,G9CGD6,Q9Y4F1,P20936,Q86WG5,Q13393,Q14451,Q70E73,Q96AC1,Q07890,Q9H7P9,O60890,Q13322,P98174,Q5JSL3,O43374,Q9UKG1,Q8N4X5,Q86XP1,O60346,Q9BZF1,O95248,Q9HD67,Q9BQL6,A1A4S6,Q9BYX2,Q6ZSZ5,Q6ZV73,Q96M96,O75962,P22059,Q9UQC2,Q7Z628,P31751,Q9ULM0,O94887,P25098,P52735,Q9NYT0,Q13424,Q8IWE5,P35568,Q9H4M7,Q9H8W4,Q9Y4H2,Q15057,Q9NQW6,Q9ULH1,Q96P48,O60333,Q12802,Q9BXB4,Q9BZ29,Q8TED9,Q9UN19,…	over	0.0512742	0.60382	0.431193
PF00611	Fes/CIP4, and EFC/F-BAR homology domain	7	1860	11	5283	0.003763	0.002082	Q5T0N5, Q0JRZ9, O75044, Q9UKS6, Q7Z6B7, Q15642, Q96RU3	O94868,Q7Z6B7,Q96RU3,O43295,Q5T0N5,Q15642,Q9UNF0,O75044,P16591,Q0JRZ9,Q9UKS6	over	0.0515498	0.60382	0.636364
PF00415	Regulator of chromosome condensation (RCC1) repeat	6	1860	9	5283	0.003226	0.001704	Q9P2D0, Q8TD19, Q15751, O75592, O95714, Q9P258	Q15751,O75592,P18754,O95714,Q96Q42,Q8TD19,Q9P2D0,Q92834,Q9P258	over	0.0549568	0.60382	0.666667
PF00533	BRCA1 C Terminus (BRCT) domain	6	1860	9	5283	0.003226	0.001704	Q9H8V3, P35251, P38398, P18887, Q6ZW49, Q9UKK3	P09874,P38398,Q92547,P35251,Q9UKK3,Q6ZW49,Q9H8V3,P18887,P49917	over	0.0549568	0.60382	0.666667
PF01417	ENTH domain	4	1860	5	5283	0.002151	0.000946	O95208, Q9Y6I3, Q14677, Q9H201	O95208,Q9H201,Q96N21,Q14677,Q9Y6I3	over	0.055101	0.60382	0.8
PF01480	PWI domain	4	1860	5	5283	0.002151	0.000946	Q8IYB3, Q5T8P6, P49756, O43395	O43395,P49756,Q8IYB3,Q9P2N5,Q5T8P6	over	0.055101	0.60382	0.8
PF02878	Phosphoglucomutase/phosphomannomutase, alpha/beta/alpha domain I	4	1860	5	5283	0.002151	0.000946	Q6PCE3, Q96G03, P36871, Q15124	Q6PCE3,O95394,Q96G03,P36871,Q15124	over	0.055101	0.60382	0.8
PF05964	F/Y-rich N-terminus	4	1860	5	5283	0.002151	0.000946	Q9UMN6, Q03164, O14686, Q8NEZ4	Q8NEZ4,Q9UMN6,Q03164,O14686,Q3YBR2	over	0.055101	0.60382	0.8
PF05965	F/Y rich C-terminus	4	1860	5	5283	0.002151	0.000946	Q9UMN6, Q03164, O14686, Q8NEZ4	Q8NEZ4,Q9UMN6,Q03164,O14686,Q3YBR2	over	0.055101	0.60382	0.8
PF07533	BRK domain	4	1860	5	5283	0.002151	0.000946	Q3L8U1, Q9HCK8, P51532, P51531	P51531,Q3L8U1,Q9P2D1,P51532,Q9HCK8	over	0.055101	0.60382	0.8
PF07744	SPOC domain	4	1860	5	5283	0.002151	0.000946	Q96T37, Q9BTC0, Q8NDT2, Q92576	Q9BTC0,Q92576,Q8NDT2,Q96T58,Q96T37	over	0.055101	0.60382	0.8
PF08711	TFIIS helical bundle-like domain	4	1860	5	5283	0.002151	0.000946	Q96ST2, Q96QC0, P23193, Q14241	Q96QC0,P23193,Q14241,O95402,Q96ST2	over	0.055101	0.60382	0.8
PF13893	RNA recognition motif. (a.k.a. RRM, RBD, or RNP domain)	4	1860	5	5283	0.002151	0.000946	P43243, P26599, O95758, Q8WVV9	O95758,Q8WVV9,P26599,P14866,P43243	over	0.055101	0.60382	0.8
PF14551	MCM N-terminal domain	4	1860	5	5283	0.002151	0.000946	P49736, P33991, P33993, P25205	Q14566,P25205,P49736,P33991,P33993	over	0.055101	0.60382	0.8
PF15612	WSTF, HB1, Itc1p, MBD9 motif 1	4	1860	5	5283	0.002151	0.000946	Q9UIG0, Q9UIF9, Q12830, Q9NRL2	Q9UIF9,Q9NRL2,Q12830,Q9UIG0,Q96T23	over	0.055101	0.60382	0.8
PF15613	Williams-Beuren syndrome DDT (WSD), D-TOX E motif	4	1860	5	5283	0.002151	0.000946	Q9UIG0, Q9UIF9, Q12830, Q9NRL2	Q9UIF9,Q9NRL2,Q9UIF8,Q12830,Q9UIG0	over	0.055101	0.60382	0.8
PF00008	EGF-like domain	5	1860	7	5283	0.002688	0.001325	Q02297, Q9NYQ6, Q9NYQ8, Q14517, Q9HCU4	Q9NYQ6,Q9NYQ8,Q9Y219,Q02297,Q9HCU4,O00548,Q14517	over	0.0568783	0.60382	0.714286
PF00038	Intermediate filament protein	5	1860	7	5283	0.002688	0.001325	P02545, O15061, P20700, Q03252, P05783	O15061,P02545,P48681,P20700,P05783,Q03252,P19012	over	0.0568783	0.60382	0.714286
PF05383	La domain	5	1860	7	5283	0.002688	0.001325	Q6PKG0, Q92615, Q4G0J3, Q71RC2, Q659C4	Q71RC2,Q9BRS8,P05455,Q4G0J3,Q92615,Q6PKG0,Q659C4	over	0.0568783	0.60382	0.714286
PF12130	Protein of unknown function (DUF3585)	5	1860	7	5283	0.002688	0.001325	Q8NDI1, Q8N3F8, Q8N3D4, Q8IY33, Q7RTP6	Q7RTP6,Q8N3D4,Q8N3F8,Q8IY33,Q8TDZ2,Q6ZW33,Q8NDI1	over	0.0568783	0.60382	0.714286
PF00595	PDZ domain (Also known as DHR or GLGF)	31	1860	69	5283	0.016667	0.013061	O15085, P26045, Q9UDY2, Q8WWI1, Q07157, O15018, Q92614, Q9NR12, Q96FS4, Q14160, Q8TEW0, Q5T5U3, Q13425, Q92796, Q9P227, Q96RT1, P55196, Q96HC4, Q8NEN9, Q8TDM6, Q96JY6, Q9NZN5, Q12959, Q6P0Q8, P49796, Q8TF72, Q8TEU7, Q12923, Q9NUP9, Q9UPX8, O95049	Q92614,Q9P227,G9CGD6,P53667,Q9Y4G8,Q15599,O00151,O14936,Q14168,Q9NPB6,P26045,Q8TF72,Q9ULJ8,O15021,Q8NEN9,Q12923,Q8TEU7,Q8NI35,Q9UPX8,Q96HC4,Q14005,Q9BYG5,O15018,Q96FS4,O14908,Q07157,O96018,Q13424,Q9HD26,O14924,O15085,O14745,Q5T5U3,P55196,Q9Y3R0,Q9UDY2,P49796,Q14160,Q8N3R9,Q00013,O60307,Q8WWI1,Q9NUP9,Q92796,Q8TBB1,O14640,Q8TEW8,Q8TDM6,O95049,O14641,Q96RT1,Q5T2T1,Q8TEW0,Q5TCQ9,P53671,Q12959,Q13796,…	over	0.0593367	0.60382	0.449275
PF00566	Rab-GTPase-TBC domain	12	1860	23	5283	0.006452	0.004354	Q92609, Q4KMP7, O60343, Q9BXI6, Q8TC07, Q9UPU7, Q92738, Q8TBP0, O95759, Q9HA65, Q66K14, Q9P2M4	O60343,O60447,Q9Y3P9,Q8TC07,Q9P2M4,Q86TI0,Q9BYX2,Q8TBP0,Q92609,Q4KMP7,Q9Y2I9,Q9UPU7,Q9BXI6,Q6ZT07,Q9NU19,Q9NUY8,O95759,Q96DN5,Q3MII6,Q66K14,Q9HA65,Q92738,Q8WUA7	over	0.0706901	0.60382	0.521739
PF00168	C2 domain	23	1860	50	5283	0.012366	0.009464	Q86YS7, Q9Y426, Q6P1N0, Q4AC94, P11274, Q02156, A0FGR8, Q9NZM1, Q01970, Q96PU5, Q9BXF6, O75131, Q6WKZ4, Q5VWQ8, O14795, Q9UJF2, P49796, Q9NZM3, Q15811, Q8N3E9, O43374, Q8IYJ3, P19174	P20936,Q4AC94,A0AVI2,P17252,Q99829,P19174,Q9Y426,Q15811,Q6WKZ4,O43374,Q01970,Q9BSJ8,Q4KWH8,Q8N3E9,Q9UJD0,Q9H0M0,O00443,O94812,P47712,Q9NZM3,O75038,Q8N960,Q6P1N0,Q9NZM1,P11274,P49796,Q86YS7,O14795,A0FGR8,Q9UJF2,Q9P2P5,Q15283,Q9BXF6,Q7L804,Q5VWQ8,Q96C24,Q5T0F9,Q02156,Q96PU5,P05771,Q96J02,O00750,Q8IYJ3,Q14644,P24723,O75131,Q70J99,Q6DN12,Q8N9U0,O43581	over	0.0743534	0.60382	0.46
PF00225	Kinesin motor domain	14	1860	28	5283	0.007527	0.0053	Q02241, Q9NQT8, P52732, Q5T7B8, O95235, P33176, O75037, Q9BW19, Q7Z4S6, Q14807, O43896, Q9BVG8, O60333, O00139	O15066,O43896,O75037,Q7Z4S6,Q15058,Q9H1H9,Q2M1P5,Q8NI77,Q9NS87,Q9NQT8,Q9BW19,O00139,O60333,P52732,Q9BVG8,Q14807,Q2VIQ3,Q9Y496,Q02241,O95239,Q02224,O95235,Q5T7B8,Q99661,Q86Y91,Q96Q89,Q9ULI4,P33176	over	0.0763937	0.60382	0.5
PF00536	SAM domain (Sterile alpha motif)	15	1860	31	5283	0.008065	0.005868	Q96P48, Q9NYL2, Q9H694, Q86W92, Q5T7B8, Q8NDX5, Q13136, P29317, P21709, Q5PRF9, Q969H4, Q8WXE0, Q8IXK0, Q9Y6Y8, Q9UPX8	Q8WXE0,Q9UHJ3,G9CGD6,Q92625,Q8ND30,Q9NYL2,O15357,Q9UPX8,P21709,Q68DC2,P29323,P29317,Q674X7,O94885,P54760,Q8IXK0,Q96P48,O75335,Q969H4,Q8NDX5,Q5PRF9,Q9UPU9,Q6SPF0,Q6ZW76,Q86W92,Q96JM7,O75145,Q9H694,Q9Y6Y8,Q13136,Q5T7B8	over	0.0899351	0.60382	0.483871
PF00249	Myb-like DNA-binding domain	10	1860	19	5283	0.005376	0.003596	Q9UKL0, Q8TAQ2, Q92922, Q8N108, Q99543, O75376, Q9Y618, Q8IYH5, Q5VVJ2, Q6P0N0	Q5VVJ2,P54274,Q99543,P10244,Q8TAQ2,Q92922,Q9UKL0,O75376,Q13330,Q86TJ2,Q96KC8,Q5SXM2,Q15554,Q6P0N0,P10243,Q8IZ40,Q9Y618,Q8N108,Q8IYH5	over	0.0902478	0.60382	0.526316
PF00385	Chromo (CHRromatin Organisation MOdifier) domain	10	1860	19	5283	0.005376	0.003596	Q3L8U1, O00257, Q13185, O14646, Q9HCK8, Q14839, P45973, Q9HC52, Q12873, O14647	O14646,Q13185,Q14839,O95503,Q12873,Q3L8U1,Q9P2D1,Q14781,Q9H5I1,O43463,Q99549,Q9HC52,Q9HCK8,P45973,O00257,Q9Y232,P83916,Q8TD26,O14647	over	0.0902478	0.60382	0.526316
PF14604	Variant SH3 domain	21	1860	46	5283	0.01129	0.008707	Q8WUF5, Q6XZF7, Q5VV41, O94875, Q14247, Q5TCX8, Q9Y5K6, Q9NYB9, Q8WV41, Q5HYK7, Q8IWW6, P16333, Q9UKS6, A6NI28, Q9NZM3, Q9BYC5, O00499, Q15811, Q12774, Q96RU3, Q8TEJ3	O43150,O60504,A7KAX9,Q7Z6J0,Q14847,O94868,Q15811,Q96RF0,O43639,A1A4S6,Q9Y371,Q9Y5K6,Q5HYK7,Q8TF42,P16333,Q14247,Q9UHR4,Q9NZM3,Q6XZF7,Q96RU3,Q9P0V3,Q9UQB8,Q8WV41,P80192,Q9BX66,O43281,Q8IWW6,A6NI28,Q8TEJ3,Q14185,Q96DR7,Q9UNA1,Q16584,Q07912,Q12774,Q5VV41,O00499,Q8WUF5,Q9NYB9,O94875,Q5TCX8,Q9UJU6,Q96B97,Q9BYC5,Q9UKS6,Q92968	over	0.0924949	0.60382	0.456522
PF00435	Spectrin repeat	9	1860	17	5283	0.004839	0.003218	Q01082, Q9UPN3, P35609, Q08043, Q03001, O15020, O75962, Q8WXH0, P46939	Q03001,P12814,Q8NF91,Q13813,O43707,O75962,P11532,Q9UPN3,Q01082,O60229,P46939,P35609,O15068,O15020,P02549,Q8WXH0,Q08043	over	0.102309	0.60382	0.529412
PF00855	PWWP domain	9	1860	17	5283	0.004839	0.003218	Q96N64, O75475, Q96L73, Q49A26, P52701, P51858, Q7Z4V5, O95696, Q9ULU4	Q9ULD4,O95696,P55201,Q15326,O96028,P51858,Q9BZ95,P52701,Q9UBC3,Q9Y6K1,Q96L73,Q9ULU4,Q7Z4V5,O75475,Q49A26,Q96N64,Q6NUJ5	over	0.102309	0.60382	0.529412
PF03114	BAR domain	5	1860	8	5283	0.002688	0.001514	Q6XZF7, Q9Y3L3, Q6ZT62, Q5VWJ9, O00499	Q9Y371,Q6ZT62,Q6XZF7,Q9Y3L3,Q5VWJ9,Q99961,O00499,Q68EM7	over	0.108329	0.60382	0.625
PF00013	KH domain	11	1860	22	5283	0.005914	0.004164	O75179, Q9H694, P51114, Q15365, P61978, Q07666, Q5U5Q3, Q92667, Q9Y2W6, P51116, Q96I24	P51116,Q9Y6M1,Q9Y2W6,O75179,Q15365,Q8IWZ3,Q5U5Q3,Q92945,Q8TCS8,Q96AE4,A1L020,Q00341,P51114,Q9NZI8,Q86XN8,Q07666,Q9H694,Q15637,Q92667,P61978,Q15366,Q96I24	over	0.110437	0.60382	0.5
PF00567	Tudor domain	4	1860	6	5283	0.002151	0.001136	Q7KZF4, Q9H7E2, Q92667, Q9Y2W6	Q9Y2W6,Q9BXU1,Q7KZF4,Q9H7E2,Q8NHU6,Q92667	over	0.11956	0.60382	0.666667
PF00638	RanBP1 domain	4	1860	6	5283	0.002151	0.001136	Q9H6Z4, Q99666, P49792, P43487	Q7Z3J3,P49792,P43487,Q9UKX7,Q99666,Q9H6Z4	over	0.11956	0.60382	0.666667
PF02518	Histidine kinase-, DNA gyrase B-, and HSP90-like ATPase	4	1860	6	5283	0.002151	0.001136	P11388, P08238, Q02880, Q14568	P08238,Q14568,P11388,P07900,Q02880,O14874	over	0.11956	0.60382	0.666667
PF02902	Ulp1 protease family, C-terminal catalytic domain	4	1860	6	5283	0.002151	0.001136	Q9H4L4, Q96HI0, Q9HC62, Q9BQF6	Q9GZR1,Q9HC62,Q9H4L4,Q9P0U3,Q9BQF6,Q96HI0	over	0.11956	0.60382	0.666667
PF03256	Anaphase-promoting complex, subunit 10 (APC10)	4	1860	6	5283	0.002151	0.001136	O43149, Q14999, O75592, O95714	O43149,O75592,O95714,Q9UM13,Q14999,Q8IWT3	over	0.11956	0.60382	0.666667
PF06337	DUSP domain	4	1860	6	5283	0.002151	0.001136	Q9Y4E8, P51784, Q9Y2K6, Q13107	P51784,Q8NFA0,Q8TEY7,Q9Y2K6,Q9Y4E8,Q13107	over	0.11956	0.60382	0.666667
PF08416	Phosphotyrosine-binding domain	4	1860	6	5283	0.002151	0.001136	Q9H6S3, Q68CZ2, Q8IZW8, Q9HBL0	Q68CZ2,Q9HBL0,Q12929,Q8TE68,Q9H6S3,Q8IZW8	over	0.11956	0.60382	0.666667
PF12330	Haspin like kinase domain	4	1860	6	5283	0.002151	0.001136	Q16816, Q9NYV4, Q14004, Q8TF76	Q16816,Q14004,Q9NYV4,Q8TF76,P50750,Q00537	over	0.11956	0.60382	0.666667
PF00204	DNA gyrase B	2	1860	2	5283	0.001075	0.000379	P11388, Q02880	P11388,Q02880	over	0.123912	0.60382	1
PF00364	Biotin-requiring enzyme	2	1860	2	5283	0.001075	0.000379	Q13085, P10515	Q13085,P10515	over	0.123912	0.60382	1
PF00521	DNA gyrase/topoisomerase IV, subunit A	2	1860	2	5283	0.001075	0.000379	P11388, Q02880	P11388,Q02880	over	0.123912	0.60382	1
PF00806	Pumilio-family RNA binding repeat	2	1860	2	5283	0.001075	0.000379	Q8TB72, Q14671	Q8TB72,Q14671	over	0.123912	0.60382	1
PF00853	Runt domain	2	1860	2	5283	0.001075	0.000379	Q13950, Q01196	Q01196,Q13950	over	0.123912	0.60382	1
PF01422	NF-X1 type zinc finger	2	1860	2	5283	0.001075	0.000379	Q12986, Q6ZNB6	Q12986,Q6ZNB6	over	0.123912	0.60382	1
PF01591	6-phosphofructo-2-kinase	2	1860	2	5283	0.001075	0.000379	Q16875, O60825	O60825,Q16875	over	0.123912	0.60382	1
PF01751	Toprim domain	2	1860	2	5283	0.001075	0.000379	P11388, Q02880	P11388,Q02880	over	0.123912	0.60382	1
PF01873	Domain found in IF2B/IF5	2	1860	2	5283	0.001075	0.000379	P55010, P20042	P20042,P55010	over	0.123912	0.60382	1
PF02063	MARCKS family	2	1860	2	5283	0.001075	0.000379	P29966, P49006	P29966,P49006	over	0.123912	0.60382	1
PF02376	CUT domain	2	1860	2	5283	0.001075	0.000379	P39880, Q9UPW6	Q9UPW6,P39880	over	0.123912	0.60382	1
PF02453	Reticulon	2	1860	2	5283	0.001075	0.000379	O95197, Q9NQC3	O95197,Q9NQC3	over	0.123912	0.60382	1
PF02786	Carbamoyl-phosphate synthase L chain, ATP binding domain	2	1860	2	5283	0.001075	0.000379	P27708, Q13085	P27708,Q13085	over	0.123912	0.60382	1
PF02969	TATA box binding protein associated factor (TAF)	2	1860	2	5283	0.001075	0.000379	P49848, Q9Y6J9	Q9Y6J9,P49848	over	0.123912	0.60382	1
PF03137	Organic Anion Transporter Polypeptide (OATP) family	2	1860	2	5283	0.001075	0.000379	Q96BD0, Q9UIG8	Q96BD0,Q9UIG8	over	0.123912	0.60382	1
PF03177	Non-repetitive/WGA-negative nucleoporin C-terminal	2	1860	2	5283	0.001075	0.000379	O75694, Q8WUM0	O75694,Q8WUM0	over	0.123912	0.60382	1
PF03271	EB1-like C-terminal motif	2	1860	2	5283	0.001075	0.000379	Q15691, Q15555	Q15555,Q15691	over	0.123912	0.60382	1
PF03359	Guanylate-kinase-associated protein (GKAP) protein	2	1860	2	5283	0.001075	0.000379	Q15398, Q9Y2H0	Q9Y2H0,Q15398	over	0.123912	0.60382	1
PF03535	Paxillin family	2	1860	2	5283	0.001075	0.000379	P49023, O43294	P49023,O43294	over	0.123912	0.60382	1
PF04042	DNA polymerase alpha/epsilon subunit B	2	1860	2	5283	0.001075	0.000379	Q14181, P49005	Q14181,P49005	over	0.123912	0.60382	1
PF04046	PSP	2	1860	2	5283	0.001075	0.000379	Q6NZY4, Q13435	Q13435,Q6NZY4	over	0.123912	0.60382	1
PF04503	Single-stranded DNA binding protein, SSDP	2	1860	2	5283	0.001075	0.000379	Q9BWG4, Q9BWW4	Q9BWW4,Q9BWG4	over	0.123912	0.60382	1
PF04670	Gtr1/RagA G protein conserved region	2	1860	2	5283	0.001075	0.000379	Q9HB90, Q9NQL2	Q9HB90,Q9NQL2	over	0.123912	0.60382	1
PF04739	5'-AMP-activated protein kinase beta subunit, interaction domain	2	1860	2	5283	0.001075	0.000379	Q9Y478, O43741	Q9Y478,O43741	over	0.123912	0.60382	1
PF05110	AF-4 proto-oncoprotein	2	1860	2	5283	0.001075	0.000379	Q9UHB7, P51825	Q9UHB7,P51825	over	0.123912	0.60382	1
PF05205	COMPASS (Complex proteins associated with Set1p) component shg1	2	1860	2	5283	0.001075	0.000379	Q8NFC6, Q96IK1	Q96IK1,Q8NFC6	over	0.123912	0.60382	1
PF05641	Agenet domain	2	1860	2	5283	0.001075	0.000379	P51114, P51116	P51116,P51114	over	0.123912	0.60382	1
PF05783	Dynein light intermediate chain (DLIC)	2	1860	2	5283	0.001075	0.000379	Q9Y6G9, O43237	O43237,Q9Y6G9	over	0.123912	0.60382	1
PF06418	CTP synthase N-terminus	2	1860	2	5283	0.001075	0.000379	P17812, Q9NRF8	P17812,Q9NRF8	over	0.123912	0.60382	1
PF06456	Arfaptin-like domain	2	1860	2	5283	0.001075	0.000379	P53367, P53365	P53365,P53367	over	0.123912	0.60382	1
PF06461	Domain of Unknown Function (DUF1086)	2	1860	2	5283	0.001075	0.000379	Q14839, Q12873	Q14839,Q12873	over	0.123912	0.60382	1
PF06465	Domain of Unknown Function (DUF1087)	2	1860	2	5283	0.001075	0.000379	Q14839, Q12873	Q14839,Q12873	over	0.123912	0.60382	1
PF06544	Protein of unknown function (DUF1115)	2	1860	2	5283	0.001075	0.000379	P57060, O43395	O43395,P57060	over	0.123912	0.60382	1
PF07571	TAF6 C-terminal HEAT repeat domain	2	1860	2	5283	0.001075	0.000379	P49848, Q9Y6J9	Q9Y6J9,P49848	over	0.123912	0.60382	1
PF07815	Abl-interactor HHR	2	1860	2	5283	0.001075	0.000379	Q9NYB9, Q8IZP0	Q8IZP0,Q9NYB9	over	0.123912	0.60382	1
PF08070	DTHCT (NUC029) region	2	1860	2	5283	0.001075	0.000379	P11388, Q02880	P11388,Q02880	over	0.123912	0.60382	1
PF08073	CHDNT (NUC034) domain	2	1860	2	5283	0.001075	0.000379	Q14839, Q12873	Q14839,Q12873	over	0.123912	0.60382	1
PF08074	CHDCT2 (NUC038) domain	2	1860	2	5283	0.001075	0.000379	Q14839, Q12873	Q14839,Q12873	over	0.123912	0.60382	1
PF08143	CBFNT (NUC161) domain	2	1860	2	5283	0.001075	0.000379	Q14103, Q99729	Q99729,Q14103	over	0.123912	0.60382	1
PF08156	NOP5NT (NUC127) domain	2	1860	2	5283	0.001075	0.000379	O00567, Q9Y2X3	Q9Y2X3,O00567	over	0.123912	0.60382	1
PF08174	Cell division protein anillin	2	1860	2	5283	0.001075	0.000379	Q9NQW6, Q9BST9	Q9NQW6,Q9BST9	over	0.123912	0.60382	1
PF08198	Thymopoietin protein	2	1860	2	5283	0.001075	0.000379	P42166, P42167	P42167,P42166	over	0.123912	0.60382	1
PF08312	cwf21 domain	2	1860	2	5283	0.001075	0.000379	Q9UQ35, O15042	Q9UQ35,O15042	over	0.123912	0.60382	1
PF08504	Runx inhibition domain	2	1860	2	5283	0.001075	0.000379	Q13950, Q01196	Q01196,Q13950	over	0.123912	0.60382	1
PF08880	QLQ	2	1860	2	5283	0.001075	0.000379	P51532, P51531	P51531,P51532	over	0.123912	0.60382	1
PF08934	Rb C-terminal domain	2	1860	2	5283	0.001075	0.000379	P06400, P28749	P28749,P06400	over	0.123912	0.60382	1
PF09280	XPC-binding domain	2	1860	2	5283	0.001075	0.000379	P54725, P54727	P54725,P54727	over	0.123912	0.60382	1
PF09469	Cordon-bleu ubiquitin-like domain	2	1860	2	5283	0.001075	0.000379	Q53SF7, O75128	O75128,Q53SF7	over	0.123912	0.60382	1
PF09728	Myosin-like coiled-coil protein	2	1860	2	5283	0.001075	0.000379	Q9NUQ3, P40222	Q9NUQ3,P40222	over	0.123912	0.60382	1
PF09730	Microtubule-associated protein Bicaudal-D	2	1860	2	5283	0.001075	0.000379	Q8TD16, Q96G01	Q8TD16,Q96G01	over	0.123912	0.60382	1
PF09738	LRRFIP family	2	1860	2	5283	0.001075	0.000379	Q9Y608, Q32MZ4	Q32MZ4,Q9Y608	over	0.123912	0.60382	1
PF10254	PACS-1 cytosolic sorting protein	2	1860	2	5283	0.001075	0.000379	Q6VY07, Q86VP3	Q86VP3,Q6VY07	over	0.123912	0.60382	1
PF10390	RNA polymerase II elongation factor ELL	2	1860	2	5283	0.001075	0.000379	P55199, O00472	P55199,O00472	over	0.123912	0.60382	1
PF10522	RII binding domain	2	1860	2	5283	0.001075	0.000379	Q02952, Q12802	Q12802,Q02952	over	0.123912	0.60382	1
PF10537	ATP-utilising chromatin assembly and remodelling N-terminal	2	1860	2	5283	0.001075	0.000379	Q9UIG0, Q9NRL2	Q9NRL2,Q9UIG0	over	0.123912	0.60382	1
PF10600	PDZ-associated domain of NMDA receptors	2	1860	2	5283	0.001075	0.000379	Q92796, Q12959	Q92796,Q12959	over	0.123912	0.60382	1
PF11467	Lens epithelium-derived growth factor (LEDGF)	2	1860	2	5283	0.001075	0.000379	O75475, Q7Z4V5	Q7Z4V5,O75475	over	0.123912	0.60382	1
PF11502	B-cell lymphoma 9 protein	2	1860	2	5283	0.001075	0.000379	Q86UU0, O00512	Q86UU0,O00512	over	0.123912	0.60382	1
PF12004	Domain of unknown function (DUF3498)	2	1860	2	5283	0.001075	0.000379	Q5VWQ8, Q9UJF2	Q9UJF2,Q5VWQ8	over	0.123912	0.60382	1
PF12024	Domain of unknown function (DUF3512)	2	1860	2	5283	0.001075	0.000379	Q9H8M2, Q9NPI1	Q9NPI1,Q9H8M2	over	0.123912	0.60382	1
PF12031	SWI/SNF-like complex subunit BAF250/Osa	2	1860	2	5283	0.001075	0.000379	O14497, Q8NFD5	O14497,Q8NFD5	over	0.123912	0.60382	1
PF12068	Domain of unknown function (DUF3548)	2	1860	2	5283	0.001075	0.000379	Q8TC07, Q9HA65	Q8TC07,Q9HA65	over	0.123912	0.60382	1
PF12235	Fragile X-related 1 protein core C terminal	2	1860	2	5283	0.001075	0.000379	P51114, P51116	P51116,P51114	over	0.123912	0.60382	1
PF12480	Protein of unknown function (DUF3699)	2	1860	2	5283	0.001075	0.000379	Q5VWN6, Q8N5Q1	Q8N5Q1,Q5VWN6	over	0.123912	0.60382	1
PF12509	Protein of unknown function (DUF3715)	2	1860	2	5283	0.001075	0.000379	Q5VWN6, Q9UK61	Q5VWN6,Q9UK61	over	0.123912	0.60382	1
PF12717	non-SMC mitotic condensation complex subunit 1	2	1860	2	5283	0.001075	0.000379	P42695, Q15021	P42695,Q15021	over	0.123912	0.60382	1
PF13405	EF-hand domain	2	1860	2	5283	0.001075	0.000379	P24844, O14950	O14950,P24844	over	0.123912	0.60382	1
PF13907	Domain of unknown function (DUF4208)	2	1860	2	5283	0.001075	0.000379	O14646, O14647	O14646,O14647	over	0.123912	0.60382	1
PF14160	Centrosome-associated C terminus	2	1860	2	5283	0.001075	0.000379	Q1W6H9, Q9BQ89	Q1W6H9,Q9BQ89	over	0.123912	0.60382	1
PF14161	Centrosome-associated N terminus	2	1860	2	5283	0.001075	0.000379	Q1W6H9, Q9BQ89	Q1W6H9,Q9BQ89	over	0.123912	0.60382	1
PF14619	Snf2-ATP coupling, chromatin remodelling complex	2	1860	2	5283	0.001075	0.000379	P51532, P51531	P51531,P51532	over	0.123912	0.60382	1
PF15266	Domain of unknown function (DUF4594)	2	1860	2	5283	0.001075	0.000379	Q6ZUT6, Q9Y3X0	Q9Y3X0,Q6ZUT6	over	0.123912	0.60382	1
PF15275	PEHE domain	2	1860	2	5283	0.001075	0.000379	Q68DK7, Q7Z3B3	Q68DK7,Q7Z3B3	over	0.123912	0.60382	1
PF15276	Protein phosphatase 1 binding	2	1860	2	5283	0.001075	0.000379	P46013, Q69YH5	P46013,Q69YH5	over	0.123912	0.60382	1
PF15327	Tankyrase binding protein C terminal domain	2	1860	2	5283	0.001075	0.000379	Q9C0C2, Q9BY89	Q9BY89,Q9C0C2	over	0.123912	0.60382	1
PF15336	Autism susceptibility gene 2 protein	2	1860	2	5283	0.001075	0.000379	Q9HAH7, Q9HCM7	Q9HCM7,Q9HAH7	over	0.123912	0.60382	1
PF15385	Specifically androgen-regulated gene protein	2	1860	2	5283	0.001075	0.000379	Q86WR7, Q9BW04	Q9BW04,Q86WR7	over	0.123912	0.60382	1
PF15784	G-protein pathway suppressor 2-interacting domain	2	1860	2	5283	0.001075	0.000379	O75376, Q9Y618	O75376,Q9Y618	over	0.123912	0.60382	1
PF15790	E1A-binding protein p400, N-terminal	2	1860	2	5283	0.001075	0.000379	Q6ZTU2, Q96L91	Q96L91,Q6ZTU2	over	0.123912	0.60382	1
PF15898	cGMP-dependent protein kinase interacting domain	2	1860	2	5283	0.001075	0.000379	Q9BZL4, O14974	Q9BZL4,O14974	over	0.123912	0.60382	1
PF16000	CARMIL C-terminus	2	1860	2	5283	0.001075	0.000379	Q5VZK9, Q6F5E8	Q5VZK9,Q6F5E8	over	0.123912	0.60382	1
PF16016	Domain of unknown function (DUF4782)	2	1860	2	5283	0.001075	0.000379	Q3KR37, Q96CP6	Q3KR37,Q96CP6	over	0.123912	0.60382	1
PF16096	Fragile X-related 1 protein C-terminal region 2	2	1860	2	5283	0.001075	0.000379	P51114, P51116	P51116,P51114	over	0.123912	0.60382	1
PF16453	PH domain	2	1860	2	5283	0.001075	0.000379	Q6DN90, Q5JU85	Q5JU85,Q6DN90	over	0.123912	0.60382	1
PF16471	JNK-interacting protein leucine zipper II	2	1860	2	5283	0.001075	0.000379	O60271, Q9UPT6	Q9UPT6,O60271	over	0.123912	0.60382	1
PF16489	GPCR-Autoproteolysis INducing (GAIN) domain	2	1860	2	5283	0.001075	0.000379	Q9NYQ6, Q9HCU4	Q9NYQ6,Q9HCU4	over	0.123912	0.60382	1
PF16495	SWIRM-associated region 1	2	1860	2	5283	0.001075	0.000379	Q8TAQ2, Q92922	Q8TAQ2,Q92922	over	0.123912	0.60382	1
PF16496	SWIRM-associated domain at the N-terminal	2	1860	2	5283	0.001075	0.000379	Q8TAQ2, Q92922	Q8TAQ2,Q92922	over	0.123912	0.60382	1
PF16498	SWIRM-associated domain at the C-terminal	2	1860	2	5283	0.001075	0.000379	Q8TAQ2, Q92922	Q8TAQ2,Q92922	over	0.123912	0.60382	1
PF16512	p190-A and -B Rho GAPs FF domain	2	1860	2	5283	0.001075	0.000379	Q9NRY4, Q13017	Q9NRY4,Q13017	over	0.123912	0.60382	1
PF16533	STIM1 Orai1-activating region	2	1860	2	5283	0.001075	0.000379	Q13586, Q9P246	Q13586,Q9P246	over	0.123912	0.60382	1
PF16561	Glycogen recognition site of AMP-activated protein kinase	2	1860	2	5283	0.001075	0.000379	Q9Y478, O43741	Q9Y478,O43741	over	0.123912	0.60382	1
PF16563	Coiled-coil and interaction region of P66A and P66B with MBD2	2	1860	2	5283	0.001075	0.000379	Q86YP4, Q8WXI9	Q86YP4,Q8WXI9	over	0.123912	0.60382	1
PF16652	Pleckstrin homology domain	2	1860	2	5283	0.001075	0.000379	Q9NZM3, Q15811	Q15811,Q9NZM3	over	0.123912	0.60382	1
PF16898	C-terminal associated domain of TOPRIM	2	1860	2	5283	0.001075	0.000379	P11388, Q02880	P11388,Q02880	over	0.123912	0.60382	1
PF17054	Microtubule-Associated protein Jupiter	2	1860	2	5283	0.001075	0.000379	Q9H910, Q9UK76	Q9UK76,Q9H910	over	0.123912	0.60382	1
PF00643	B-box zinc finger	10	1860	20	5283	0.005376	0.003786	P29590, Q14134, Q13263, Q9UJV3, Q9C040, O15344, O15164, Q9UPN9, O94972, O95361	P29590,Q9C040,O15344,O15164,Q96LD4,Q9C035,O75382,Q9UJV3,Q9UPN9,O95361,Q9UPQ4,O94972,Q8WV44,O60858,P19474,Q9BRZ2,Q96DX7,Q14134,Q6ZMU5,Q13263	over	0.125449	0.60382	0.5
PF00117	Glutamine amidotransferase class-I	3	1860	4	5283	0.001613	0.000757	P17812, P27708, Q9NRF8	P27708,P49915,P17812,Q9NRF8	over	0.128384	0.60382	0.75
PF00313	'Cold-shock' DNA-binding domain	3	1860	4	5283	0.001613	0.000757	Q9Y2V2, P16989, P67809	O75534,P67809,P16989,Q9Y2V2	over	0.128384	0.60382	0.75
PF00408	Phosphoglucomutase/phosphomannomutase, C-terminal domain	3	1860	4	5283	0.001613	0.000757	Q6PCE3, Q96G03, P36871	Q6PCE3,O95394,Q96G03,P36871	over	0.128384	0.60382	0.75
PF00757	Furin-like cysteine rich region	3	1860	4	5283	0.001613	0.000757	P00533, P08069, P04626	P21860,P08069,P00533,P04626	over	0.128384	0.60382	0.75
PF00859	CTF/NF-I family transcription modulation region	3	1860	4	5283	0.001613	0.000757	P08651, Q14938, Q12857	P08651,Q12857,Q14938,O00712	over	0.128384	0.60382	0.75
PF00887	Acyl CoA binding protein	3	1860	4	5283	0.001613	0.000757	O75521, Q5T8D3, Q8NC06	O75521,Q9H3P7,Q8NC06,Q5T8D3	over	0.128384	0.60382	0.75
PF01030	Receptor L domain	3	1860	4	5283	0.001613	0.000757	P00533, P08069, P04626	P21860,P08069,P00533,P04626	over	0.128384	0.60382	0.75
PF01342	SAND domain	3	1860	4	5283	0.001613	0.000757	P23497, O75398, Q9HB58	P23497,Q9H930,O75398,Q9HB58	over	0.128384	0.60382	0.75
PF01476	LysM domain	3	1860	4	5283	0.001613	0.000757	Q8IV50, Q8N573, Q8NI08	Q8N573,Q96S90,Q8NI08,Q8IV50	over	0.128384	0.60382	0.75
PF02791	DDT domain	3	1860	4	5283	0.001613	0.000757	Q9UIF9, Q12830, Q9NRL2	Q9UIF9,Q9NRL2,Q9UIF8,Q12830	over	0.128384	0.60382	0.75
PF02825	WWE domain	3	1860	4	5283	0.001613	0.000757	Q7Z6Z7, Q7Z2W4, Q86UW9	Q7Z6Z7,Q9H0J9,Q86UW9,Q7Z2W4	over	0.128384	0.60382	0.75
PF02985	HEAT repeat	3	1860	4	5283	0.001613	0.000757	Q8TF05, Q8N122, Q6PJG6	Q8N122,O00410,Q6PJG6,Q8TF05	over	0.128384	0.60382	0.75
PF08766	DEK C terminal domain	3	1860	4	5283	0.001613	0.000757	P35659, Q8WYL5, Q8TE77	Q8WYL5,Q8TE77,Q76I76,P35659	over	0.128384	0.60382	0.75
PF09324	Domain of unknown function (DUF1981)	3	1860	4	5283	0.001613	0.000757	Q9Y6D6, Q5TH69, Q9Y6D5	Q7Z3U7,Q9Y6D5,Q9Y6D6,Q5TH69	over	0.128384	0.60382	0.75
PF09457	FIP domain	3	1860	4	5283	0.001613	0.000757	Q9BXF6, Q6WKZ4, Q8IUD2	Q6WKZ4,Q9BXF6,Q7L804,Q8IUD2	over	0.128384	0.60382	0.75
PF10524	Nuclear factor I protein pre-N-terminus	3	1860	4	5283	0.001613	0.000757	P08651, Q14938, Q12857	P08651,Q12857,Q14938,O00712	over	0.128384	0.60382	0.75
PF11971	CAMSAP CH domain	3	1860	4	5283	0.001613	0.000757	Q08AD1, Q9P1Y5, Q5T5Y3	Q5T5Y3,Q08AD1,P52735,Q9P1Y5	over	0.128384	0.60382	0.75
PF12783	Guanine nucleotide exchange factor in Golgi transport N-terminal	3	1860	4	5283	0.001613	0.000757	Q9Y6D6, Q92538, Q9Y6D5	Q7Z3U7,Q9Y6D5,Q9Y6D6,Q92538	over	0.128384	0.60382	0.75
PF14836	Ubiquitin-like domain	3	1860	4	5283	0.001613	0.000757	Q9Y4E8, P51784, Q13107	P51784,Q8NFA0,Q9Y4E8,Q13107	over	0.128384	0.60382	0.75
PF16213	Dimerisation and cyclophilin-binding domain of Mon2	3	1860	4	5283	0.001613	0.000757	Q9Y6D6, Q5TH69, Q9Y6D5	Q7Z3U7,Q9Y6D5,Q9Y6D6,Q5TH69	over	0.128384	0.60382	0.75
PF16622	zinc-finger C2H2-type	3	1860	4	5283	0.001613	0.000757	Q8N1G0, Q9HCE3, Q92610	Q92610,Q2TB10,Q9HCE3,Q8N1G0	over	0.128384	0.60382	0.75
PF00856	SET domain	12	1860	25	5283	0.006452	0.004732	Q9UMN6, Q96L73, Q9BYW2, Q03164, O15047, Q15910, Q96KQ7, O14686, Q9NR48, Q9C0A6, Q13029, Q8NEZ4	Q13029,Q8NEZ4,Q9UPS6,O96028,Q9BYW2,Q9UMN6,Q03164,Q9BZ95,Q9NQR1,Q96L73,Q9H5I1,Q15047,O43463,Q53H47,Q9H9B1,O14686,Q9NR48,O15047,Q96KQ7,Q9C0A6,Q15910,Q8IZD2,Q92800,Q9NQV5,Q86TU7	over	0.129536	0.60382	0.48
PF01412	Putative GTPase activating protein for Arf	7	1860	13	5283	0.003763	0.002461	Q96P48, Q96P47, Q8N6T3, Q9Y2X7, Q8WU79, Q9UPQ3, Q8N6H7	O43150,Q9Y2X7,Q96P47,Q8WU79,Q9NP61,Q15057,Q9ULH1,Q96P48,Q9UPQ3,Q8WWN8,Q8N6T3,Q8N6H7,P52594	over	0.132664	0.60382	0.538462
PF13832	PHD-zinc-finger like domain	7	1860	13	5283	0.003763	0.002461	P55197, O94880, Q6IE81, O95696, O14686, Q92613, Q8NEZ4	Q9ULD4,O95696,P55198,P55201,O94953,Q8NEZ4,Q92613,O75164,O94880,Q6IE81,O14686,Q9NQC1,P55197	over	0.132664	0.60382	0.538462
PF00102	Protein-tyrosine phosphatase	9	1860	18	5283	0.004839	0.003407	P26045, Q15678, Q05209, P17706, Q16825, P18031, Q12923, Q99952, P29350	Q92729,P26045,Q16825,Q15678,Q12923,P43378,Q9Y2R2,Q06124,Q05209,P10586,Q9H3S7,Q99952,Q15262,P23470,P29350,P18031,P17706,P18433	over	0.142936	0.60382	0.5
PF02893	GRAM domain	6	1860	11	5283	0.003226	0.002082	Q96HH9, Q3KR37, Q96CP6, O95759, Q13613, Q66K14	Q86WG5,Q3KR37,Q13614,O95248,Q96CP6,Q96HH9,Q6ZT07,O95759,Q13496,Q13613,Q66K14	over	0.151969	0.60382	0.545455
PF13923	Zinc finger, C3HC4 type (RING finger)	6	1860	11	5283	0.003226	0.002082	Q06587, Q5W0B1, Q8TDB6, Q96EX2, Q9NS91, Q8TEJ3	Q06587,Q9NS56,Q8TDB6,Q9BSM1,Q99496,Q96EP1,Q9NS91,Q5W0B1,Q8TEJ3,Q96EX2,Q9BYE7	over	0.151969	0.60382	0.545455
PF00514	Armadillo/beta-catenin-like repeat	8	1860	16	5283	0.004301	0.003029	O00505, O60716, P25054, P52292, Q9Y446, Q99959, P14923, Q99569	O95996,P35222,P52294,O00192,P25054,P52292,O60716,Q99569,Q9Y446,O15131,O60684,O00505,P14923,O00629,Q9UQB3,Q99959	over	0.163466	0.60382	0.5
PF00125	Core histone H2A/H2B/H3/H4	5	1860	9	5283	0.002688	0.001704	P49450, O75367, P84243, P68431, Q07890	O75367,Q07890,P68431,Q07889,P49450,P62807,Q6DRA6,P84243,P16104	over	0.175045	0.60382	0.555556
PF12763	Cytoskeletal-regulatory complex EF hand	5	1860	9	5283	0.002688	0.001704	Q96D71, Q9UBC2, P42566, Q9NZM3, Q15811	Q15811,Q9NZM3,Q9H4M9,Q9NZN4,Q9H223,Q8NFH8,P42566,Q96D71,Q9UBC2	over	0.175045	0.60382	0.555556
PF13087	AAA domain	5	1860	9	5283	0.002688	0.001704	Q9HCE1, P42694, Q7Z333, Q92900, O60306	P42694,P51530,Q9BYK8,O60306,Q9HCE1,Q7Z333,Q92900,P38935,Q86YA3	over	0.175045	0.60382	0.555556
PF00170	bZIP transcription factor	7	1860	14	5283	0.003763	0.00265	P15408, P17535, Q9NS37, P17275, P18846, P15336, Q8WYK2	Q9NS37,P05412,Q8WYK2,P17275,P16220,P18846,P17544,P15407,P53539,P17535,P15408,P18848,P15336,P01100	over	0.187813	0.60382	0.5
PF00178	Ets-domain	7	1860	14	5283	0.003763	0.00265	P41212, P50548, Q15723, P41162, P14921, P32519, Q9NZC4	Q99607,P14921,P41212,P41970,P78545,Q9NZC4,P50548,P15036,Q15723,Q01543,P28324,P41162,P32519,P19419	over	0.187813	0.60382	0.5
PF00009	Elongation factor Tu GTP binding domain	4	1860	7	5283	0.002151	0.001325	O60841, Q5VTE0, P13639, O00178	Q15029,P13639,O00178,O60841,P49411,Q5VTE0,P57772	over	0.203137	0.60382	0.571429
PF00789	UBX domain	4	1860	7	5283	0.002151	0.001325	Q9UNZ2, Q04323, O94888, Q92575	Q9UNN5,Q92575,Q9UNZ2,Q04323,Q9BZE9,O94888,Q9BZV1	over	0.203137	0.60382	0.571429
PF04818	RNA polymerase II-binding domain.	4	1860	7	5283	0.002151	0.001325	Q5VT52, O94913, Q8IWX8, O95104	Q8IWX8,O95104,Q96P16,Q9NQG5,Q9UPN6,Q5VT52,O94913	over	0.203137	0.60382	0.571429
PF00397	WW domain	12	1860	27	5283	0.006452	0.005111	O95817, Q92870, Q9NZC7, Q9BYW2, Q9BTA9, O75400, Q96PU5, Q8IX03, P46937, Q9H4Z3, P46939, Q6ZUM4	Q92870,O75554,Q9BTA9,P46937,Q6NWY9,P46934,O95817,O75400,Q6AWC2,Q9BYW2,Q9H0M0,Q9NZC7,P11532,Q9P2P5,P46939,Q5TCQ9,Q6ZUM4,Q96PU5,Q9H4Z3,Q96J02,O14776,O00308,Q9GZV5,Q9HAU0,Q9H4B6,Q8IX03,Q8N3X1	over	0.208413	0.60382	0.444444
PF00254	FKBP-type peptidyl-prolyl cis-trans isomerase	3	1860	5	5283	0.001613	0.000946	Q5T1M5, Q02790, Q00688	Q00688,Q02790,Q13451,Q5T1M5,P62942	over	0.238309	0.60382	0.6
PF00626	Gelsolin repeat	3	1860	5	5283	0.001613	0.000946	O95425, Q13045, O95487	Q13045,O95487,P53992,P40121,O95425	over	0.238309	0.60382	0.6
PF00630	Filamin/ABP280 repeat	3	1860	5	5283	0.001613	0.000946	O75369, P21333, Q9C040	Q9C040,O75382,O15033,P21333,O75369	over	0.238309	0.60382	0.6
PF00652	Ricin-type beta-trefoil lectin domain	3	1860	5	5283	0.001613	0.000946	Q9Y4K1, Q68DQ2, Q86SF2	Q14435,Q10471,Q68DQ2,Q86SF2,Q9Y4K1	over	0.238309	0.60382	0.6
PF01428	AN1-like Zinc finger	3	1860	5	5283	0.001613	0.000946	Q8WV99, Q6FIF0, Q9H8U3	O76080,Q9H8U3,Q6FIF0,P38935,Q8WV99	over	0.238309	0.60382	0.6
PF01490	Transmembrane amino acid transporter protein	3	1860	5	5283	0.001613	0.000946	Q96QD8, Q9H2H9, Q9HBR0	Q9H598,Q9H2H9,Q9HBR0,Q96QD8,Q9NVC3	over	0.238309	0.60382	0.6
PF01846	FF domain	3	1860	5	5283	0.001613	0.000946	O75400, Q9NRY4, Q13017	Q9NRY4,Q6NWY9,O75400,O14776,Q13017	over	0.238309	0.60382	0.6
PF02149	Kinase associated domain 1	3	1860	5	5283	0.001613	0.000946	P27448, Q14680, Q7KZI7	Q9P0L2,Q96L34,Q7KZI7,P27448,Q14680	over	0.238309	0.60382	0.6
PF02205	WH2 motif	3	1860	5	5283	0.001613	0.000946	Q27J81, Q8TF74, O75128	O43312,Q8TF74,Q27J81,O75128,O43516	over	0.238309	0.60382	0.6
PF02260	FATC domain	3	1860	5	5283	0.001613	0.000946	Q96Q15, Q13315, P42345	Q13535,P42345,P78527,Q13315,Q96Q15	over	0.238309	0.60382	0.6
PF03144	Elongation factor Tu domain 2	3	1860	5	5283	0.001613	0.000946	O60841, Q5VTE0, P13639	Q15029,P13639,O60841,P49411,Q5VTE0	over	0.238309	0.60382	0.6
PF04433	SWIRM domain	3	1860	5	5283	0.001613	0.000946	Q8TAQ2, Q92922, Q5VVJ2	Q5VVJ2,Q8TAQ2,Q92922,Q8NB78,O60341	over	0.238309	0.60382	0.6
PF06467	MYM-type Zinc finger with FCS sequence motif	3	1860	5	5283	0.001613	0.000946	Q5VZL5, Q9UBW7, Q14202	Q5SVZ6,Q9UBW7,Q14202,Q5VZL5,O95789	over	0.238309	0.60382	0.6
PF06701	Mib_herc2	3	1860	5	5283	0.001613	0.000946	Q9ULT8, O95714, Q9BVR0	Q86YT6,Q96AX9,O95714,Q9ULT8,Q9BVR0	over	0.238309	0.60382	0.6
PF12012	Domain of unknown function (DUF3504)	3	1860	5	5283	0.001613	0.000946	Q5VZL5, Q9UBW7, Q14202	Q9UBW7,Q8N8K9,Q14202,Q2TAL8,Q5VZL5	over	0.238309	0.60382	0.6
PF13716	Divergent CRAL/TRIO domain	3	1860	5	5283	0.001613	0.000946	P21359, Q07960, P85298	P21359,Q07960,O15068,P85298,Q12982	over	0.238309	0.60382	0.6
PF16183	Kinesin-associated	3	1860	5	5283	0.001613	0.000946	Q9NQT8, O43896, O60333	O43896,Q15058,Q9H1H9,Q9NQT8,O60333	over	0.238309	0.60382	0.6
PF00616	GTPase-activator protein for Ras-like GTPase	5	1860	10	5283	0.002688	0.001893	Q14C86, Q5VWQ8, Q9UJF2, P21359, O43374	P20936,P21359,P46940,O43374,Q86VI3,Q14C86,Q9UJF2,Q15283,Q5VWQ8,Q14644	over	0.252895	0.60382	0.5
PF00271	Helicase conserved C-terminal domain	31	1860	79	5283	0.016667	0.014954	Q8TDD1, P46100, Q3L8U1, Q14527, O00571, Q6ZRS2, P42285, Q9H6S0, Q86XP3, O14646, Q9HCK8, Q14839, O60231, Q9H4L7, P51532, Q2NKX8, Q9UHI6, Q03468, Q7Z478, Q9NZC9, O60264, P38919, O94762, Q14147, Q12873, P51531, Q9UPY3, Q96L91, O14647, Q8IX18, Q9Y4B4	O14646,Q9BQ39,O14981,Q13838,Q14191,Q9Y4B4,Q14839,Q08211,Q6ZRS2,O94762,Q12873,Q9UNY4,Q96L91,Q9NR30,O60231,P51531,Q14147,O75643,Q8N3C0,P38919,Q3L8U1,Q92698,P54132,Q9P2D1,P51532,Q9UHI6,Q14527,O00148,Q9H0S4,Q14562,Q9H6S0,Q9ULG1,Q9NZC9,Q6P158,O60264,O75417,P28370,Q9GZR7,Q9UPY3,Q8IYB8,Q8NHQ9,Q15477,O43143,Q13206,Q92841,Q9HCK8,Q9BUQ8,Q8IX18,Q8IYD8,Q7L2E3,P17844,P42285,Q5T1V6,Q96GQ7,Q9BYX4,O94761,Q9UJV9,…	over	0.259796	0.60382	0.392405
PF00622	SPRY domain	8	1860	18	5283	0.004301	0.003407	Q9UJV3, Q15751, Q6VN20, Q00839, Q1KMD3, Q9BUJ2, O15344, O95361	Q6VN20,Q14258,O15344,Q9BUJ2,Q15751,Q9C035,Q1KMD3,Q9UJV3,Q00839,Q96S59,O95361,Q9UPQ4,Q8WV44,P19474,Q92499,Q6ZMU5,Q96DX4,Q9UBL3	over	0.277742	0.60382	0.444444
PF13639	Ring finger domain	8	1860	18	5283	0.004301	0.003407	Q99590, P53804, Q9P1Y6, Q8NG27, O75592, O43164, Q8N5U6, Q9NVW2	Q99590,Q9BV68,P53804,O75592,Q6PCD5,O43164,Q8WU17,Q9P1Y6,P78317,Q7Z569,Q9UKV5,Q8N5U6,E7ERA6,Q8NG27,Q8NHG8,Q9NVW2,Q9P0P0,Q9BWF2	over	0.277742	0.60382	0.444444
PF00053	Laminin EGF domain	2	1860	3	5283	0.001075	0.000568	Q9NYQ6, Q9HCU4	Q9NYQ6,O75445,Q9HCU4	over	0.284545	0.60382	0.666667
PF00319	SRF-type transcription factor (DNA-binding and dimerisation domain)	2	1860	3	5283	0.001075	0.000568	Q14814, P11831	Q14814,P11831,Q02078	over	0.284545	0.60382	0.666667
PF00752	XPG N-terminal domain	2	1860	3	5283	0.001075	0.000568	Q9UQ84, Q17RS7	Q17RS7,Q9UQ84,P28715	over	0.284545	0.60382	0.666667
PF00867	XPG I-region	2	1860	3	5283	0.001075	0.000568	Q9UQ84, Q17RS7	Q17RS7,Q9UQ84,P28715	over	0.284545	0.60382	0.666667
PF01119	DNA mismatch repair protein, C-terminal domain	2	1860	3	5283	0.001075	0.000568	P54277, P40692	P54277,P40692,P54278	over	0.284545	0.60382	0.666667
PF01189	16S rRNA methyltransferase RsmB/F	2	1860	3	5283	0.001075	0.000568	P46087, Q08J23	Q08J23,P46087,Q63ZY6	over	0.284545	0.60382	0.666667
PF01365	RIH domain	2	1860	3	5283	0.001075	0.000568	Q14573, Q14571	Q14571,Q14643,Q14573	over	0.284545	0.60382	0.666667
PF01393	Chromo shadow domain	2	1860	3	5283	0.001075	0.000568	Q13185, P45973	Q13185,P45973,P83916	over	0.284545	0.60382	0.666667
PF01467	Cytidylyltransferase-like	2	1860	3	5283	0.001075	0.000568	P49585, Q99447	Q9HAN9,Q99447,P49585	over	0.284545	0.60382	0.666667
PF01798	snoRNA binding domain, fibrillarin	2	1860	3	5283	0.001075	0.000568	O00567, Q9Y2X3	Q8WWY3,Q9Y2X3,O00567	over	0.284545	0.60382	0.666667
PF01843	DIL domain	2	1860	3	5283	0.001075	0.000568	Q9Y4I1, P55196	Q9ULV0,P55196,Q9Y4I1	over	0.284545	0.60382	0.666667
PF02146	Sir2 family	2	1860	3	5283	0.001075	0.000568	Q96EB6, Q8IXJ6	Q8IXJ6,Q96EB6,Q8N6T7	over	0.284545	0.60382	0.666667
PF02437	SKI/SNO/DAC family	2	1860	3	5283	0.001075	0.000568	P12755, Q1XH10	Q1XH10,P12757,P12755	over	0.284545	0.60382	0.666667
PF02815	MIR domain	2	1860	3	5283	0.001075	0.000568	Q14573, Q14571	Q14571,Q14643,Q14573	over	0.284545	0.60382	0.666667
PF03172	HSR domain	2	1860	3	5283	0.001075	0.000568	P23497, Q9HB58	P23497,Q9H930,Q9HB58	over	0.284545	0.60382	0.666667
PF03226	Yippee zinc-binding/DNA-binding /Mis18, centromere assembly	2	1860	3	5283	0.001075	0.000568	Q9NYP9, O43482	P62699,O43482,Q9NYP9	over	0.284545	0.60382	0.666667
PF03366	YEATS family	2	1860	3	5283	0.001075	0.000568	Q03111, Q9ULM3	Q03111,Q9ULM3,P42568	over	0.284545	0.60382	0.666667
PF03451	HELP motif	2	1860	3	5283	0.001075	0.000568	Q32P44, Q9HC35	Q9HC35,O00423,Q32P44	over	0.284545	0.60382	0.666667
PF03957	Jun-like transcription factor	2	1860	3	5283	0.001075	0.000568	P17535, P17275	P05412,P17275,P17535	over	0.284545	0.60382	0.666667
PF04382	SAB domain	2	1860	3	5283	0.001075	0.000568	Q9H4G0, P11171	O43491,P11171,Q9H4G0	over	0.284545	0.60382	0.666667
PF04499	SIT4 phosphatase-associated protein	2	1860	3	5283	0.001075	0.000568	Q5H9R7, Q9UPN7	Q5H9R7,O75170,Q9UPN7	over	0.284545	0.60382	0.666667
PF04571	lipin, N-terminal conserved region	2	1860	3	5283	0.001075	0.000568	Q92539, Q14693	Q9BQK8,Q14693,Q92539	over	0.284545	0.60382	0.666667
PF04714	BCL7, N-terminal conserver region	2	1860	3	5283	0.001075	0.000568	Q8WUZ0, Q4VC05	Q8WUZ0,Q4VC05,Q9BQE9	over	0.284545	0.60382	0.666667
PF05210	Sprouty protein (Spry)	2	1860	3	5283	0.001075	0.000568	Q9C004, Q7Z699	Q9C004,Q7Z699,Q7Z698	over	0.284545	0.60382	0.666667
PF05672	MAP7 (E-MAP-115) family	2	1860	3	5283	0.001075	0.000568	Q14244, Q3KQU3	Q3KQU3,Q8IWC1,Q14244	over	0.284545	0.60382	0.666667
PF05902	4.1 protein C-terminal domain (CTD)	2	1860	3	5283	0.001075	0.000568	Q9H4G0, P11171	O43491,P11171,Q9H4G0	over	0.284545	0.60382	0.666667
PF06733	DEAD_2	2	1860	3	5283	0.001075	0.000568	Q9BX63, A8MPP1	Q9NZ71,A8MPP1,Q9BX63	over	0.284545	0.60382	0.666667
PF07524	Bromodomain associated	2	1860	3	5283	0.001075	0.000568	Q7Z7C8, Q5VWG9	Q7Z7C8,O94864,Q5VWG9	over	0.284545	0.60382	0.666667
PF07534	TLD	2	1860	3	5283	0.001075	0.000568	Q8N573, Q8NI08	Q6P9B6,Q8N573,Q8NI08	over	0.284545	0.60382	0.666667
PF07842	GC-rich sequence DNA-binding factor-like protein	2	1860	3	5283	0.001075	0.000568	P16383, Q9Y5B6	Q9Y5B6,Q9UBB9,P16383	over	0.284545	0.60382	0.666667
PF08075	NOPS (NUC059) domain	2	1860	3	5283	0.001075	0.000568	P23246, Q15233	P23246,Q8WXF1,Q15233	over	0.284545	0.60382	0.666667
PF08232	Striatin family	2	1860	3	5283	0.001075	0.000568	O43815, Q13033	O43815,Q13033,Q9NRL3	over	0.284545	0.60382	0.666667
PF08235	LNS2 (Lipin/Ned1/Smp2)	2	1860	3	5283	0.001075	0.000568	Q92539, Q14693	Q9BQK8,Q14693,Q92539	over	0.284545	0.60382	0.666667
PF08454	RyR and IP3R Homology associated	2	1860	3	5283	0.001075	0.000568	Q14573, Q14571	Q14571,Q14643,Q14573	over	0.284545	0.60382	0.666667
PF08598	Sds3-like	2	1860	3	5283	0.001075	0.000568	Q9H7L9, Q9HCU9	Q5PSV4,Q9H7L9,Q9HCU9	over	0.284545	0.60382	0.666667
PF08687	Apx/Shroom domain ASD2	2	1860	3	5283	0.001075	0.000568	Q8TF72, Q2M3G4	Q8TF72,Q13796,Q2M3G4	over	0.284545	0.60382	0.666667
PF08688	Apx/Shroom domain ASD1	2	1860	3	5283	0.001075	0.000568	Q8TF72, Q2M3G4	Q8TF72,Q13796,Q2M3G4	over	0.284545	0.60382	0.666667
PF08709	Inositol 1,4,5-trisphosphate/ryanodine receptor	2	1860	3	5283	0.001075	0.000568	Q14573, Q14571	Q14571,Q14643,Q14573	over	0.284545	0.60382	0.666667
PF08826	DMPK coiled coil domain like	2	1860	3	5283	0.001075	0.000568	Q6DT37, Q5VT25	Q6DT37,Q5VT25,Q9Y5S2	over	0.284545	0.60382	0.666667
PF09128	Regulator of G protein signalling-like domain	2	1860	3	5283	0.001075	0.000568	O15085, Q9NZN5	Q92888,O15085,Q9NZN5	over	0.284545	0.60382	0.666667
PF09532	FDF domain	2	1860	3	5283	0.001075	0.000568	Q9BX40, Q8ND56	Q9BX40,Q96F86,Q8ND56	over	0.284545	0.60382	0.666667
PF09744	JNK_SAPK-associated protein-1	2	1860	3	5283	0.001075	0.000568	O60271, Q9UPT6	Q9UPT6,O60271,Q5EBL4	over	0.284545	0.60382	0.666667
PF10541	Nuclear envelope localisation domain	2	1860	3	5283	0.001075	0.000568	Q8N205, Q8WXH0	Q8NF91,Q8N205,Q8WXH0	over	0.284545	0.60382	0.666667
PF11515	Mouse development and cellular proliferation protein Cullin-7	2	1860	3	5283	0.001075	0.000568	Q14999, O95714	O95714,Q14999,Q8IWT3	over	0.284545	0.60382	0.666667
PF11881	C-terminal domain of SPAR protein	2	1860	3	5283	0.001075	0.000568	O43166, O60292	Q9P2F8,O43166,O60292	over	0.284545	0.60382	0.666667
PF12265	Histone-binding protein RBBP4 or subunit C of CAF1 complex	2	1860	3	5283	0.001075	0.000568	Q9BQ67, Q16576	Q09028,Q9BQ67,Q16576	over	0.284545	0.60382	0.666667
PF12310	Transcription factor protein N terminal	2	1860	3	5283	0.001075	0.000568	Q15723, P32519	Q99607,Q15723,P32519	over	0.284545	0.60382	0.666667
PF12347	Holliday junction regulator protein family C-terminal repeat	2	1860	3	5283	0.001075	0.000568	Q8NCD3, Q14814	Q14814,Q02078,Q8NCD3	over	0.284545	0.60382	0.666667
PF12348	CLASP N terminal	2	1860	3	5283	0.001075	0.000568	Q7Z460, O75122	Q7Z460,Q14008,O75122	over	0.284545	0.60382	0.666667
PF12423	Kinesin protein 1B	2	1860	3	5283	0.001075	0.000568	Q9NQT8, O60333	Q9H1H9,Q9NQT8,O60333	over	0.284545	0.60382	0.666667
PF12701	Scd6-like Sm domain	2	1860	3	5283	0.001075	0.000568	Q9BX40, Q8ND56	Q9BX40,Q96F86,Q8ND56	over	0.284545	0.60382	0.666667
PF12836	Helix-hairpin-helix motif	2	1860	3	5283	0.001075	0.000568	Q7L9B9, Q14807	Q7L9B9,Q14807,Q8N5C6	over	0.284545	0.60382	0.666667
PF13307	Helicase C-terminal domain	2	1860	3	5283	0.001075	0.000568	Q9BX63, A8MPP1	Q9NZ71,A8MPP1,Q9BX63	over	0.284545	0.60382	0.666667
PF13520	Amino acid permease	2	1860	3	5283	0.001075	0.000568	Q01650, P30825	P30825,Q01650,Q9UPY5	over	0.284545	0.60382	0.666667
PF13646	HEAT repeats	2	1860	3	5283	0.001075	0.000568	Q99460, Q6ZS17	Q6ZS17,O00410,Q99460	over	0.284545	0.60382	0.666667
PF14533	Ubiquitin-specific protease C-terminal	2	1860	3	5283	0.001075	0.000568	Q9Y4E8, P51784	P51784,Q9Y4E8,Q93009	over	0.284545	0.60382	0.666667
PF14843	Growth factor receptor domain IV	2	1860	3	5283	0.001075	0.000568	P00533, P04626	P21860,P00533,P04626	over	0.284545	0.60382	0.666667
PF15017	Putative WW-binding domain and destruction box	2	1860	3	5283	0.001075	0.000568	Q8TF05, Q8IXQ3	Q9ULX3,Q8TF05,Q8IXQ3	over	0.284545	0.60382	0.666667
PF15229	POM121 family	2	1860	3	5283	0.001075	0.000568	Q96HA1, A8CG34	A8CG34,Q96HA1,Q96KW2	over	0.284545	0.60382	0.666667
PF15237	PTRF/SDPR family	2	1860	3	5283	0.001075	0.000568	Q969G5, O95810	Q6NZI2,Q969G5,O95810	over	0.284545	0.60382	0.666667
PF15304	A-kinase anchor protein 2 C-terminus	2	1860	3	5283	0.001075	0.000568	Q8IVT2, Q9Y2D5	Q9Y2D5,Q96FF7,Q8IVT2	over	0.284545	0.60382	0.666667
PF15440	THRAP3/BCLAF1 family	2	1860	3	5283	0.001075	0.000568	Q9NYF8, Q9Y2W1	Q9NYF8,Q9Y2W1,A2AJT9	over	0.284545	0.60382	0.666667
PF15936	Domain of unknown function (DUF4749)	2	1860	3	5283	0.001075	0.000568	Q96HC4, Q96JY6	O00151,Q96HC4,Q96JY6	over	0.284545	0.60382	0.666667
PF16172	DOCK N-terminus	2	1860	3	5283	0.001075	0.000568	Q9H7D0, Q8N1I0	Q8N1I0,Q14185,Q9H7D0	over	0.284545	0.60382	0.666667
PF16770	Regulator of Ty1 transposition protein 107 BRCT domain	2	1860	3	5283	0.001075	0.000568	Q14676, Q6ZW49	Q9BQI6,Q14676,Q6ZW49	over	0.284545	0.60382	0.666667
PF16866	PHD-finger	2	1860	3	5283	0.001075	0.000568	Q8NHM5, Q9Y2K7	Q8NHM5,Q9Y2K7,Q6PCT2	over	0.284545	0.60382	0.666667
PF16876	Lipin/Ned1/Smp2 multi-domain protein middle domain	2	1860	3	5283	0.001075	0.000568	Q92539, Q14693	Q9BQK8,Q14693,Q92539	over	0.284545	0.60382	0.666667
PF17035	Bromodomain extra-terminal - transcription regulation	2	1860	3	5283	0.001075	0.000568	P25440, O60885	P25440,Q15059,O60885	over	0.284545	0.60382	0.666667
PF00569	Zinc finger, ZZ type	6	1860	13	5283	0.003226	0.002461	Q13501, O43149, Q8IYH5, O95714, Q92793, P46939	Q86YT6,Q09472,O43149,Q96AX9,O95714,O60941,Q9P0J7,Q92793,P11532,P46939,Q14596,Q13501,Q8IYH5	over	0.289425	0.60382	0.461538
PF00625	Guanylate kinase	6	1860	13	5283	0.003226	0.002461	Q9UDY2, Q07157, Q92796, Q8TDM6, Q12959, O95049	O14936,Q14168,Q07157,Q9UDY2,Q8N3R9,Q00013,Q92796,Q8TDM6,O95049,Q5T2T1,Q5TCQ9,Q12959,Q9BXL6	over	0.289425	0.60382	0.461538
PF01388	ARID/BRIGHT DNA binding domain	6	1860	13	5283	0.003226	0.002461	Q4LE39, Q68CP9, O14497, Q8NFD5, Q03989, P29375	Q4LE39,Q92833,O14497,P41229,Q9UGL1,P29374,Q8NFD5,Q14865,P29375,Q99856,Q68CP9,Q03989,Q8IVW6	over	0.289425	0.60382	0.461538
PF02141	DENN (AEX-3) domain	6	1860	13	5283	0.003226	0.002461	A2RUS2, O75064, Q7Z401, Q8WXG6, Q5VZ89, P78524	Q86WG5,Q8TEH3,Q5VZ89,Q7Z401,Q6IQ26,O95248,P78524,A2RUS2,Q6ZUT9,Q68D51,Q6P3S1,O75064,Q8WXG6	over	0.289425	0.60382	0.461538
PF00097	Zinc finger, C3HC4 type (RING finger)	4	1860	8	5283	0.002151	0.001514	Q63HN8, P38398, Q8IU81, Q86UW9	Q8IU81,P38398,Q7Z6J0,Q86UW9,Q8TBB1,Q9BUZ4,Q12933,Q63HN8	over	0.297944	0.60382	0.5
PF00782	Dual specificity phosphatase, catalytic domain	4	1860	8	5283	0.002151	0.001514	Q8WYL5, Q8TE77, A2A3K4, Q9BY84	Q9BY84,Q99956,Q8WYL5,Q8TE77,Q76I76,A2A3K4,Q9NRW4,Q16829	over	0.297944	0.60382	0.5
PF01429	Methyl-CpG binding domain	4	1860	8	5283	0.002151	0.001514	Q9UIF9, Q9UIS9, O95243, Q9UBB5	Q9UIF9,O95983,Q9UBB5,Q9UIF8,Q15047,Q9UIS9,O95243,P51608	over	0.297944	0.60382	0.5
PF02210	Laminin G domain	4	1860	8	5283	0.002151	0.001514	Q9NYQ6, Q9NYQ8, Q14517, Q9HCU4	Q9NYQ6,Q9NYQ8,O75445,Q9HCU4,P13942,Q9P2S2,Q9C0A0,Q14517	over	0.297944	0.60382	0.5
PF02854	MIF4G domain	4	1860	8	5283	0.002151	0.001514	Q5C9Z4, O43310, Q04637, Q09161	Q9H074,O43310,Q04637,Q9HAU5,Q5C9Z4,Q09161,P78344,O43432	over	0.297944	0.60382	0.5
PF06920	Dock homology region 2	4	1860	8	5283	0.002151	0.001514	Q96N67, Q9H7D0, Q9BZ29, Q8N1I0	Q96HP0,Q5JSL3,Q8N1I0,Q96N67,Q9BZ29,Q14185,Q8NF50,Q9H7D0	over	0.297944	0.60382	0.5
PF13086	AAA domain	4	1860	8	5283	0.002151	0.001514	P42694, Q7Z333, Q92900, O60306	P42694,P51530,Q9BYK8,O60306,Q7Z333,Q92900,P38935,Q86YA3	over	0.297944	0.60382	0.5
PF14429	C2 domain in Dock180 and Zizimin proteins	4	1860	8	5283	0.002151	0.001514	Q96N67, Q9H7D0, Q9BZ29, Q8N1I0	Q96HP0,Q5JSL3,Q8N1I0,Q96N67,Q9BZ29,Q14185,Q8NF50,Q9H7D0	over	0.297944	0.60382	0.5
PF00412	LIM domain	13	1860	32	5283	0.006989	0.006057	Q9UHB6, Q8WWI1, Q15942, P49023, Q9NR12, Q8N3F8, Q96HC4, Q8IY33, Q7RTP6, Q96JY6, O43294, Q9UGP4, Q96IF1	P53667,Q7RTP6,Q14847,O00151,Q9UHB6,Q7Z3G6,Q8N3F8,Q9UPQ0,Q8IY33,Q96HC4,O94851,Q8TDZ2,P49023,Q96IF1,Q8WWI1,O43900,Q86VF7,Q6H8Q1,O94929,P53671,Q9NR12,Q15654,Q9UGI8,Q96JY6,Q96A47,Q969G2,O43294,P21291,Q93052,O14639,Q9UGP4,Q15942	over	0.318638	0.60382	0.40625
PF01237	Oxysterol-binding protein	5	1860	11	5283	0.002688	0.002082	P22059, Q9BZF1, Q9BXB4, Q969R2, Q9H4L5	Q969R2,Q9BZF1,P22059,Q9BZF2,Q9BXB4,Q9BXW6,Q9BXB5,Q9BZF3,Q9H0X9,Q9H4L5,Q96SU4	over	0.337	0.60382	0.454545
PF04408	Helicase associated domain (HA2)	5	1860	11	5283	0.002688	0.002082	Q9H6S0, O60231, Q7Z478, Q14147, Q8IX18	Q08211,Q7L7V1,O60231,Q14147,Q14562,Q9H6S0,Q6P158,O43143,Q8IX18,Q7L2E3,Q7Z478	over	0.337	0.60382	0.454545
PF07717	Oligonucleotide/oligosaccharide-binding (OB)-fold	5	1860	11	5283	0.002688	0.002082	Q9H6S0, O60231, Q7Z478, Q14147, Q8IX18	Q08211,Q7L7V1,O60231,Q14147,Q14562,Q9H6S0,Q6P158,O43143,Q8IX18,Q7L2E3,Q7Z478	over	0.337	0.60382	0.454545
PF13246	Cation transport ATPase (P-type)	5	1860	11	5283	0.002688	0.002082	Q9Y2G3, P50993, P20020, P05023, Q9Y2Q0	O14983,P20020,P05023,Q9Y2G3,P54707,P98196,Q9Y2Q0,P16615,Q13733,P50993,Q8NB49	over	0.337	0.60382	0.454545
PF01585	G-patch domain	8	1860	19	5283	0.004301	0.003596	Q8N1G2, P18583, Q8N302, P98175, Q96BK5, Q8IWX8, O15226, Q8N954	Q8N954,Q8N302,Q8IWX8,Q8N1G2,Q9BRR8,Q96I25,O15226,Q9NW75,P18583,Q8N5A5,Q8IWZ8,P52756,Q8IX01,P78332,Q9UBB9,Q9UKJ3,P98175,Q96BK5,Q5T3I0	over	0.341296	0.60382	0.421053
PF00109	Beta-ketoacyl synthase, N-terminal domain	1	1860	1	5283	0.000538	0.000189	P49327	P49327	over	0.352073	0.60382	1
PF00157	Pou domain - N-terminal to homeobox domain	1	1860	1	5283	0.000538	0.000189	P14859	P14859	over	0.352073	0.60382	1
PF00177	Ribosomal protein S7p/S5e	1	1860	1	5283	0.000538	0.000189	P46782	P46782	over	0.352073	0.60382	1
PF00185	Aspartate/ornithine carbamoyltransferase, Asp/Orn binding domain	1	1860	1	5283	0.000538	0.000189	P27708	P27708	over	0.352073	0.60382	1
PF00198	2-oxoacid dehydrogenases acyltransferase (catalytic domain)	1	1860	1	5283	0.000538	0.000189	P10515	P10515	over	0.352073	0.60382	1
PF00206	Lyase	1	1860	1	5283	0.000538	0.000189	P30566	P30566	over	0.352073	0.60382	1
PF00224	Pyruvate kinase, barrel domain	1	1860	1	5283	0.000538	0.000189	P14618	P14618	over	0.352073	0.60382	1
PF00262	Calreticulin family	1	1860	1	5283	0.000538	0.000189	P27824	P27824	over	0.352073	0.60382	1
PF00265	Thymidine kinase	1	1860	1	5283	0.000538	0.000189	P04183	P04183	over	0.352073	0.60382	1
PF00285	Citrate synthase, C-terminal domain	1	1860	1	5283	0.000538	0.000189	P53396	P53396	over	0.352073	0.60382	1
PF00289	Biotin carboxylase, N-terminal domain	1	1860	1	5283	0.000538	0.000189	Q13085	Q13085	over	0.352073	0.60382	1
PF00349	Hexokinase	1	1860	1	5283	0.000538	0.000189	Q2TB90	Q2TB90	over	0.352073	0.60382	1
PF00362	Integrin beta chain VWA domain	1	1860	1	5283	0.000538	0.000189	P16144	P16144	over	0.352073	0.60382	1
PF00390	Malic enzyme, N-terminal domain	1	1860	1	5283	0.000538	0.000189	P48163	P48163	over	0.352073	0.60382	1
PF00414	Neuraxin and MAP1B repeat	1	1860	1	5283	0.000538	0.000189	P46821	P46821	over	0.352073	0.60382	1
PF00436	Single-strand binding protein family	1	1860	1	5283	0.000538	0.000189	Q04837	Q04837	over	0.352073	0.60382	1
PF00447	HSF-type DNA-binding	1	1860	1	5283	0.000538	0.000189	Q00613	Q00613	over	0.352073	0.60382	1
PF00448	SRP54-type protein, GTPase domain	1	1860	1	5283	0.000538	0.000189	P08240	P08240	over	0.352073	0.60382	1
PF00456	Transketolase, thiamine diphosphate binding domain	1	1860	1	5283	0.000538	0.000189	P29401	P29401	over	0.352073	0.60382	1
PF00488	MutS domain V	1	1860	1	5283	0.000538	0.000189	P52701	P52701	over	0.352073	0.60382	1
PF00565	Staphylococcal nuclease homologue	1	1860	1	5283	0.000538	0.000189	Q7KZF4	Q7KZF4	over	0.352073	0.60382	1
PF00573	Ribosomal protein L4/L1 family	1	1860	1	5283	0.000538	0.000189	P36578	P36578	over	0.352073	0.60382	1
PF00692	dUTPase	1	1860	1	5283	0.000538	0.000189	P33316	P33316	over	0.352073	0.60382	1
PF00698	Acyl transferase domain	1	1860	1	5283	0.000538	0.000189	P49327	P49327	over	0.352073	0.60382	1
PF00748	Calpain inhibitor	1	1860	1	5283	0.000538	0.000189	P20810	P20810	over	0.352073	0.60382	1
PF00812	Ephrin	1	1860	1	5283	0.000538	0.000189	P98172	P98172	over	0.352073	0.60382	1
PF00827	Ribosomal L15	1	1860	1	5283	0.000538	0.000189	P61313	P61313	over	0.352073	0.60382	1
PF00878	Cation-independent mannose-6-phosphate receptor repeat	1	1860	1	5283	0.000538	0.000189	P11717	P11717	over	0.352073	0.60382	1
PF00919	Uncharacterized protein family UPF0004	1	1860	1	5283	0.000538	0.000189	Q5VV42	Q5VV42	over	0.352073	0.60382	1
PF00975	Thioesterase domain	1	1860	1	5283	0.000538	0.000189	P49327	P49327	over	0.352073	0.60382	1
PF00988	Carbamoyl-phosphate synthase small chain, CPSase domain	1	1860	1	5283	0.000538	0.000189	P27708	P27708	over	0.352073	0.60382	1
PF00994	Probable molybdopterin binding domain	1	1860	1	5283	0.000538	0.000189	Q9NQX3	Q9NQX3	over	0.352073	0.60382	1
PF01015	Ribosomal S3Ae family	1	1860	1	5283	0.000538	0.000189	P61247	P61247	over	0.352073	0.60382	1
PF01027	Inhibitor of apoptosis-promoting Bax1	1	1860	1	5283	0.000538	0.000189	Q969X1	Q969X1	over	0.352073	0.60382	1
PF01039	Carboxyl transferase domain	1	1860	1	5283	0.000538	0.000189	Q13085	Q13085	over	0.352073	0.60382	1
PF01096	Transcription factor S-II (TFIIS)	1	1860	1	5283	0.000538	0.000189	P23193	P23193	over	0.352073	0.60382	1
PF01214	Casein kinase II regulatory subunit	1	1860	1	5283	0.000538	0.000189	P67870	P67870	over	0.352073	0.60382	1
PF01280	Ribosomal protein L19e	1	1860	1	5283	0.000538	0.000189	P84098	P84098	over	0.352073	0.60382	1
PF01370	NAD dependent epimerase/dehydratase family	1	1860	1	5283	0.000538	0.000189	Q13630	Q13630	over	0.352073	0.60382	1
PF01380	SIS domain	1	1860	1	5283	0.000538	0.000189	Q06210	Q06210	over	0.352073	0.60382	1
PF01394	Clathrin propeller repeat	1	1860	1	5283	0.000538	0.000189	Q00610	Q00610	over	0.352073	0.60382	1
PF01435	Peptidase family M48	1	1860	1	5283	0.000538	0.000189	O75844	O75844	over	0.352073	0.60382	1
PF01472	PUA domain	1	1860	1	5283	0.000538	0.000189	O60832	O60832	over	0.352073	0.60382	1
PF01530	Zinc finger, C2HC type	1	1860	1	5283	0.000538	0.000189	O95251	O95251	over	0.352073	0.60382	1
PF01575	MaoC like domain	1	1860	1	5283	0.000538	0.000189	P51659	P51659	over	0.352073	0.60382	1
PF01624	MutS domain I	1	1860	1	5283	0.000538	0.000189	P52701	P52701	over	0.352073	0.60382	1
PF01669	Myelin basic protein	1	1860	1	5283	0.000538	0.000189	P02686	P02686	over	0.352073	0.60382	1
PF01722	BolA-like protein	1	1860	1	5283	0.000538	0.000189	Q9Y3E2	Q9Y3E2	over	0.352073	0.60382	1
PF01743	Poly A polymerase head domain	1	1860	1	5283	0.000538	0.000189	Q96Q11	Q96Q11	over	0.352073	0.60382	1
PF01764	Lipase (class 3)	1	1860	1	5283	0.000538	0.000189	Q8NCG7	Q8NCG7	over	0.352073	0.60382	1
PF01770	Reduced folate carrier	1	1860	1	5283	0.000538	0.000189	P41440	P41440	over	0.352073	0.60382	1
PF01775	Ribosomal proteins 50S-L18Ae/60S-L20/60S-L18A	1	1860	1	5283	0.000538	0.000189	Q02543	Q02543	over	0.352073	0.60382	1
PF01776	Ribosomal L22e protein family	1	1860	1	5283	0.000538	0.000189	Q6P5R6	Q6P5R6	over	0.352073	0.60382	1
PF01834	XRCC1 N terminal domain	1	1860	1	5283	0.000538	0.000189	P18887	P18887	over	0.352073	0.60382	1
PF01912	eIF-6 family	1	1860	1	5283	0.000538	0.000189	P56537	P56537	over	0.352073	0.60382	1
PF01938	TRAM domain	1	1860	1	5283	0.000538	0.000189	Q5VV42	Q5VV42	over	0.352073	0.60382	1
PF01984	Double-stranded DNA-binding domain	1	1860	1	5283	0.000538	0.000189	O14737	O14737	over	0.352073	0.60382	1
PF02017	CIDE-N domain	1	1860	1	5283	0.000538	0.000189	O00273	O00273	over	0.352073	0.60382	1
PF02029	Caldesmon	1	1860	1	5283	0.000538	0.000189	Q05682	Q05682	over	0.352073	0.60382	1
PF02038	ATP1G1/PLM/MAT8 family	1	1860	1	5283	0.000538	0.000189	Q14802	Q14802	over	0.352073	0.60382	1
PF02115	RHO protein GDP dissociation inhibitor	1	1860	1	5283	0.000538	0.000189	P52565	P52565	over	0.352073	0.60382	1
PF02158	Neuregulin family	1	1860	1	5283	0.000538	0.000189	Q02297	Q02297	over	0.352073	0.60382	1
PF02218	Repeat in HS1/Cortactin	1	1860	1	5283	0.000538	0.000189	Q14247	Q14247	over	0.352073	0.60382	1
PF02229	Transcriptional Coactivator p15 (PC4)	1	1860	1	5283	0.000538	0.000189	P53999	P53999	over	0.352073	0.60382	1
PF02237	Biotin protein ligase C terminal domain	1	1860	1	5283	0.000538	0.000189	P50747	P50747	over	0.352073	0.60382	1
PF02368	Bacterial Ig-like domain (group 2)	1	1860	1	5283	0.000538	0.000189	Q8TEM1	Q8TEM1	over	0.352073	0.60382	1
PF02513	Spin/Ssty Family	1	1860	1	5283	0.000538	0.000189	Q9Y657	Q9Y657	over	0.352073	0.60382	1
PF02516	Oligosaccharyl transferase STT3 subunit	1	1860	1	5283	0.000538	0.000189	Q8TCJ2	Q8TCJ2	over	0.352073	0.60382	1
PF02709	N-terminal domain of galactosyltransferase	1	1860	1	5283	0.000538	0.000189	P15291	P15291	over	0.352073	0.60382	1
PF02729	Aspartate/ornithine carbamoyltransferase, carbamoyl-P binding domain	1	1860	1	5283	0.000538	0.000189	P27708	P27708	over	0.352073	0.60382	1
PF02731	SKIP/SNW domain	1	1860	1	5283	0.000538	0.000189	Q13573	Q13573	over	0.352073	0.60382	1
PF02760	HIN-200/IF120x domain	1	1860	1	5283	0.000538	0.000189	Q16666	Q16666	over	0.352073	0.60382	1
PF02779	Transketolase, pyrimidine binding domain	1	1860	1	5283	0.000538	0.000189	P29401	P29401	over	0.352073	0.60382	1
PF02780	Transketolase, C-terminal domain	1	1860	1	5283	0.000538	0.000189	P29401	P29401	over	0.352073	0.60382	1
PF02785	Biotin carboxylase C-terminal domain	1	1860	1	5283	0.000538	0.000189	Q13085	Q13085	over	0.352073	0.60382	1
PF02787	Carbamoyl-phosphate synthetase large chain, oligomerisation domain	1	1860	1	5283	0.000538	0.000189	P27708	P27708	over	0.352073	0.60382	1
PF02793	Hormone receptor domain	1	1860	1	5283	0.000538	0.000189	Q9NYQ6	Q9NYQ6	over	0.352073	0.60382	1
PF02801	Beta-ketoacyl synthase, C-terminal domain	1	1860	1	5283	0.000538	0.000189	P49327	P49327	over	0.352073	0.60382	1
PF02817	e3 binding domain	1	1860	1	5283	0.000538	0.000189	P10515	P10515	over	0.352073	0.60382	1
PF02881	SRP54-type protein, helical bundle domain	1	1860	1	5283	0.000538	0.000189	P08240	P08240	over	0.352073	0.60382	1
PF02887	Pyruvate kinase, alpha/beta domain	1	1860	1	5283	0.000538	0.000189	P14618	P14618	over	0.352073	0.60382	1
PF02892	BED zinc finger	1	1860	1	5283	0.000538	0.000189	O75132	O75132	over	0.352073	0.60382	1
PF02994	L1 transposable element RBD-like domain	1	1860	1	5283	0.000538	0.000189	Q9UN81	Q9UN81	over	0.352073	0.60382	1
PF03029	Conserved hypothetical ATP binding protein	1	1860	1	5283	0.000538	0.000189	Q9HCN4	Q9HCN4	over	0.352073	0.60382	1
PF03099	Biotin/lipoate A/B protein ligase family	1	1860	1	5283	0.000538	0.000189	P50747	P50747	over	0.352073	0.60382	1
PF03105	SPX domain	1	1860	1	5283	0.000538	0.000189	Q9UBH6	Q9UBH6	over	0.352073	0.60382	1
PF03124	EXS family	1	1860	1	5283	0.000538	0.000189	Q9UBH6	Q9UBH6	over	0.352073	0.60382	1
PF03126	Plus-3 domain	1	1860	1	5283	0.000538	0.000189	Q92541	Q92541	over	0.352073	0.60382	1
PF03152	Ubiquitin fusion degradation protein UFD1	1	1860	1	5283	0.000538	0.000189	Q92890	Q92890	over	0.352073	0.60382	1
PF03160	Calx-beta domain	1	1860	1	5283	0.000538	0.000189	P16144	P16144	over	0.352073	0.60382	1
PF03167	Uracil DNA glycosylase superfamily	1	1860	1	5283	0.000538	0.000189	P13051	P13051	over	0.352073	0.60382	1
PF03248	Rer1 family	1	1860	1	5283	0.000538	0.000189	O15258	O15258	over	0.352073	0.60382	1
PF03250	Tropomodulin	1	1860	1	5283	0.000538	0.000189	Q9NYL9	Q9NYL9	over	0.352073	0.60382	1
PF03343	SART-1 family	1	1860	1	5283	0.000538	0.000189	O43290	O43290	over	0.352073	0.60382	1
PF03344	Daxx N-terminal Rassf1C-interacting domain	1	1860	1	5283	0.000538	0.000189	Q9UER7	Q9UER7	over	0.352073	0.60382	1
PF03368	Dicer dimerisation domain	1	1860	1	5283	0.000538	0.000189	Q9UPY3	Q9UPY3	over	0.352073	0.60382	1
PF03439	Early transcription elongation factor of RNA pol II, NGN section	1	1860	1	5283	0.000538	0.000189	O00267	O00267	over	0.352073	0.60382	1
PF03446	NAD binding domain of 6-phosphogluconate dehydrogenase	1	1860	1	5283	0.000538	0.000189	Q49A26	Q49A26	over	0.352073	0.60382	1
PF03453	MoeA N-terminal region (domain I and II)	1	1860	1	5283	0.000538	0.000189	Q9NQX3	Q9NQX3	over	0.352073	0.60382	1
PF03454	MoeA C-terminal region (domain IV)	1	1860	1	5283	0.000538	0.000189	Q9NQX3	Q9NQX3	over	0.352073	0.60382	1
PF03483	B3/4 domain	1	1860	1	5283	0.000538	0.000189	Q8N1G4	Q8N1G4	over	0.352073	0.60382	1
PF03494	Beta-amyloid peptide (beta-APP)	1	1860	1	5283	0.000538	0.000189	P05067	P05067	over	0.352073	0.60382	1
PF03517	Regulator of volume decrease after cellular swelling	1	1860	1	5283	0.000538	0.000189	P54105	P54105	over	0.352073	0.60382	1
PF03531	Structure-specific recognition protein (SSRP1)	1	1860	1	5283	0.000538	0.000189	Q08945	Q08945	over	0.352073	0.60382	1
PF03542	Tuberin	1	1860	1	5283	0.000538	0.000189	P49815	P49815	over	0.352073	0.60382	1
PF03546	Treacher Collins syndrome protein Treacle	1	1860	1	5283	0.000538	0.000189	Q13428	Q13428	over	0.352073	0.60382	1
PF03577	Peptidase family C69	1	1860	1	5283	0.000538	0.000189	Q96FV2	Q96FV2	over	0.352073	0.60382	1
PF03587	EMG1/NEP1 methyltransferase	1	1860	1	5283	0.000538	0.000189	Q92979	Q92979	over	0.352073	0.60382	1
PF03619	Organic solute transporter Ostalpha	1	1860	1	5283	0.000538	0.000189	Q9Y519	Q9Y519	over	0.352073	0.60382	1
PF03715	Noc2p family	1	1860	1	5283	0.000538	0.000189	Q9Y3T9	Q9Y3T9	over	0.352073	0.60382	1
PF03727	Hexokinase	1	1860	1	5283	0.000538	0.000189	Q2TB90	Q2TB90	over	0.352073	0.60382	1
PF03735	ENT domain	1	1860	1	5283	0.000538	0.000189	Q7Z589	Q7Z589	over	0.352073	0.60382	1
PF03765	CRAL/TRIO, N-terminal domain	1	1860	1	5283	0.000538	0.000189	Q92503	Q92503	over	0.352073	0.60382	1
PF03800	Nuf2 family	1	1860	1	5283	0.000538	0.000189	Q9BZD4	Q9BZD4	over	0.352073	0.60382	1
PF03832	WSK motif	1	1860	1	5283	0.000538	0.000189	Q02952	Q02952	over	0.352073	0.60382	1
PF03835	Rad4 transglutaminase-like domain	1	1860	1	5283	0.000538	0.000189	Q01831	Q01831	over	0.352073	0.60382	1
PF03839	Translocation protein Sec62	1	1860	1	5283	0.000538	0.000189	Q99442	Q99442	over	0.352073	0.60382	1
PF03879	Cgr1 family	1	1860	1	5283	0.000538	0.000189	Q9H6F5	Q9H6F5	over	0.352073	0.60382	1
PF03911	Sec61beta family	1	1860	1	5283	0.000538	0.000189	P60468	P60468	over	0.352073	0.60382	1
PF03941	Inner centromere protein, ARK binding region	1	1860	1	5283	0.000538	0.000189	Q9NQS7	Q9NQS7	over	0.352073	0.60382	1
PF03949	Malic enzyme, NAD binding domain	1	1860	1	5283	0.000538	0.000189	P48163	P48163	over	0.352073	0.60382	1
PF03950	tRNA synthetases class I (E and Q), anti-codon binding domain	1	1860	1	5283	0.000538	0.000189	P07814	P07814	over	0.352073	0.60382	1
PF04004	Leo1-like protein	1	1860	1	5283	0.000538	0.000189	Q8WVC0	Q8WVC0	over	0.352073	0.60382	1
PF04006	Mpp10 protein	1	1860	1	5283	0.000538	0.000189	O00566	O00566	over	0.352073	0.60382	1
PF04031	Las1-like	1	1860	1	5283	0.000538	0.000189	Q9Y4W2	Q9Y4W2	over	0.352073	0.60382	1
PF04034	Ribosome biogenesis protein, C-terminal	1	1860	1	5283	0.000538	0.000189	Q9UJK0	Q9UJK0	over	0.352073	0.60382	1
PF04037	Domain of unknown function (DUF382)	1	1860	1	5283	0.000538	0.000189	Q13435	Q13435	over	0.352073	0.60382	1
PF04048	Sec8 exocyst complex component specific domain	1	1860	1	5283	0.000538	0.000189	Q96A65	Q96A65	over	0.352073	0.60382	1
PF04049	Anaphase promoting complex subunit 8 / Cdc23	1	1860	1	5283	0.000538	0.000189	Q9UJX2	Q9UJX2	over	0.352073	0.60382	1
PF04055	Radical SAM superfamily	1	1860	1	5283	0.000538	0.000189	Q5VV42	Q5VV42	over	0.352073	0.60382	1
PF04072	Leucine carboxyl methyltransferase	1	1860	1	5283	0.000538	0.000189	Q9UIC8	Q9UIC8	over	0.352073	0.60382	1
PF04086	Signal recognition particle, alpha subunit, N-terminal	1	1860	1	5283	0.000538	0.000189	P08240	P08240	over	0.352073	0.60382	1
PF04109	Autophagy protein Apg9	1	1860	1	5283	0.000538	0.000189	Q7Z3C6	Q7Z3C6	over	0.352073	0.60382	1
PF04121	Nuclear pore protein 84 / 107	1	1860	1	5283	0.000538	0.000189	P57740	P57740	over	0.352073	0.60382	1
PF04130	Spc97 / Spc98 family	1	1860	1	5283	0.000538	0.000189	Q96CW5	Q96CW5	over	0.352073	0.60382	1
PF04147	Nop14-like family	1	1860	1	5283	0.000538	0.000189	P78316	P78316	over	0.352073	0.60382	1
PF04152	Mre11 DNA-binding presumed domain	1	1860	1	5283	0.000538	0.000189	P49959	P49959	over	0.352073	0.60382	1
PF04180	Low temperature viability protein	1	1860	1	5283	0.000538	0.000189	Q96GA3	Q96GA3	over	0.352073	0.60382	1
PF04182	B-block binding subunit of TFIIIC	1	1860	1	5283	0.000538	0.000189	Q12789	Q12789	over	0.352073	0.60382	1
PF04511	Der1-like family	1	1860	1	5283	0.000538	0.000189	Q9BUN8	Q9BUN8	over	0.352073	0.60382	1
PF04588	Hypoxia induced protein conserved region	1	1860	1	5283	0.000538	0.000189	Q9Y241	Q9Y241	over	0.352073	0.60382	1
PF04680	Opioid growth factor receptor repeat	1	1860	1	5283	0.000538	0.000189	Q9NZT2	Q9NZT2	over	0.352073	0.60382	1
PF04683	Proteasome complex subunit Rpn13 ubiquitin receptor	1	1860	1	5283	0.000538	0.000189	Q16186	Q16186	over	0.352073	0.60382	1
PF04696	pinin/SDK/memA/ protein conserved region	1	1860	1	5283	0.000538	0.000189	Q9H307	Q9H307	over	0.352073	0.60382	1
PF04697	pinin/SDK conserved region	1	1860	1	5283	0.000538	0.000189	Q9H307	Q9H307	over	0.352073	0.60382	1
PF04707	PRELI-like family	1	1860	1	5283	0.000538	0.000189	Q92503	Q92503	over	0.352073	0.60382	1
PF04795	PAPA-1-like conserved region	1	1860	1	5283	0.000538	0.000189	Q9C086	Q9C086	over	0.352073	0.60382	1
PF04822	Takusan	1	1860	1	5283	0.000538	0.000189	Q8TDM6	Q8TDM6	over	0.352073	0.60382	1
PF04836	Interferon-related protein conserved region	1	1860	1	5283	0.000538	0.000189	Q12894	Q12894	over	0.352073	0.60382	1
PF04840	Vps16, C-terminal region	1	1860	1	5283	0.000538	0.000189	Q9H9C1	Q9H9C1	over	0.352073	0.60382	1
PF04847	Calcipressin	1	1860	1	5283	0.000538	0.000189	P53805	P53805	over	0.352073	0.60382	1
PF04902	Conserved region in Nab1	1	1860	1	5283	0.000538	0.000189	Q13506	Q13506	over	0.352073	0.60382	1
PF04931	DNA polymerase phi	1	1860	1	5283	0.000538	0.000189	Q9BQG0	Q9BQG0	over	0.352073	0.60382	1
PF04959	Arsenite-resistance protein 2	1	1860	1	5283	0.000538	0.000189	Q9BXP5	Q9BXP5	over	0.352073	0.60382	1
PF04968	CHORD	1	1860	1	5283	0.000538	0.000189	Q9UHD1	Q9UHD1	over	0.352073	0.60382	1
PF04979	Protein phosphatase inhibitor 2 (IPP-2)	1	1860	1	5283	0.000538	0.000189	P41236	P41236	over	0.352073	0.60382	1
PF04990	RNA polymerase Rpb1, domain 7	1	1860	1	5283	0.000538	0.000189	P24928	P24928	over	0.352073	0.60382	1
PF04992	RNA polymerase Rpb1, domain 6	1	1860	1	5283	0.000538	0.000189	P24928	P24928	over	0.352073	0.60382	1
PF05002	SGS domain	1	1860	1	5283	0.000538	0.000189	Q9Y2Z0	Q9Y2Z0	over	0.352073	0.60382	1
PF05004	Interferon-related developmental regulator (IFRD)	1	1860	1	5283	0.000538	0.000189	Q12894	Q12894	over	0.352073	0.60382	1
PF05014	Nucleoside 2-deoxyribosyltransferase	1	1860	1	5283	0.000538	0.000189	O43598	O43598	over	0.352073	0.60382	1
PF05022	SRP40, C-terminal domain	1	1860	1	5283	0.000538	0.000189	Q14978	Q14978	over	0.352073	0.60382	1
PF05028	Poly (ADP-ribose) glycohydrolase (PARG)	1	1860	1	5283	0.000538	0.000189	Q86W56	Q86W56	over	0.352073	0.60382	1
PF05041	Pecanex protein (C-terminus)	1	1860	1	5283	0.000538	0.000189	Q9H6A9	Q9H6A9	over	0.352073	0.60382	1
PF05063	MT-A70	1	1860	1	5283	0.000538	0.000189	Q86U44	Q86U44	over	0.352073	0.60382	1
PF05076	Suppressor of fused protein (SUFU)	1	1860	1	5283	0.000538	0.000189	Q9UMX1	Q9UMX1	over	0.352073	0.60382	1
PF05104	Ribosome receptor lysine/proline rich region	1	1860	1	5283	0.000538	0.000189	Q9P2E9	Q9P2E9	over	0.352073	0.60382	1
PF05127	Helicase	1	1860	1	5283	0.000538	0.000189	Q9H0A0	Q9H0A0	over	0.352073	0.60382	1
PF05148	Hypothetical methyltransferase	1	1860	1	5283	0.000538	0.000189	O43159	O43159	over	0.352073	0.60382	1
PF05172	Nup53/35/40-type RNA recognition motif	1	1860	1	5283	0.000538	0.000189	Q8NFH5	Q8NFH5	over	0.352073	0.60382	1
PF05178	KRI1-like family	1	1860	1	5283	0.000538	0.000189	Q8N9T8	Q8N9T8	over	0.352073	0.60382	1
PF05182	Fip1 motif	1	1860	1	5283	0.000538	0.000189	Q6UN15	Q6UN15	over	0.352073	0.60382	1
PF05188	MutS domain II	1	1860	1	5283	0.000538	0.000189	P52701	P52701	over	0.352073	0.60382	1
PF05190	MutS family domain IV	1	1860	1	5283	0.000538	0.000189	P52701	P52701	over	0.352073	0.60382	1
PF05192	MutS domain III	1	1860	1	5283	0.000538	0.000189	P52701	P52701	over	0.352073	0.60382	1
PF05197	TRIC channel	1	1860	1	5283	0.000538	0.000189	Q9NVV0	Q9NVV0	over	0.352073	0.60382	1
PF05208	ALG3 protein	1	1860	1	5283	0.000538	0.000189	Q92685	Q92685	over	0.352073	0.60382	1
PF05225	helix-turn-helix, Psq domain	1	1860	1	5283	0.000538	0.000189	Q96JN0	Q96JN0	over	0.352073	0.60382	1
PF05236	Transcription initiation factor TFIID component TAF4 family	1	1860	1	5283	0.000538	0.000189	O00268	O00268	over	0.352073	0.60382	1
PF05470	Eukaryotic translation initiation factor 3 subunit 8 N-terminus	1	1860	1	5283	0.000538	0.000189	B5ME19	B5ME19	over	0.352073	0.60382	1
PF05478	Prominin	1	1860	1	5283	0.000538	0.000189	Q8N271	Q8N271	over	0.352073	0.60382	1
PF05644	Mitochondrial and peroxisomal fission factor Mff	1	1860	1	5283	0.000538	0.000189	Q9GZY8	Q9GZY8	over	0.352073	0.60382	1
PF05679	Chondroitin N-acetylgalactosaminyltransferase	1	1860	1	5283	0.000538	0.000189	Q9P2E5	Q9P2E5	over	0.352073	0.60382	1
PF05693	Glycogen synthase	1	1860	1	5283	0.000538	0.000189	P13807	P13807	over	0.352073	0.60382	1
PF05719	Golgi phosphoprotein 3 (GPP34)	1	1860	1	5283	0.000538	0.000189	Q9H4A6	Q9H4A6	over	0.352073	0.60382	1
PF05786	Condensin complex subunit 2	1	1860	1	5283	0.000538	0.000189	Q15003	Q15003	over	0.352073	0.60382	1
PF05793	Transcription initiation factor IIF, alpha subunit (TFIIF-alpha)	1	1860	1	5283	0.000538	0.000189	P35269	P35269	over	0.352073	0.60382	1
PF05826	Phospholipase A2	1	1860	1	5283	0.000538	0.000189	Q9NZ20	Q9NZ20	over	0.352073	0.60382	1
PF05833	Fibronectin-binding protein A N-terminus (FbpA)	1	1860	1	5283	0.000538	0.000189	O60524	O60524	over	0.352073	0.60382	1
PF05934	Mid-1-related chloride channel (MCLC)	1	1860	1	5283	0.000538	0.000189	Q96S66	Q96S66	over	0.352073	0.60382	1
PF05937	EB-1 Binding Domain	1	1860	1	5283	0.000538	0.000189	P25054	P25054	over	0.352073	0.60382	1
PF05972	APC 15 residue motif	1	1860	1	5283	0.000538	0.000189	P25054	P25054	over	0.352073	0.60382	1
PF06012	Domain of Unknown Function (DUF908)	1	1860	1	5283	0.000538	0.000189	Q7Z6Z7	Q7Z6Z7	over	0.352073	0.60382	1
PF06025	Domain of Unknown Function (DUF913)	1	1860	1	5283	0.000538	0.000189	Q7Z6Z7	Q7Z6Z7	over	0.352073	0.60382	1
PF06087	Tyrosyl-DNA phosphodiesterase	1	1860	1	5283	0.000538	0.000189	Q9NUW8	Q9NUW8	over	0.352073	0.60382	1
PF06278	Condensin II complex subunit CAP-H2 or CNDH2, N-terminal	1	1860	1	5283	0.000538	0.000189	Q6IBW4	Q6IBW4	over	0.352073	0.60382	1
PF06292	Domain of Unknown Function (DUF1041)	1	1860	1	5283	0.000538	0.000189	O14795	O14795	over	0.352073	0.60382	1
PF06309	Torsin	1	1860	1	5283	0.000538	0.000189	Q9NXH8	Q9NXH8	over	0.352073	0.60382	1
PF06325	Ribosomal protein L11 methyltransferase (PrmA)	1	1860	1	5283	0.000538	0.000189	O60678	O60678	over	0.352073	0.60382	1
PF06328	Ig-like C2-type domain	1	1860	1	5283	0.000538	0.000189	P40189	P40189	over	0.352073	0.60382	1
PF06350	Hormone-sensitive lipase (HSL) N-terminus	1	1860	1	5283	0.000538	0.000189	Q05469	Q05469	over	0.352073	0.60382	1
PF06375	AP-3 complex subunit delta-1	1	1860	1	5283	0.000538	0.000189	O14617	O14617	over	0.352073	0.60382	1
PF06427	UDP-glucose:Glycoprotein Glucosyltransferase	1	1860	1	5283	0.000538	0.000189	Q9NYU2	Q9NYU2	over	0.352073	0.60382	1
PF06469	Domain of Unknown Function (DUF1088)	1	1860	1	5283	0.000538	0.000189	P50851	P50851	over	0.352073	0.60382	1
PF06522	NADH-ubiquinone reductase complex 1 MLRQ subunit	1	1860	1	5283	0.000538	0.000189	O00483	O00483	over	0.352073	0.60382	1
PF06546	Vertebrate heat shock transcription factor	1	1860	1	5283	0.000538	0.000189	Q00613	Q00613	over	0.352073	0.60382	1
PF06632	DNA double-strand break repair and V(D)J recombination protein XRCC4	1	1860	1	5283	0.000538	0.000189	Q13426	Q13426	over	0.352073	0.60382	1
PF06638	Strabismus protein	1	1860	1	5283	0.000538	0.000189	Q8TAA9	Q8TAA9	over	0.352073	0.60382	1
PF06664	Wnt-binding factor required for Wnt secretion	1	1860	1	5283	0.000538	0.000189	Q9P2C4	Q9P2C4	over	0.352073	0.60382	1
PF06858	Nucleolar GTP-binding protein 1 (NOG1)	1	1860	1	5283	0.000538	0.000189	Q9BZE4	Q9BZE4	over	0.352073	0.60382	1
PF06859	Bicoid-interacting protein 3 (Bin3)	1	1860	1	5283	0.000538	0.000189	Q7L2J0	Q7L2J0	over	0.352073	0.60382	1
PF06881	RNA polymerase II transcription factor SIII (Elongin) subunit A	1	1860	1	5283	0.000538	0.000189	Q14241	Q14241	over	0.352073	0.60382	1
PF06883	RNA polymerase I, Rpa2 specific domain	1	1860	1	5283	0.000538	0.000189	Q9H9Y6	Q9H9Y6	over	0.352073	0.60382	1
PF06959	RecQ helicase protein-like 5 (RecQ5)	1	1860	1	5283	0.000538	0.000189	O94762	O94762	over	0.352073	0.60382	1
PF06991	Microfibril-associated/Pre-mRNA processing	1	1860	1	5283	0.000538	0.000189	P55081	P55081	over	0.352073	0.60382	1
PF07034	Origin recognition complex (ORC) subunit 3 N-terminus	1	1860	1	5283	0.000538	0.000189	Q9UBD5	Q9UBD5	over	0.352073	0.60382	1
PF07052	Hepatocellular carcinoma-associated antigen 59	1	1860	1	5283	0.000538	0.000189	Q9NZ63	Q9NZ63	over	0.352073	0.60382	1
PF07264	Etoposide-induced protein 2.4 (EI24)	1	1860	1	5283	0.000538	0.000189	O14681	O14681	over	0.352073	0.60382	1
PF07443	HepA-related protein (HARP)	1	1860	1	5283	0.000538	0.000189	Q9NZC9	Q9NZC9	over	0.352073	0.60382	1
PF07525	SOCS box	1	1860	1	5283	0.000538	0.000189	O14544	O14544	over	0.352073	0.60382	1
PF07539	Down-regulated in metastasis	1	1860	1	5283	0.000538	0.000189	O75691	O75691	over	0.352073	0.60382	1
PF07541	Eukaryotic translation initiation factor 2 alpha subunit	1	1860	1	5283	0.000538	0.000189	P05198	P05198	over	0.352073	0.60382	1
PF07555	beta-N-acetylglucosaminidase	1	1860	1	5283	0.000538	0.000189	O60502	O60502	over	0.352073	0.60382	1
PF07557	Shugoshin C terminus	1	1860	1	5283	0.000538	0.000189	Q5FBB7	Q5FBB7	over	0.352073	0.60382	1
PF07558	Shugoshin N-terminal coiled-coil region	1	1860	1	5283	0.000538	0.000189	Q5FBB7	Q5FBB7	over	0.352073	0.60382	1
PF07569	TUP1-like enhancer of split	1	1860	1	5283	0.000538	0.000189	P54198	P54198	over	0.352073	0.60382	1
PF07693	KAP family P-loop domain	1	1860	1	5283	0.000538	0.000189	Q9ULH0	Q9ULH0	over	0.352073	0.60382	1
PF07778	Mis6	1	1860	1	5283	0.000538	0.000189	Q92674	Q92674	over	0.352073	0.60382	1
PF07807	RED-like protein C-terminal region	1	1860	1	5283	0.000538	0.000189	Q13123	Q13123	over	0.352073	0.60382	1
PF07808	RED-like protein N-terminal region	1	1860	1	5283	0.000538	0.000189	Q13123	Q13123	over	0.352073	0.60382	1
PF07818	HCNGP-like protein	1	1860	1	5283	0.000538	0.000189	Q9UHR5	Q9UHR5	over	0.352073	0.60382	1
PF07859	alpha/beta hydrolase fold	1	1860	1	5283	0.000538	0.000189	Q05469	Q05469	over	0.352073	0.60382	1
PF07890	Rrp15p	1	1860	1	5283	0.000538	0.000189	Q9Y3B9	Q9Y3B9	over	0.352073	0.60382	1
PF07926	TPR/MLP1/MLP2-like protein	1	1860	1	5283	0.000538	0.000189	P12270	P12270	over	0.352073	0.60382	1
PF07965	Integrin beta tail domain	1	1860	1	5283	0.000538	0.000189	P16144	P16144	over	0.352073	0.60382	1
PF07967	C3HC zinc finger-like	1	1860	1	5283	0.000538	0.000189	Q86WB0	Q86WB0	over	0.352073	0.60382	1
PF07970	Endoplasmic reticulum vesicle transporter	1	1860	1	5283	0.000538	0.000189	Q9Y282	Q9Y282	over	0.352073	0.60382	1
PF07989	Centrosomin N-terminal motif 1	1	1860	1	5283	0.000538	0.000189	Q96SN8	Q96SN8	over	0.352073	0.60382	1
PF08059	SEP domain	1	1860	1	5283	0.000538	0.000189	Q9UNZ2	Q9UNZ2	over	0.352073	0.60382	1
PF08062	P120R (NUC006) repeat	1	1860	1	5283	0.000538	0.000189	P46087	P46087	over	0.352073	0.60382	1
PF08065	K167R (NUC007) repeat	1	1860	1	5283	0.000538	0.000189	P46013	P46013	over	0.352073	0.60382	1
PF08067	ROKNT (NUC014) domain	1	1860	1	5283	0.000538	0.000189	P61978	P61978	over	0.352073	0.60382	1
PF08068	DKCLD (NUC011) domain	1	1860	1	5283	0.000538	0.000189	O60832	O60832	over	0.352073	0.60382	1
PF08123	Histone methylation protein DOT1	1	1860	1	5283	0.000538	0.000189	Q8TEK3	Q8TEK3	over	0.352073	0.60382	1
PF08147	DBP10CT (NUC160) domain	1	1860	1	5283	0.000538	0.000189	Q8TDD1	Q8TDD1	over	0.352073	0.60382	1
PF08151	FerI (NUC094) domain	1	1860	1	5283	0.000538	0.000189	Q9NZM1	Q9NZM1	over	0.352073	0.60382	1
PF08155	NOGCT (NUC087) domain	1	1860	1	5283	0.000538	0.000189	Q9BZE4	Q9BZE4	over	0.352073	0.60382	1
PF08164	Apoptosis-antagonizing transcription factor, C-terminal	1	1860	1	5283	0.000538	0.000189	Q9NY61	Q9NY61	over	0.352073	0.60382	1
PF08166	NUC202 domain	1	1860	1	5283	0.000538	0.000189	Q8IZL8	Q8IZL8	over	0.352073	0.60382	1
PF08167	rRNA processing/ribosome biogenesis	1	1860	1	5283	0.000538	0.000189	Q8IZL8	Q8IZL8	over	0.352073	0.60382	1
PF08217	Fungal domain of unknown function (DUF1712)	1	1860	1	5283	0.000538	0.000189	P86790	P86790	over	0.352073	0.60382	1
PF08236	SRI (Set2 Rpb1 interacting) domain	1	1860	1	5283	0.000538	0.000189	Q9BYW2	Q9BYW2	over	0.352073	0.60382	1
PF08239	Bacterial SH3 domain	1	1860	1	5283	0.000538	0.000189	O75592	O75592	over	0.352073	0.60382	1
PF08242	Methyltransferase domain	1	1860	1	5283	0.000538	0.000189	P49327	P49327	over	0.352073	0.60382	1
PF08314	Secretory pathway protein Sec39	1	1860	1	5283	0.000538	0.000189	A2RRP1	A2RRP1	over	0.352073	0.60382	1
PF08326	Acetyl-CoA carboxylase, central region	1	1860	1	5283	0.000538	0.000189	Q13085	Q13085	over	0.352073	0.60382	1
PF08351	Domain of unknown function (DUF1726)	1	1860	1	5283	0.000538	0.000189	Q9H0A0	Q9H0A0	over	0.352073	0.60382	1
PF08377	MAP2/Tau projection domain	1	1860	1	5283	0.000538	0.000189	P11137	P11137	over	0.352073	0.60382	1
PF08391	Ly49-like protein, N-terminal region	1	1860	1	5283	0.000538	0.000189	P78380	P78380	over	0.352073	0.60382	1
PF08418	DNA polymerase alpha subunit B N-terminal	1	1860	1	5283	0.000538	0.000189	Q14181	Q14181	over	0.352073	0.60382	1
PF08430	Forkhead N-terminal region	1	1860	1	5283	0.000538	0.000189	P55317	P55317	over	0.352073	0.60382	1
PF08449	UAA transporter family	1	1860	1	5283	0.000538	0.000189	Q8TB61	Q8TB61	over	0.352073	0.60382	1
PF08487	Vault protein inter-alpha-trypsin domain	1	1860	1	5283	0.000538	0.000189	Q9UKK3	Q9UKK3	over	0.352073	0.60382	1
PF08492	SRP72 RNA-binding domain	1	1860	1	5283	0.000538	0.000189	O76094	O76094	over	0.352073	0.60382	1
PF08518	Spa2 homology domain (SHD) of GIT	1	1860	1	5283	0.000538	0.000189	Q9Y2X7	Q9Y2X7	over	0.352073	0.60382	1
PF08519	Replication factor RFC1 C terminal domain	1	1860	1	5283	0.000538	0.000189	P35251	P35251	over	0.352073	0.60382	1
PF08539	HbrB-like	1	1860	1	5283	0.000538	0.000189	P85299	P85299	over	0.352073	0.60382	1
PF08572	pre-mRNA processing factor 3 (PRP3)	1	1860	1	5283	0.000538	0.000189	O43395	O43395	over	0.352073	0.60382	1
PF08573	DNA repair protein endonuclease SAE2/CtIP C-terminus	1	1860	1	5283	0.000538	0.000189	Q99708	Q99708	over	0.352073	0.60382	1
PF08574	Transcription factor Iwr1	1	1860	1	5283	0.000538	0.000189	Q96CW6	Q96CW6	over	0.352073	0.60382	1
PF08596	Lethal giant larvae(Lgl) like, C-terminal	1	1860	1	5283	0.000538	0.000189	Q5T5C0	Q5T5C0	over	0.352073	0.60382	1
PF08597	Translation initiation factor eIF3 subunit	1	1860	1	5283	0.000538	0.000189	O75822	O75822	over	0.352073	0.60382	1
PF08600	Rsm1-like	1	1860	1	5283	0.000538	0.000189	Q86WB0	Q86WB0	over	0.352073	0.60382	1
PF08604	Nucleoporin Nup153-like	1	1860	1	5283	0.000538	0.000189	P49790	P49790	over	0.352073	0.60382	1
PF08623	TATA-binding protein interacting (TIP20)	1	1860	1	5283	0.000538	0.000189	Q86VP6	Q86VP6	over	0.352073	0.60382	1
PF08638	Mediator complex subunit MED14	1	1860	1	5283	0.000538	0.000189	O60244	O60244	over	0.352073	0.60382	1
PF08659	KR domain	1	1860	1	5283	0.000538	0.000189	P49327	P49327	over	0.352073	0.60382	1
PF08675	RNA binding domain	1	1860	1	5283	0.000538	0.000189	O95453	O95453	over	0.352073	0.60382	1
PF08698	Fcf2 pre-rRNA processing	1	1860	1	5283	0.000538	0.000189	Q5QJE6	Q5QJE6	over	0.352073	0.60382	1
PF08771	FKBP12-rapamycin binding domain	1	1860	1	5283	0.000538	0.000189	P42345	P42345	over	0.352073	0.60382	1
PF08783	DWNN domain	1	1860	1	5283	0.000538	0.000189	Q7Z6E9	Q7Z6E9	over	0.352073	0.60382	1
PF08784	Replication protein A C terminal	1	1860	1	5283	0.000538	0.000189	P15927	P15927	over	0.352073	0.60382	1
PF08797	HIRAN domain	1	1860	1	5283	0.000538	0.000189	Q14527	Q14527	over	0.352073	0.60382	1
PF08799	pre-mRNA processing factor 4 (PRP4) like	1	1860	1	5283	0.000538	0.000189	O43172	O43172	over	0.352073	0.60382	1
PF08801	Nup133 N terminal like	1	1860	1	5283	0.000538	0.000189	O75694	O75694	over	0.352073	0.60382	1
PF08824	Serine rich protein interaction domain	1	1860	1	5283	0.000538	0.000189	P56945	P56945	over	0.352073	0.60382	1
PF08833	Axin beta-catenin binding domain	1	1860	1	5283	0.000538	0.000189	O15169	O15169	over	0.352073	0.60382	1
PF08920	Splicing factor 3B subunit 1	1	1860	1	5283	0.000538	0.000189	O75533	O75533	over	0.352073	0.60382	1
PF08976	EF-hand domain	1	1860	1	5283	0.000538	0.000189	O14950	O14950	over	0.352073	0.60382	1
PF08996	DNA Polymerase alpha zinc finger	1	1860	1	5283	0.000538	0.000189	P09884	P09884	over	0.352073	0.60382	1
PF09033	DNA Fragmentation factor 45kDa, C terminal domain	1	1860	1	5283	0.000538	0.000189	O00273	O00273	over	0.352073	0.60382	1
PF09036	Bcr-Abl oncoprotein oligomerisation domain	1	1860	1	5283	0.000538	0.000189	P11274	P11274	over	0.352073	0.60382	1
PF09038	Tumour suppressor p53-binding protein-1 Tudor	1	1860	1	5283	0.000538	0.000189	Q12888	Q12888	over	0.352073	0.60382	1
PF09047	MEF2 binding	1	1860	1	5283	0.000538	0.000189	Q9Y6J0	Q9Y6J0	over	0.352073	0.60382	1
PF09058	L27_1	1	1860	1	5283	0.000538	0.000189	Q12959	Q12959	over	0.352073	0.60382	1
PF09088	MIF4G like	1	1860	1	5283	0.000538	0.000189	Q09161	Q09161	over	0.352073	0.60382	1
PF09090	MIF4G like	1	1860	1	5283	0.000538	0.000189	Q09161	Q09161	over	0.352073	0.60382	1
PF09133	SANTA (SANT Associated)	1	1860	1	5283	0.000538	0.000189	Q6P0N0	Q6P0N0	over	0.352073	0.60382	1
PF09174	Maf1 regulator	1	1860	1	5283	0.000538	0.000189	Q9H063	Q9H063	over	0.352073	0.60382	1
PF09180	Prolyl-tRNA synthetase, C-terminal	1	1860	1	5283	0.000538	0.000189	P07814	P07814	over	0.352073	0.60382	1
PF09202	Rio2, N-terminal	1	1860	1	5283	0.000538	0.000189	Q9BVS4	Q9BVS4	over	0.352073	0.60382	1
PF09240	Interleukin-6 receptor alpha chain, binding	1	1860	1	5283	0.000538	0.000189	P40189	P40189	over	0.352073	0.60382	1
PF09247	TATA box-binding protein binding	1	1860	1	5283	0.000538	0.000189	P21675	P21675	over	0.352073	0.60382	1
PF09268	Clathrin, heavy-chain linker	1	1860	1	5283	0.000538	0.000189	Q00610	Q00610	over	0.352073	0.60382	1
PF09289	Follistatin/Osteonectin-like EGF domain	1	1860	1	5283	0.000538	0.000189	Q12841	Q12841	over	0.352073	0.60382	1
PF09354	HNF3 C-terminal domain	1	1860	1	5283	0.000538	0.000189	P55317	P55317	over	0.352073	0.60382	1
PF09405	CASC3/Barentsz eIF4AIII binding	1	1860	1	5283	0.000538	0.000189	O15234	O15234	over	0.352073	0.60382	1
PF09416	RNA helicase (UPF2 interacting domain)	1	1860	1	5283	0.000538	0.000189	Q92900	Q92900	over	0.352073	0.60382	1
PF09429	WW domain binding protein 11	1	1860	1	5283	0.000538	0.000189	Q9Y2W2	Q9Y2W2	over	0.352073	0.60382	1
PF09431	Protein of unknown function (DUF2013)	1	1860	1	5283	0.000538	0.000189	Q9NZQ3	Q9NZQ3	over	0.352073	0.60382	1
PF09445	RNA cap guanine-N2 methyltransferase	1	1860	1	5283	0.000538	0.000189	Q96RS0	Q96RS0	over	0.352073	0.60382	1
PF09453	HIRA B motif	1	1860	1	5283	0.000538	0.000189	P54198	P54198	over	0.352073	0.60382	1
PF09465	Lamin-B receptor of TUDOR domain	1	1860	1	5283	0.000538	0.000189	Q14739	Q14739	over	0.352073	0.60382	1
PF09494	Slx4 endonuclease	1	1860	1	5283	0.000538	0.000189	Q8IY92	Q8IY92	over	0.352073	0.60382	1
PF09497	Transcription mediator complex subunit Med12	1	1860	1	5283	0.000538	0.000189	Q93074	Q93074	over	0.352073	0.60382	1
PF09507	DNA polymerase subunit Cdc27	1	1860	1	5283	0.000538	0.000189	Q15054	Q15054	over	0.352073	0.60382	1
PF09531	Nucleoporin protein Ndc1-Nup	1	1860	1	5283	0.000538	0.000189	Q9BTX1	Q9BTX1	over	0.352073	0.60382	1
PF09606	ARC105 or Med15 subunit of Mediator complex non-fungal	1	1860	1	5283	0.000538	0.000189	Q96RN5	Q96RN5	over	0.352073	0.60382	1
PF09649	Histone chaperone domain CHZ	1	1860	1	5283	0.000538	0.000189	Q9BW71	Q9BW71	over	0.352073	0.60382	1
PF09666	Sororin protein	1	1860	1	5283	0.000538	0.000189	Q96FF9	Q96FF9	over	0.352073	0.60382	1
PF09667	Domain of unknown function (DUF2028)	1	1860	1	5283	0.000538	0.000189	Q8WY36	Q8WY36	over	0.352073	0.60382	1
PF09668	Aspartyl protease	1	1860	1	5283	0.000538	0.000189	Q5TDH0	Q5TDH0	over	0.352073	0.60382	1
PF09726	Macoilin family	1	1860	1	5283	0.000538	0.000189	Q8N5G2	Q8N5G2	over	0.352073	0.60382	1
PF09731	Mitochondrial inner membrane protein	1	1860	1	5283	0.000538	0.000189	Q16891	Q16891	over	0.352073	0.60382	1
PF09732	Cactus-binding C-terminus of cactin protein	1	1860	1	5283	0.000538	0.000189	Q8WUQ7	Q8WUQ7	over	0.352073	0.60382	1
PF09736	Pre-mRNA-splicing factor of RES complex	1	1860	1	5283	0.000538	0.000189	Q9BRD0	Q9BRD0	over	0.352073	0.60382	1
PF09739	Mini-chromosome maintenance replisome factor	1	1860	1	5283	0.000538	0.000189	Q9BTE3	Q9BTE3	over	0.352073	0.60382	1
PF09741	Uncharacterized conserved protein (DUF2045)	1	1860	1	5283	0.000538	0.000189	Q6ICG6	Q6ICG6	over	0.352073	0.60382	1
PF09745	Coiled-coil domain-containing protein 55 (DUF2040)	1	1860	1	5283	0.000538	0.000189	Q9H0G5	Q9H0G5	over	0.352073	0.60382	1
PF09747	Coiled-coil domain containing protein (DUF2052)	1	1860	1	5283	0.000538	0.000189	Q96F63	Q96F63	over	0.352073	0.60382	1
PF09751	Nuclear protein Es2	1	1860	1	5283	0.000538	0.000189	Q96DF8	Q96DF8	over	0.352073	0.60382	1
PF09755	Uncharacterized conserved protein H4 (DUF2046)	1	1860	1	5283	0.000538	0.000189	Q16204	Q16204	over	0.352073	0.60382	1
PF09766	Fms-interacting protein	1	1860	1	5283	0.000538	0.000189	Q13769	Q13769	over	0.352073	0.60382	1
PF09770	Topoisomerase II-associated protein PAT1	1	1860	1	5283	0.000538	0.000189	Q86TB9	Q86TB9	over	0.352073	0.60382	1
PF09777	Osteopetrosis-associated transmembrane protein 1 precursor	1	1860	1	5283	0.000538	0.000189	Q86WC4	Q86WC4	over	0.352073	0.60382	1
PF09779	Ima1 N-terminal domain	1	1860	1	5283	0.000538	0.000189	Q5SNT2	Q5SNT2	over	0.352073	0.60382	1
PF09786	Cytochrome B561, N terminal	1	1860	1	5283	0.000538	0.000189	Q96SK2	Q96SK2	over	0.352073	0.60382	1
PF09805	Nucleolar protein 12 (25kDa)	1	1860	1	5283	0.000538	0.000189	Q9UGY1	Q9UGY1	over	0.352073	0.60382	1
PF09808	Small nuclear RNA activating complex (SNAPc), subunit SNAP43	1	1860	1	5283	0.000538	0.000189	Q16533	Q16533	over	0.352073	0.60382	1
PF09817	RZZ complex, subunit zwilch	1	1860	1	5283	0.000538	0.000189	Q9H900	Q9H900	over	0.352073	0.60382	1
PF09825	Biotin-protein ligase, N terminal	1	1860	1	5283	0.000538	0.000189	P50747	P50747	over	0.352073	0.60382	1
PF10159	Kinase phosphorylation protein	1	1860	1	5283	0.000538	0.000189	Q9BU76	Q9BU76	over	0.352073	0.60382	1
PF10186	Vacuolar sorting 38 and autophagy-related subunit 14	1	1860	1	5283	0.000538	0.000189	Q9P2Y5	Q9P2Y5	over	0.352073	0.60382	1
PF10199	Alpha and gamma adaptin binding protein p34	1	1860	1	5283	0.000538	0.000189	Q6PD74	Q6PD74	over	0.352073	0.60382	1
PF10243	Microtubule-binding protein MIP-T3	1	1860	1	5283	0.000538	0.000189	Q8TDR0	Q8TDR0	over	0.352073	0.60382	1
PF10252	Casein kinase substrate phosphoprotein PP28	1	1860	1	5283	0.000538	0.000189	Q13442	Q13442	over	0.352073	0.60382	1
PF10253	Mitotic checkpoint regulator, MAD2B-interacting	1	1860	1	5283	0.000538	0.000189	Q92733	Q92733	over	0.352073	0.60382	1
PF10255	RNA polymerase I-associated factor PAF67	1	1860	1	5283	0.000538	0.000189	Q9Y262	Q9Y262	over	0.352073	0.60382	1
PF10288	Cytoplasmic tRNA 2-thiolation protein 2	1	1860	1	5283	0.000538	0.000189	Q2VPK5	Q2VPK5	over	0.352073	0.60382	1
PF10291	Muniscin C-terminal mu homology domain	1	1860	1	5283	0.000538	0.000189	Q0JRZ9	Q0JRZ9	over	0.352073	0.60382	1
PF10309	Nuclear cap-binding protein subunit 3	1	1860	1	5283	0.000538	0.000189	Q53F19	Q53F19	over	0.352073	0.60382	1
PF10312	Conserved mid region of cactin	1	1860	1	5283	0.000538	0.000189	Q8WUQ7	Q8WUQ7	over	0.352073	0.60382	1
PF10376	Double-strand recombination repair protein	1	1860	1	5283	0.000538	0.000189	Q86XK3	Q86XK3	over	0.352073	0.60382	1
PF10377	Autophagy-related protein 11	1	1860	1	5283	0.000538	0.000189	Q8TDY2	Q8TDY2	over	0.352073	0.60382	1
PF10384	Centromere protein Scm3	1	1860	1	5283	0.000538	0.000189	Q8NCD3	Q8NCD3	over	0.352073	0.60382	1
PF10394	Histone acetyl transferase HAT1 N-terminus	1	1860	1	5283	0.000538	0.000189	O14929	O14929	over	0.352073	0.60382	1
PF10397	Adenylosuccinate lyase C-terminus	1	1860	1	5283	0.000538	0.000189	P30566	P30566	over	0.352073	0.60382	1
PF10403	Rad4 beta-hairpin domain 1	1	1860	1	5283	0.000538	0.000189	Q01831	Q01831	over	0.352073	0.60382	1
PF10404	Rad4 beta-hairpin domain 2	1	1860	1	5283	0.000538	0.000189	Q01831	Q01831	over	0.352073	0.60382	1
PF10405	Rad4 beta-hairpin domain 3	1	1860	1	5283	0.000538	0.000189	Q01831	Q01831	over	0.352073	0.60382	1
PF10406	Transcription factor TFIID complex subunit 8 C-term	1	1860	1	5283	0.000538	0.000189	Q7Z7C8	Q7Z7C8	over	0.352073	0.60382	1
PF10473	Leucine-rich repeats of kinetochore protein Cenp-F/LEK1	1	1860	1	5283	0.000538	0.000189	P49454	P49454	over	0.352073	0.60382	1
PF10474	Protein of unknown function C-terminus (DUF2451)	1	1860	1	5283	0.000538	0.000189	Q96JG6	Q96JG6	over	0.352073	0.60382	1
PF10476	Protein of unknown function C-terminus (DUF2448)	1	1860	1	5283	0.000538	0.000189	Q5SNT2	Q5SNT2	over	0.352073	0.60382	1
PF10479	Fragile site-associated protein C-terminus	1	1860	1	5283	0.000538	0.000189	Q2LD37	Q2LD37	over	0.352073	0.60382	1
PF10481	Cenp-F N-terminal domain	1	1860	1	5283	0.000538	0.000189	P49454	P49454	over	0.352073	0.60382	1
PF10487	Nucleoporin subcomplex protein binding to Pom34	1	1860	1	5283	0.000538	0.000189	Q5SRE5	Q5SRE5	over	0.352073	0.60382	1
PF10490	Rb-binding domain of kinetochore protein Cenp-F/LEK1	1	1860	1	5283	0.000538	0.000189	P49454	P49454	over	0.352073	0.60382	1
PF10599	Retro-transposon transporting motif	1	1860	1	5283	0.000538	0.000189	P49790	P49790	over	0.352073	0.60382	1
PF10608	Polyubiquitination (PEST) N-terminal domain of MAGUK	1	1860	1	5283	0.000538	0.000189	Q12959	Q12959	over	0.352073	0.60382	1
PF10650	Putative zinc-finger domain	1	1860	1	5283	0.000538	0.000189	O60293	O60293	over	0.352073	0.60382	1
PF11262	Transcription factor/nuclear export subunit protein 2	1	1860	1	5283	0.000538	0.000189	Q8NI27	Q8NI27	over	0.352073	0.60382	1
PF11277	Mediator complex subunit 24 N-terminal	1	1860	1	5283	0.000538	0.000189	O75448	O75448	over	0.352073	0.60382	1
PF11416	Syntaxin-5 N-terminal, Sly1p-binding domain	1	1860	1	5283	0.000538	0.000189	Q13190	Q13190	over	0.352073	0.60382	1
PF11464	Rabenosyn Rab binding domain	1	1860	1	5283	0.000538	0.000189	Q9H1K0	Q9H1K0	over	0.352073	0.60382	1
PF11488	Transcriptional regulatory protein LGE1	1	1860	1	5283	0.000538	0.000189	Q8NEY8	Q8NEY8	over	0.352073	0.60382	1
PF11532	Heterogeneous nuclear ribonucleoprotein M	1	1860	1	5283	0.000538	0.000189	P52272	P52272	over	0.352073	0.60382	1
PF11540	Cytoplasmic dynein 1 intermediate chain 2	1	1860	1	5283	0.000538	0.000189	Q13409	Q13409	over	0.352073	0.60382	1
PF11559	Afadin- and alpha -actinin-Binding	1	1860	1	5283	0.000538	0.000189	Q9Y2D8	Q9Y2D8	over	0.352073	0.60382	1
PF11560	Lamina-associated polypeptide 2 alpha	1	1860	1	5283	0.000538	0.000189	P42166	P42166	over	0.352073	0.60382	1
PF11600	Chromatin assembly factor 1 complex p150 subunit, N-terminal	1	1860	1	5283	0.000538	0.000189	Q13111	Q13111	over	0.352073	0.60382	1
PF11627	Nuclear factor hnRNPA1	1	1860	1	5283	0.000538	0.000189	P09651	P09651	over	0.352073	0.60382	1
PF11640	Telomere-length maintenance and DNA damage repair	1	1860	1	5283	0.000538	0.000189	Q13315	Q13315	over	0.352073	0.60382	1
PF11699	Mif2/CENP-C like	1	1860	1	5283	0.000538	0.000189	Q03188	Q03188	over	0.352073	0.60382	1
PF11732	Transcription- and export-related complex subunit	1	1860	1	5283	0.000538	0.000189	Q8NI27	Q8NI27	over	0.352073	0.60382	1
PF11864	Domain of unknown function (DUF3384)	1	1860	1	5283	0.000538	0.000189	P49815	P49815	over	0.352073	0.60382	1
PF11865	Domain of unknown function (DUF3385)	1	1860	1	5283	0.000538	0.000189	P42345	P42345	over	0.352073	0.60382	1
PF11894	Nuclear pore complex scaffold, nucleoporins 186/192/205	1	1860	1	5283	0.000538	0.000189	Q92621	Q92621	over	0.352073	0.60382	1
PF11923	Domain of unknown function (DUF3441)	1	1860	1	5283	0.000538	0.000189	O60524	O60524	over	0.352073	0.60382	1
PF11942	Spt5 transcription elongation factor, acidic N-terminal	1	1860	1	5283	0.000538	0.000189	O00267	O00267	over	0.352073	0.60382	1
PF11952	XRN-Two Binding Domain, XTBD	1	1860	1	5283	0.000538	0.000189	Q9NXV6	Q9NXV6	over	0.352073	0.60382	1
PF11969	Scavenger mRNA decapping enzyme C-term binding	1	1860	1	5283	0.000538	0.000189	Q7Z2E3	Q7Z2E3	over	0.352073	0.60382	1
PF11987	Translation-initiation factor 2	1	1860	1	5283	0.000538	0.000189	O60841	O60841	over	0.352073	0.60382	1
PF12002	MgsA AAA+ ATPase C terminal	1	1860	1	5283	0.000538	0.000189	Q96S55	Q96S55	over	0.352073	0.60382	1
PF12064	Domain of unknown function (DUF3544)	1	1860	1	5283	0.000538	0.000189	Q9ULU4	Q9ULU4	over	0.352073	0.60382	1
PF12066	Domain of unknown function (DUF3546)	1	1860	1	5283	0.000538	0.000189	Q9BXP5	Q9BXP5	over	0.352073	0.60382	1
PF12067	Sox 17/18 central domain	1	1860	1	5283	0.000538	0.000189	Q9BT81	Q9BT81	over	0.352073	0.60382	1
PF12126	Protein of unknown function (DUF3583)	1	1860	1	5283	0.000538	0.000189	P29590	P29590	over	0.352073	0.60382	1
PF12144	Eukaryotic Mediator 12 catenin-binding domain	1	1860	1	5283	0.000538	0.000189	Q93074	Q93074	over	0.352073	0.60382	1
PF12145	Eukaryotic Mediator 12 subunit domain	1	1860	1	5283	0.000538	0.000189	Q93074	Q93074	over	0.352073	0.60382	1
PF12157	Protein of unknown function (DUF3591)	1	1860	1	5283	0.000538	0.000189	P21675	P21675	over	0.352073	0.60382	1
PF12178	Chromosome passenger complex (CPC) protein INCENP N terminal	1	1860	1	5283	0.000538	0.000189	Q9NQS7	Q9NQS7	over	0.352073	0.60382	1
PF12185	Nup358/RanBP2 E3 ligase domain	1	1860	1	5283	0.000538	0.000189	P49792	P49792	over	0.352073	0.60382	1
PF12205	G protein-coupled receptor kinase-interacting protein 1 C term	1	1860	1	5283	0.000538	0.000189	Q9Y2X7	Q9Y2X7	over	0.352073	0.60382	1
PF12220	U1 small nuclear ribonucleoprotein of 70kDa MW N terminal	1	1860	1	5283	0.000538	0.000189	P08621	P08621	over	0.352073	0.60382	1
PF12231	Rap1-interacting factor 1 N terminal	1	1860	1	5283	0.000538	0.000189	Q5UIP0	Q5UIP0	over	0.352073	0.60382	1
PF12237	Phosphorylated CTD interacting factor 1 WW domain	1	1860	1	5283	0.000538	0.000189	Q9H4Z3	Q9H4Z3	over	0.352073	0.60382	1
PF12253	Chromatin assembly factor 1 subunit A	1	1860	1	5283	0.000538	0.000189	Q13111	Q13111	over	0.352073	0.60382	1
PF12254	DNA polymerase alpha subunit p180 N terminal	1	1860	1	5283	0.000538	0.000189	P09884	P09884	over	0.352073	0.60382	1
PF12257	Vacuolar membrane-associated protein Iml1	1	1860	1	5283	0.000538	0.000189	O75140	O75140	over	0.352073	0.60382	1
PF12269	CpG binding protein zinc finger C terminal domain	1	1860	1	5283	0.000538	0.000189	Q9P0U4	Q9P0U4	over	0.352073	0.60382	1
PF12325	TATA element modulatory factor 1 TATA binding	1	1860	1	5283	0.000538	0.000189	P82094	P82094	over	0.352073	0.60382	1
PF12329	TATA element modulatory factor 1 DNA binding	1	1860	1	5283	0.000538	0.000189	P82094	P82094	over	0.352073	0.60382	1
PF12346	Holliday junction recognition protein-associated repeat	1	1860	1	5283	0.000538	0.000189	Q8NCD3	Q8NCD3	over	0.352073	0.60382	1
PF12402	NocA-like zinc-finger protein 1	1	1860	1	5283	0.000538	0.000189	Q96F45	Q96F45	over	0.352073	0.60382	1
PF12424	Plasma membrane calcium transporter ATPase C terminal	1	1860	1	5283	0.000538	0.000189	P20020	P20020	over	0.352073	0.60382	1
PF12470	Suppressor of Fused Gli/Ci N terminal binding domain	1	1860	1	5283	0.000538	0.000189	Q9UMX1	Q9UMX1	over	0.352073	0.60382	1
PF12490	Breast carcinoma amplified sequence 3	1	1860	1	5283	0.000538	0.000189	Q9H6U6	Q9H6U6	over	0.352073	0.60382	1
PF12510	Smoothelin cytoskeleton protein	1	1860	1	5283	0.000538	0.000189	P53814	P53814	over	0.352073	0.60382	1
PF12569	NMDA receptor-regulated protein 1	1	1860	1	5283	0.000538	0.000189	Q9BXJ9	Q9BXJ9	over	0.352073	0.60382	1
PF12619	Mini-chromosome maintenance protein 2	1	1860	1	5283	0.000538	0.000189	P49736	P49736	over	0.352073	0.60382	1
PF12627	Probable RNA and SrmB- binding site of polymerase A	1	1860	1	5283	0.000538	0.000189	Q96Q11	Q96Q11	over	0.352073	0.60382	1
PF12820	Serine-rich domain associated with BRCT	1	1860	1	5283	0.000538	0.000189	P38398	P38398	over	0.352073	0.60382	1
PF12830	Sister chromatid cohesion C-terminus	1	1860	1	5283	0.000538	0.000189	Q6KC79	Q6KC79	over	0.352073	0.60382	1
PF12832	MFS_1 like family	1	1860	1	5283	0.000538	0.000189	Q6ZSS7	Q6ZSS7	over	0.352073	0.60382	1
PF12859	Anaphase-promoting complex subunit 1	1	1860	1	5283	0.000538	0.000189	Q9H1A4	Q9H1A4	over	0.352073	0.60382	1
PF12896	Anaphase-promoting complex, cyclosome, subunit 4	1	1860	1	5283	0.000538	0.000189	Q9UJX5	Q9UJX5	over	0.352073	0.60382	1
PF12922	non-SMC mitotic condensation complex subunit 1, N-term	1	1860	1	5283	0.000538	0.000189	Q15021	Q15021	over	0.352073	0.60382	1
PF12928	tRNA-splicing endonuclease subunit sen54 N-term	1	1860	1	5283	0.000538	0.000189	Q7Z6J9	Q7Z6J9	over	0.352073	0.60382	1
PF12932	Vesicle coat trafficking protein Sec16 mid-region	1	1860	1	5283	0.000538	0.000189	O15027	O15027	over	0.352073	0.60382	1
PF12936	KRI1-like family C-terminal	1	1860	1	5283	0.000538	0.000189	Q8N9T8	Q8N9T8	over	0.352073	0.60382	1
PF13240	zinc-ribbon domain	1	1860	1	5283	0.000538	0.000189	Q8IV63	Q8IV63	over	0.352073	0.60382	1
PF13242	HAD-hyrolase-like	1	1860	1	5283	0.000538	0.000189	Q6ZT62	Q6ZT62	over	0.352073	0.60382	1
PF13251	Domain of unknown function (DUF4042)	1	1860	1	5283	0.000538	0.000189	Q6AI08	Q6AI08	over	0.352073	0.60382	1
PF13339	Apoptosis antagonizing transcription factor	1	1860	1	5283	0.000538	0.000189	Q9NY61	Q9NY61	over	0.352073	0.60382	1
PF13347	MFS/sugar transport protein	1	1860	1	5283	0.000538	0.000189	Q5BKX6	Q5BKX6	over	0.352073	0.60382	1
PF13418	Galactose oxidase, central domain	1	1860	1	5283	0.000538	0.000189	Q8TBB5	Q8TBB5	over	0.352073	0.60382	1
PF13452	N-terminal half of MaoC dehydratase	1	1860	1	5283	0.000538	0.000189	P51659	P51659	over	0.352073	0.60382	1
PF13522	Glutamine amidotransferase domain	1	1860	1	5283	0.000538	0.000189	Q06210	Q06210	over	0.352073	0.60382	1
PF13540	Regulator of chromosome condensation (RCC1) repeat	1	1860	1	5283	0.000538	0.000189	O75592	O75592	over	0.352073	0.60382	1
PF13543	SAM like domain present in kinase suppressor RAS 1	1	1860	1	5283	0.000538	0.000189	Q8IVT5	Q8IVT5	over	0.352073	0.60382	1
PF13621	Cupin-like domain	1	1860	1	5283	0.000538	0.000189	Q8NHM5	Q8NHM5	over	0.352073	0.60382	1
PF13688	Metallo-peptidase family M12	1	1860	1	5283	0.000538	0.000189	P78536	P78536	over	0.352073	0.60382	1
PF13696	Zinc knuckle	1	1860	1	5283	0.000538	0.000189	Q7Z6E9	Q7Z6E9	over	0.352073	0.60382	1
PF13718	GNAT acetyltransferase 2	1	1860	1	5283	0.000538	0.000189	Q9H0A0	Q9H0A0	over	0.352073	0.60382	1
PF13725	Possible tRNA binding domain	1	1860	1	5283	0.000538	0.000189	Q9H0A0	Q9H0A0	over	0.352073	0.60382	1
PF13733	N-terminal region of glycosyl transferase group 7	1	1860	1	5283	0.000538	0.000189	P15291	P15291	over	0.352073	0.60382	1
PF13764	E3 ubiquitin-protein ligase UBR4	1	1860	1	5283	0.000538	0.000189	Q5T4S7	Q5T4S7	over	0.352073	0.60382	1
PF13775	Domain of unknown function (DUF4171)	1	1860	1	5283	0.000538	0.000189	Q9UGU5	Q9UGU5	over	0.352073	0.60382	1
PF13821	Domain of unknown function (DUF4187)	1	1860	1	5283	0.000538	0.000189	Q8N954	Q8N954	over	0.352073	0.60382	1
PF13838	Clathrin-H-link	1	1860	1	5283	0.000538	0.000189	Q00610	Q00610	over	0.352073	0.60382	1
PF13846	Domain of unknown function (DUF4196)	1	1860	1	5283	0.000538	0.000189	Q8N4S0	Q8N4S0	over	0.352073	0.60382	1
PF13850	Endoplasmic Reticulum-Golgi Intermediate Compartment (ERGIC)	1	1860	1	5283	0.000538	0.000189	Q9Y282	Q9Y282	over	0.352073	0.60382	1
PF13854	Kelch motif	1	1860	1	5283	0.000538	0.000189	Q8TBB5	Q8TBB5	over	0.352073	0.60382	1
PF13866	SAP30 zinc-finger	1	1860	1	5283	0.000538	0.000189	O75446	O75446	over	0.352073	0.60382	1
PF13867	Sin3 binding region of histone deacetylase complex subunit SAP30	1	1860	1	5283	0.000538	0.000189	O75446	O75446	over	0.352073	0.60382	1
PF13871	C-terminal domain on Strawberry notch homologue	1	1860	1	5283	0.000538	0.000189	A3KN83	A3KN83	over	0.352073	0.60382	1
PF13872	P-loop containing NTP hydrolase pore-1	1	1860	1	5283	0.000538	0.000189	A3KN83	A3KN83	over	0.352073	0.60382	1
PF13899	Thioredoxin-like	1	1860	1	5283	0.000538	0.000189	O94888	O94888	over	0.352073	0.60382	1
PF13906	C-terminus of AA_permease	1	1860	1	5283	0.000538	0.000189	P30825	P30825	over	0.352073	0.60382	1
PF13917	Zinc knuckle	1	1860	1	5283	0.000538	0.000189	Q8N9Q2	Q8N9Q2	over	0.352073	0.60382	1
PF13931	Kinesin-associated microtubule-binding	1	1860	1	5283	0.000538	0.000189	P52732	P52732	over	0.352073	0.60382	1
PF13934	Nuclear pore complex assembly	1	1860	1	5283	0.000538	0.000189	Q8WYP5	Q8WYP5	over	0.352073	0.60382	1
PF14051	N-terminal domain of DPF2/REQ.	1	1860	1	5283	0.000538	0.000189	Q92785	Q92785	over	0.352073	0.60382	1
PF14061	Polycomb-like MTF2 factor 2	1	1860	1	5283	0.000538	0.000189	O43189	O43189	over	0.352073	0.60382	1
PF14222	Cell morphogenesis N-terminal	1	1860	1	5283	0.000538	0.000189	O94915	O94915	over	0.352073	0.60382	1
PF14225	Cell morphogenesis C-terminal	1	1860	1	5283	0.000538	0.000189	O94915	O94915	over	0.352073	0.60382	1
PF14228	Cell morphogenesis central region	1	1860	1	5283	0.000538	0.000189	O94915	O94915	over	0.352073	0.60382	1
PF14374	60S ribosomal protein L4 C-terminal domain	1	1860	1	5283	0.000538	0.000189	P36578	P36578	over	0.352073	0.60382	1
PF14382	Exosome complex exonuclease RRP4 N-terminal region	1	1860	1	5283	0.000538	0.000189	Q13868	Q13868	over	0.352073	0.60382	1
PF14465	NFRKB Winged Helix-like	1	1860	1	5283	0.000538	0.000189	Q6P4R8	Q6P4R8	over	0.352073	0.60382	1
PF14538	Raptor N-terminal CASPase like domain	1	1860	1	5283	0.000538	0.000189	Q8N122	Q8N122	over	0.352073	0.60382	1
PF14608	RNA-binding, Nab2-type zinc finger	1	1860	1	5283	0.000538	0.000189	Q6PJT7	Q6PJT7	over	0.352073	0.60382	1
PF14632	Acidic N-terminal SPT6	1	1860	1	5283	0.000538	0.000189	Q7KZ85	Q7KZ85	over	0.352073	0.60382	1
PF14633	SH2 domain	1	1860	1	5283	0.000538	0.000189	Q7KZ85	Q7KZ85	over	0.352073	0.60382	1
PF14634	zinc-RING finger domain	1	1860	1	5283	0.000538	0.000189	Q13263	Q13263	over	0.352073	0.60382	1
PF14635	Helix-hairpin-helix motif	1	1860	1	5283	0.000538	0.000189	Q7KZ85	Q7KZ85	over	0.352073	0.60382	1
PF14639	Holliday-junction resolvase-like of SPT6	1	1860	1	5283	0.000538	0.000189	Q7KZ85	Q7KZ85	over	0.352073	0.60382	1
PF14641	Helix-turn-helix DNA-binding domain of SPT6	1	1860	1	5283	0.000538	0.000189	Q7KZ85	Q7KZ85	over	0.352073	0.60382	1
PF14647	FAM91 N-terminus	1	1860	1	5283	0.000538	0.000189	Q658Y4	Q658Y4	over	0.352073	0.60382	1
PF14648	FAM91 C-terminus	1	1860	1	5283	0.000538	0.000189	Q658Y4	Q658Y4	over	0.352073	0.60382	1
PF14661	HAUS augmin-like complex subunit 6 N-terminus	1	1860	1	5283	0.000538	0.000189	Q7Z4H7	Q7Z4H7	over	0.352073	0.60382	1
PF14663	Rapamycin-insensitive companion of mTOR RasGEF_N domain	1	1860	1	5283	0.000538	0.000189	Q6R327	Q6R327	over	0.352073	0.60382	1
PF14664	Rapamycin-insensitive companion of mTOR, N-term	1	1860	1	5283	0.000538	0.000189	Q6R327	Q6R327	over	0.352073	0.60382	1
PF14665	Rapamycin-insensitive companion of mTOR, phosphorylation-site	1	1860	1	5283	0.000538	0.000189	Q6R327	Q6R327	over	0.352073	0.60382	1
PF14666	Rapamycin-insensitive companion of mTOR, middle domain	1	1860	1	5283	0.000538	0.000189	Q6R327	Q6R327	over	0.352073	0.60382	1
PF14668	Rapamycin-insensitive companion of mTOR, domain 5	1	1860	1	5283	0.000538	0.000189	Q6R327	Q6R327	over	0.352073	0.60382	1
PF14674	FANCI solenoid 1 cap	1	1860	1	5283	0.000538	0.000189	Q9NVI1	Q9NVI1	over	0.352073	0.60382	1
PF14675	FANCI solenoid 1	1	1860	1	5283	0.000538	0.000189	Q9NVI1	Q9NVI1	over	0.352073	0.60382	1
PF14676	FANCI solenoid 2	1	1860	1	5283	0.000538	0.000189	Q9NVI1	Q9NVI1	over	0.352073	0.60382	1
PF14677	FANCI solenoid 3	1	1860	1	5283	0.000538	0.000189	Q9NVI1	Q9NVI1	over	0.352073	0.60382	1
PF14678	FANCI solenoid 4	1	1860	1	5283	0.000538	0.000189	Q9NVI1	Q9NVI1	over	0.352073	0.60382	1
PF14679	FANCI helical domain 1	1	1860	1	5283	0.000538	0.000189	Q9NVI1	Q9NVI1	over	0.352073	0.60382	1
PF14680	FANCI helical domain 2	1	1860	1	5283	0.000538	0.000189	Q9NVI1	Q9NVI1	over	0.352073	0.60382	1
PF14681	Uracil phosphoribosyltransferase	1	1860	1	5283	0.000538	0.000189	Q9NWZ5	Q9NWZ5	over	0.352073	0.60382	1
PF14709	double strand RNA binding domain from DEAD END PROTEIN 1	1	1860	1	5283	0.000538	0.000189	P18583	P18583	over	0.352073	0.60382	1
PF14722	Ki-ras-induced actin-interacting protein-IP3R-interacting domain	1	1860	1	5283	0.000538	0.000189	P28290	P28290	over	0.352073	0.60382	1
PF14723	Sperm-specific antigen 2 C-terminus	1	1860	1	5283	0.000538	0.000189	P28290	P28290	over	0.352073	0.60382	1
PF14765	Polyketide synthase dehydratase	1	1860	1	5283	0.000538	0.000189	P49327	P49327	over	0.352073	0.60382	1
PF14788	EF hand	1	1860	1	5283	0.000538	0.000189	Q8N3E9	Q8N3E9	over	0.352073	0.60382	1
PF14816	Family of unknown function, FAM178	1	1860	1	5283	0.000538	0.000189	Q8IX21	Q8IX21	over	0.352073	0.60382	1
PF14833	NAD-binding of NADP-dependent 3-hydroxyisobutyrate dehydrogenase	1	1860	1	5283	0.000538	0.000189	Q49A26	Q49A26	over	0.352073	0.60382	1
PF14837	Integrator complex subunit 5 N-terminus	1	1860	1	5283	0.000538	0.000189	Q6P9B9	Q6P9B9	over	0.352073	0.60382	1
PF14838	Integrator complex subunit 5 C-terminus	1	1860	1	5283	0.000538	0.000189	Q6P9B9	Q6P9B9	over	0.352073	0.60382	1
PF14878	Death-like domain of SPT6	1	1860	1	5283	0.000538	0.000189	Q7KZ85	Q7KZ85	over	0.352073	0.60382	1
PF14887	HMG (high mobility group) box 5	1	1860	1	5283	0.000538	0.000189	P17480	P17480	over	0.352073	0.60382	1
PF14909	Spermatogenesis-assoc protein 6	1	1860	1	5283	0.000538	0.000189	Q9NWH7	Q9NWH7	over	0.352073	0.60382	1
PF14939	DDB1-and CUL4-substrate receptor 15, WD repeat	1	1860	1	5283	0.000538	0.000189	Q66K64	Q66K64	over	0.352073	0.60382	1
PF14972	Mitochondrial morphogenesis regulator	1	1860	1	5283	0.000538	0.000189	P17152	P17152	over	0.352073	0.60382	1
PF15062	Haemopoietic lineage transmembrane helix	1	1860	1	5283	0.000538	0.000189	Q8N6S5	Q8N6S5	over	0.352073	0.60382	1
PF15102	TMEM154 protein family	1	1860	1	5283	0.000538	0.000189	Q6P9G4	Q6P9G4	over	0.352073	0.60382	1
PF15112	Domain of unknown function (DUF4559)	1	1860	1	5283	0.000538	0.000189	Q8TB03	Q8TB03	over	0.352073	0.60382	1
PF15125	TMEM238 protein family	1	1860	1	5283	0.000538	0.000189	C9JI98	C9JI98	over	0.352073	0.60382	1
PF15146	Fanconi anemia-associated	1	1860	1	5283	0.000538	0.000189	Q0VG06	Q0VG06	over	0.352073	0.60382	1
PF15223	Domain of unknown function (DUF4584)	1	1860	1	5283	0.000538	0.000189	Q1XH10	Q1XH10	over	0.352073	0.60382	1
PF15246	Nck-associated protein 5, Peripheral clock protein	1	1860	1	5283	0.000538	0.000189	Q9HCH0	Q9HCH0	over	0.352073	0.60382	1
PF15288	Zinc knuckle	1	1860	1	5283	0.000538	0.000189	P21675	P21675	over	0.352073	0.60382	1
PF15292	Treslin N-terminus	1	1860	1	5283	0.000538	0.000189	Q7Z2Z1	Q7Z2Z1	over	0.352073	0.60382	1
PF15297	Cytoskeleton-associated protein 2 C-terminus	1	1860	1	5283	0.000538	0.000189	Q8IYA6	Q8IYA6	over	0.352073	0.60382	1
PF15301	SLAIN motif-containing family	1	1860	1	5283	0.000538	0.000189	Q9P270	Q9P270	over	0.352073	0.60382	1
PF15303	E3 ubiquitin-protein ligase Arkadia N-terminus	1	1860	1	5283	0.000538	0.000189	Q96B23	Q96B23	over	0.352073	0.60382	1
PF15321	ATPase family AAA domain containing 4	1	1860	1	5283	0.000538	0.000189	Q8IV56	Q8IV56	over	0.352073	0.60382	1
PF15323	Developmental protein	1	1860	1	5283	0.000538	0.000189	Q9BVC5	Q9BVC5	over	0.352073	0.60382	1
PF15328	Putative GRINL1B complex locus protein 2	1	1860	1	5283	0.000538	0.000189	P0CAP2	P0CAP2	over	0.352073	0.60382	1
PF15335	Caspase activity and apoptosis inhibitor 1	1	1860	1	5283	0.000538	0.000189	Q9H8G2	Q9H8G2	over	0.352073	0.60382	1
PF15345	Transmembrane protein 51	1	1860	1	5283	0.000538	0.000189	Q9NW97	Q9NW97	over	0.352073	0.60382	1
PF15359	Carnitine deficiency-associated protein 3	1	1860	1	5283	0.000538	0.000189	Q9UKY7	Q9UKY7	over	0.352073	0.60382	1
PF15390	WD repeat and coiled-coil-containing protein family	1	1860	1	5283	0.000538	0.000189	Q9H6R7	Q9H6R7	over	0.352073	0.60382	1
PF15392	Joubert syndrome-associated	1	1860	1	5283	0.000538	0.000189	Q9H799	Q9H799	over	0.352073	0.60382	1
PF15394	Domain of unknown function (DUF4616)	1	1860	1	5283	0.000538	0.000189	Q9H972	Q9H972	over	0.352073	0.60382	1
PF15395	Domain of unknown function (DUF4617)	1	1860	1	5283	0.000538	0.000189	Q9HCM1	Q9HCM1	over	0.352073	0.60382	1
PF15453	Protein incorporated later into Tight Junctions	1	1860	1	5283	0.000538	0.000189	Q5JTD0	Q5JTD0	over	0.352073	0.60382	1
PF15473	PEST, proteolytic signal-containing nuclear protein family	1	1860	1	5283	0.000538	0.000189	Q8WW12	Q8WW12	over	0.352073	0.60382	1
PF15492	Neuroblastoma-amplified sequence, N terminal	1	1860	1	5283	0.000538	0.000189	A2RRP1	A2RRP1	over	0.352073	0.60382	1
PF15502	M-phase-specific PLK1-interacting protein	1	1860	1	5283	0.000538	0.000189	Q8TAP9	Q8TAP9	over	0.352073	0.60382	1
PF15503	Protein phosphatase 1 regulatory subunit 35 C-terminus	1	1860	1	5283	0.000538	0.000189	Q8TAP8	Q8TAP8	over	0.352073	0.60382	1
PF15512	Chromatin assembly factor complex 1 subunit p60, C-terminal	1	1860	1	5283	0.000538	0.000189	Q13112	Q13112	over	0.352073	0.60382	1
PF15539	CAF1 complex subunit p150, region binding to CAF1-p60 at C-term	1	1860	1	5283	0.000538	0.000189	Q13111	Q13111	over	0.352073	0.60382	1
PF15557	CAF1 complex subunit p150, region binding to PCNA	1	1860	1	5283	0.000538	0.000189	Q13111	Q13111	over	0.352073	0.60382	1
PF15620	Centromere assembly component CENP-C middle DNMT3B-binding region	1	1860	1	5283	0.000538	0.000189	Q03188	Q03188	over	0.352073	0.60382	1
PF15622	Kinetochore assembly subunit CENP-C N-terminal	1	1860	1	5283	0.000538	0.000189	Q03188	Q03188	over	0.352073	0.60382	1
PF15686	Lysine-rich CEACAM1 co-isolated protein family	1	1860	1	5283	0.000538	0.000189	Q86UE4	Q86UE4	over	0.352073	0.60382	1
PF15703	Linker for activation of T-cells family member 2	1	1860	1	5283	0.000538	0.000189	Q9GZY6	Q9GZY6	over	0.352073	0.60382	1
PF15717	Pericentriolar material 1 C terminus	1	1860	1	5283	0.000538	0.000189	Q15154	Q15154	over	0.352073	0.60382	1
PF15718	Protein moonraker	1	1860	1	5283	0.000538	0.000189	Q2KHM9	Q2KHM9	over	0.352073	0.60382	1
PF15745	AP-1 complex-associated regulatory protein	1	1860	1	5283	0.000538	0.000189	Q63HQ0	Q63HQ0	over	0.352073	0.60382	1
PF15761	Immortalisation up-regulated protein	1	1860	1	5283	0.000538	0.000189	Q9GZP8	Q9GZP8	over	0.352073	0.60382	1
PF15780	Abnormal spindle-like microcephaly-assoc'd, ASPM-SPD-2-Hydin	1	1860	1	5283	0.000538	0.000189	Q8IZT6	Q8IZT6	over	0.352073	0.60382	1
PF15785	Serine/threonine-protein kinase smg-1	1	1860	1	5283	0.000538	0.000189	Q96Q15	Q96Q15	over	0.352073	0.60382	1
PF15798	Proline-rich AKT1 substrate 1	1	1860	1	5283	0.000538	0.000189	Q96B36	Q96B36	over	0.352073	0.60382	1
PF15862	Coilin N-terminus	1	1860	1	5283	0.000538	0.000189	P38432	P38432	over	0.352073	0.60382	1
PF15870	ElonginA binding-protein 1	1	1860	1	5283	0.000538	0.000189	Q8N1G1	Q8N1G1	over	0.352073	0.60382	1
PF15903	Filopodia upregulated, FAM65	1	1860	1	5283	0.000538	0.000189	Q6ZS17	Q6ZS17	over	0.352073	0.60382	1
PF15912	Virilizer, N-terminal	1	1860	1	5283	0.000538	0.000189	Q69YN4	Q69YN4	over	0.352073	0.60382	1
PF15923	Domain of unknown function (DUF4745)	1	1860	1	5283	0.000538	0.000189	O15063	O15063	over	0.352073	0.60382	1
PF15985	KH domain	1	1860	1	5283	0.000538	0.000189	Q13868	Q13868	over	0.352073	0.60382	1
PF15996	Arginine/serine-rich protein PNISR	1	1860	1	5283	0.000538	0.000189	Q8TF01	Q8TF01	over	0.352073	0.60382	1
PF16006	Nucleolar and spindle-associated protein	1	1860	1	5283	0.000538	0.000189	Q9BXS6	Q9BXS6	over	0.352073	0.60382	1
PF16014	Histone deacetylase complex subunit SAP130 C-terminus	1	1860	1	5283	0.000538	0.000189	Q9H0E3	Q9H0E3	over	0.352073	0.60382	1
PF16018	Anillin N-terminus	1	1860	1	5283	0.000538	0.000189	Q9NQW6	Q9NQW6	over	0.352073	0.60382	1
PF16045	LisH	1	1860	1	5283	0.000538	0.000189	O75665	O75665	over	0.352073	0.60382	1
PF16097	Fragile X-related 1 protein C-terminal region 3	1	1860	1	5283	0.000538	0.000189	P51114	P51114	over	0.352073	0.60382	1
PF16114	ATP citrate lyase citrate-binding	1	1860	1	5283	0.000538	0.000189	P53396	P53396	over	0.352073	0.60382	1
PF16134	THO complex subunit 2 N-terminus	1	1860	1	5283	0.000538	0.000189	Q8NI27	Q8NI27	over	0.352073	0.60382	1
PF16177	Acetyl-coenzyme A synthetase N-terminus	1	1860	1	5283	0.000538	0.000189	Q9NR19	Q9NR19	over	0.352073	0.60382	1
PF16193	AAA C-terminal domain	1	1860	1	5283	0.000538	0.000189	Q96S55	Q96S55	over	0.352073	0.60382	1
PF16197	Ketoacyl-synthetase C-terminal extension	1	1860	1	5283	0.000538	0.000189	P49327	P49327	over	0.352073	0.60382	1
PF16198	tRNA pseudouridylate synthase B C-terminal domain	1	1860	1	5283	0.000538	0.000189	O60832	O60832	over	0.352073	0.60382	1
PF16274	Qua1 domain	1	1860	1	5283	0.000538	0.000189	Q07666	Q07666	over	0.352073	0.60382	1
PF16276	Nucleophosmin C-terminal domain	1	1860	1	5283	0.000538	0.000189	P06748	P06748	over	0.352073	0.60382	1
PF16278	C2HE / C2H2 / C2HC zinc-binding finger	1	1860	1	5283	0.000538	0.000189	Q7Z2E3	Q7Z2E3	over	0.352073	0.60382	1
PF16294	RNSP1-SAP18 binding (RSB) motif	1	1860	1	5283	0.000538	0.000189	Q9UKV3	Q9UKV3	over	0.352073	0.60382	1
PF16399	Intron-binding protein aquarius N-terminus	1	1860	1	5283	0.000538	0.000189	O60306	O60306	over	0.352073	0.60382	1
PF16413	DNA mismatch repair protein Mlh1 C-terminus	1	1860	1	5283	0.000538	0.000189	P40692	P40692	over	0.352073	0.60382	1
PF16454	Phosphatidylinositol 3-kinase regulatory subunit P85 inter-SH2 domain	1	1860	1	5283	0.000538	0.000189	O00459	O00459	over	0.352073	0.60382	1
PF16491	CAAX prenyl protease N-terminal, five membrane helices	1	1860	1	5283	0.000538	0.000189	O75844	O75844	over	0.352073	0.60382	1
PF16529	WD40 region of Ge1, enhancer of mRNA-decapping protein	1	1860	1	5283	0.000538	0.000189	Q6P2E9	Q6P2E9	over	0.352073	0.60382	1
PF16534	Ubiquitin-like oligomerisation domain of SATB	1	1860	1	5283	0.000538	0.000189	Q9UPW6	Q9UPW6	over	0.352073	0.60382	1
PF16540	Arf6-interacting domain of mitotic kinesin-like protein 1	1	1860	1	5283	0.000538	0.000189	Q02241	Q02241	over	0.352073	0.60382	1
PF16550	UCH-binding domain	1	1860	1	5283	0.000538	0.000189	Q16186	Q16186	over	0.352073	0.60382	1
PF16557	CUT1-like DNA-binding domain of SATB	1	1860	1	5283	0.000538	0.000189	Q9UPW6	Q9UPW6	over	0.352073	0.60382	1
PF16559	GIT coiled-coil Rho guanine nucleotide exchange factor	1	1860	1	5283	0.000538	0.000189	Q9Y2X7	Q9Y2X7	over	0.352073	0.60382	1
PF16568	Tyrosine-rich domain of Sam68	1	1860	1	5283	0.000538	0.000189	Q07666	Q07666	over	0.352073	0.60382	1
PF16577	UBA domain	1	1860	1	5283	0.000538	0.000189	Q13501	Q13501	over	0.352073	0.60382	1
PF16599	Unstructured linker region on PTN13 protein between PDZ	1	1860	1	5283	0.000538	0.000189	Q12923	Q12923	over	0.352073	0.60382	1
PF16601	Rabosyn-5 repeating NPF sequence-motif	1	1860	1	5283	0.000538	0.000189	Q9H1K0	Q9H1K0	over	0.352073	0.60382	1
PF16607	Phosphorylation region of CYLD, unstructured	1	1860	1	5283	0.000538	0.000189	Q9NQC7	Q9NQC7	over	0.352073	0.60382	1
PF16610	Unstructured region between two PDZ domains on Dlg5	1	1860	1	5283	0.000538	0.000189	Q8TDM6	Q8TDM6	over	0.352073	0.60382	1
PF16616	Unstructured region on Polyhomeotic-like protein 1 and 2	1	1860	1	5283	0.000538	0.000189	Q8IXK0	Q8IXK0	over	0.352073	0.60382	1
PF16617	Intersectin and clathrin adaptor AP2 binding region	1	1860	1	5283	0.000538	0.000189	Q15811	Q15811	over	0.352073	0.60382	1
PF16618	Linker region between SH3 and WW domains on ARHGAP12	1	1860	1	5283	0.000538	0.000189	Q8IWW6	Q8IWW6	over	0.352073	0.60382	1
PF16630	Unstructured region on APC between 1st and 2nd catenin-bdg motifs	1	1860	1	5283	0.000538	0.000189	P25054	P25054	over	0.352073	0.60382	1
PF16632	C-terminal region of Caskin	1	1860	1	5283	0.000538	0.000189	Q8WXE0	Q8WXE0	over	0.352073	0.60382	1
PF16633	Unstructured region on APC between 1st two creatine-rich regions	1	1860	1	5283	0.000538	0.000189	P25054	P25054	over	0.352073	0.60382	1
PF16634	Unstructured region on APC between APC_crr and SAMP	1	1860	1	5283	0.000538	0.000189	P25054	P25054	over	0.352073	0.60382	1
PF16635	Unstructured region on APC between SAMP and APC_crr	1	1860	1	5283	0.000538	0.000189	P25054	P25054	over	0.352073	0.60382	1
PF16636	Unstructured region on APC between APC_crr regions 5 and 6	1	1860	1	5283	0.000538	0.000189	P25054	P25054	over	0.352073	0.60382	1
PF16641	CLIP1 zinc knuckle	1	1860	1	5283	0.000538	0.000189	P30622	P30622	over	0.352073	0.60382	1
PF16644	Regulatory region of Na+/H+ exchanger NHE binds to calmodulin	1	1860	1	5283	0.000538	0.000189	P19634	P19634	over	0.352073	0.60382	1
PF16646	Axin-1 tankyrase binding domain	1	1860	1	5283	0.000538	0.000189	O15169	O15169	over	0.352073	0.60382	1
PF16650	Unstructured region on SPEG complex protein	1	1860	1	5283	0.000538	0.000189	Q15772	Q15772	over	0.352073	0.60382	1
PF16687	beta-propeller of ELYS nucleoporin	1	1860	1	5283	0.000538	0.000189	Q8WYP5	Q8WYP5	over	0.352073	0.60382	1
PF16698	Membrane-proximal domain, switch, for ADAM17	1	1860	1	5283	0.000538	0.000189	P78536	P78536	over	0.352073	0.60382	1
PF16717	Ribosome-associated complex head domain	1	1860	1	5283	0.000538	0.000189	Q99543	Q99543	over	0.352073	0.60382	1
PF16725	Nucleolin binding domain	1	1860	1	5283	0.000538	0.000189	O15381	O15381	over	0.352073	0.60382	1
PF16737	PHD finger protein 12 MRG binding domain	1	1860	1	5283	0.000538	0.000189	Q96QT6	Q96QT6	over	0.352073	0.60382	1
PF16801	Dimerisation domain of Male-specific-Lethal 1	1	1860	1	5283	0.000538	0.000189	Q68DK7	Q68DK7	over	0.352073	0.60382	1
PF16858	Condensin II complex subunit CAP-H2 or CNDH2, C-term	1	1860	1	5283	0.000538	0.000189	Q6IBW4	Q6IBW4	over	0.352073	0.60382	1
PF16869	PF16858	1	1860	1	5283	0.000538	0.000189	Q6IBW4	Q6IBW4	over	0.352073	0.60382	1
PF16907	Proline rich region of Caskin proteins	1	1860	1	5283	0.000538	0.000189	Q8WXE0	Q8WXE0	over	0.352073	0.60382	1
PF17004	Putative TPR-like repeat	1	1860	1	5283	0.000538	0.000189	O76094	O76094	over	0.352073	0.60382	1
PF17069	Arginine/Serine-Rich protein 1	1	1860	1	5283	0.000538	0.000189	P18583	P18583	over	0.352073	0.60382	1
PF17105	C-terminal domain of bromodomain protein 4	1	1860	1	5283	0.000538	0.000189	O60885	O60885	over	0.352073	0.60382	1
PF17125	N-terminal domain of 16S rRNA methyltransferase RsmF	1	1860	1	5283	0.000538	0.000189	P46087	P46087	over	0.352073	0.60382	1
PF17205	Integrin plexin domain	1	1860	1	5283	0.000538	0.000189	P16144	P16144	over	0.352073	0.60382	1
PF17292	POB3-like N-terminal PH domain	1	1860	1	5283	0.000538	0.000189	Q08945	Q08945	over	0.352073	0.60382	1
PF17489	L1 transposable element trimerization domain	1	1860	1	5283	0.000538	0.000189	Q9UN81	Q9UN81	over	0.352073	0.60382	1
PF17490	L1 transposable element dsRBD-like domain	1	1860	1	5283	0.000538	0.000189	Q9UN81	Q9UN81	over	0.352073	0.60382	1
PF00387	Phosphatidylinositol-specific phospholipase C, Y domain	3	1860	6	5283	0.001613	0.001136	Q01970, Q8N3E9, P19174	Q9NQ66,P19174,Q01970,Q4KWH8,Q8N3E9,O75038	over	0.357057	0.607222	0.5
PF00388	Phosphatidylinositol-specific phospholipase C, X domain	3	1860	6	5283	0.001613	0.001136	Q01970, Q8N3E9, P19174	Q9NQ66,P19174,Q01970,Q4KWH8,Q8N3E9,O75038	over	0.357057	0.607222	0.5
PF00955	HCO3- transporter family	3	1860	6	5283	0.001613	0.001136	P04920, Q9Y6M7, Q9Y6R1	Q9BY07,P48751,Q9Y6R1,Q6U841,P04920,Q9Y6M7	over	0.357057	0.607222	0.5
PF02198	Sterile alpha motif (SAM)/Pointed domain	3	1860	6	5283	0.001613	0.001136	P41212, P14921, Q9NZC4	P14921,P41212,P78545,Q9NZC4,P15036,Q01543	over	0.357057	0.607222	0.5
PF02845	CUE domain	3	1860	6	5283	0.001613	0.001136	Q9Y679, Q9H467, Q8N5C8	Q9H467,Q9NYJ8,Q9UKV5,Q8N5C8,Q9H1I8,Q9Y679	over	0.357057	0.607222	0.5
PF02847	MA3 domain	3	1860	6	5283	0.001613	0.001136	Q5C9Z4, Q04637, Q53EL6	Q04637,Q53EL6,Q5C9Z4,P78344,O43432,Q9HCG8	over	0.357057	0.607222	0.5
PF07565	Band 3 cytoplasmic domain	3	1860	6	5283	0.001613	0.001136	P04920, Q9Y6M7, Q9Y6R1	Q9BY07,P48751,Q9Y6R1,Q6U841,P04920,Q9Y6M7	over	0.357057	0.607222	0.5
PF07894	Protein of unknown function (DUF1669)	3	1860	6	5283	0.001613	0.001136	Q6ZRV2, Q5T0W9, Q86UY5	Q5T0W9,Q9H4H8,Q86UY5,Q8NEG4,Q6ZRV2,A6ND36	over	0.357057	0.607222	0.5
PF00028	Cadherin domain	6	1860	14	5283	0.003226	0.00265	Q9NYQ6, Q14126, Q08174, Q9NYQ8, Q14517, Q9HCU4	Q14126,Q9NYQ6,Q9NYQ8,Q14574,Q9Y5E9,P55287,Q9HCU4,P12830,Q08174,O60245,Q02487,Q14517,Q02413,P32926	over	0.365635	0.621157	0.428571
PF00122	E1-E2 ATPase	7	1860	17	5283	0.003763	0.003218	Q9Y2G3, P50993, Q9HD20, P20020, P05023, Q9Y2Q0, Q9H7F0	O14983,Q9H7F0,Q9HD20,P20020,P05023,Q04656,Q9Y2G3,P54707,P98196,Q9Y2Q0,P16615,P98194,P35670,Q9NQ11,Q13733,P50993,Q8NB49	over	0.388095	0.658623	0.411765
PF07653	Variant SH3 domain	11	1860	28	5283	0.005914	0.0053	Q9UDY2, Q07157, Q6XZF7, Q5JRA6, Q5HYK7, Q12959, Q8WXE0, Q9NZM3, Q8N1I0, Q9UPX8, O95049	Q8WXE0,P46108,O14936,Q14168,O15117,P46109,Q9UPX8,Q8N1I0,Q5HYK7,Q07157,P52735,Q9NZM3,Q6XZF7,Q9P0V3,O94885,Q9UDY2,Q9BX66,Q8N3R9,Q00013,O95049,Q5T2T1,O15068,Q12959,Q14155,A1IGU5,Q96PC5,Q8N2Y8,Q5JRA6	over	0.392697	0.665734	0.392857
PF00690	Cation transporter/ATPase, N-terminus	4	1860	9	5283	0.002151	0.001704	P50993, P20020, P05023, Q9H7F0	O14983,Q9H7F0,P20020,P05023,P54707,P16615,P98194,Q13733,P50993	over	0.396263	0.668978	0.444444
PF00702	haloacid dehalogenase-like hydrolase	4	1860	9	5283	0.002151	0.001704	O00167, Q9HD20, P20020, Q9H7F0	Q9H7F0,Q9HD20,P20020,Q04656,P54707,O00167,P98194,P35670,Q9NQ11	over	0.396263	0.668978	0.444444
PF01424	R3H domain	4	1860	9	5283	0.002151	0.001704	Q9H6S0, Q12986, O95453, O15226	Q9Y3T6,O95453,Q9H6S0,Q12986,O15226,Q15032,P38935,Q9Y2K5,O75391	over	0.396263	0.668978	0.444444
PF03455	dDENN domain	4	1860	9	5283	0.002151	0.001704	O75064, Q7Z401, Q5VZ89, P78524	Q8TEH3,Q5VZ89,Q7Z401,Q6IQ26,P78524,Q6ZUT9,Q68D51,Q6P3S1,O75064	over	0.396263	0.668978	0.444444
PF00433	Protein kinase C terminal domain	8	1860	20	5283	0.004301	0.003786	Q9Y243, Q02156, Q05655, Q16513, P51812, Q15418, P31749, Q5VT25	Q16513,Q5VT25,P17252,P23443,O75582,P41743,P31751,Q16512,P51812,Q05655,Q6P5Z2,O75676,Q04759,Q15418,Q02156,P05771,P24723,P31749,Q9UBS0,Q9Y243	over	0.40652	0.685579	0.4
PF00454	Phosphatidylinositol 3- and 4-kinase	5	1860	12	5283	0.002688	0.002271	Q9UBF8, Q96Q15, Q13315, P42345, P42356	Q13535,P42345,P42356,O00443,P78527,Q13315,Q9BTU6,Q9UBF8,Q96Q15,Q9Y4A5,O00750,Q8TCG2	over	0.422662	0.708021	0.416667
PF00515	Tetratricopeptide repeat	5	1860	12	5283	0.002688	0.002271	O43765, Q99614, P30260, Q02790, Q07617	Q9H892,Q07617,Q9H6T3,O43765,O15294,O94826,Q02790,Q96EQ0,Q13451,Q15785,Q99614,P30260	over	0.422662	0.708021	0.416667
PF00641	Zn-finger in Ran binding protein and others	5	1860	12	5283	0.002688	0.002271	P49792, O95218, P49790, P98175, Q8N488	Q8TAT5,Q00987,Q8N488,P49792,O15151,O75808,P49790,P52756,Q92804,Q8IY57,P98175,O95218	over	0.422662	0.708021	0.416667
PF03456	uDENN domain	5	1860	12	5283	0.002688	0.002271	O75064, Q7Z401, Q8WXG6, Q5VZ89, P78524	Q86WG5,Q8TEH3,Q5VZ89,Q7Z401,Q6IQ26,O95248,P78524,Q6ZUT9,Q68D51,Q6P3S1,O75064,Q8WXG6	over	0.422662	0.708021	0.416667
PF00106	short chain dehydrogenase	2	1860	4	5283	0.001075	0.000757	Q9NZC7, P51659	P35270,P16152,Q9NZC7,P51659	over	0.440705	0.708021	0.5
PF00173	Cytochrome b5-like Heme/Steroid binding domain	2	1860	4	5283	0.001075	0.000757	O15173, O95714	O00264,O95714,O43169,O15173	over	0.440705	0.708021	0.5
PF00375	Sodium:dicarboxylate symporter family	2	1860	4	5283	0.001075	0.000757	P43005, O00341	P43005,P43003,Q15758,O00341	over	0.440705	0.708021	0.5
PF00596	Class II Aldolase and Adducin N-terminal domain	2	1860	4	5283	0.001075	0.000757	Q9UEY8, P35612	Q9UEY8,P35612,Q96GX9,P35611	over	0.440705	0.708021	0.5
PF00650	CRAL/TRIO domain	2	1860	4	5283	0.001075	0.000757	O75962, Q92503	P43378,O75962,O60229,Q92503	over	0.440705	0.708021	0.5
PF00778	DIX domain	2	1860	4	5283	0.001075	0.000757	O15169, Q155Q3	Q155Q3,O14640,O14641,O15169	over	0.440705	0.708021	0.5
PF01404	Ephrin receptor ligand binding domain	2	1860	4	5283	0.001075	0.000757	P29317, P21709	P21709,P29323,P29317,P54760	over	0.440705	0.708021	0.5
PF02185	Hr1 repeat	2	1860	4	5283	0.001075	0.000757	Q16513, Q8IUC4	Q16513,Q16512,Q6P5Z2,Q8IUC4	over	0.440705	0.708021	0.5
PF02197	Regulatory subunit of type II PKA R-subunit	2	1860	4	5283	0.001075	0.000757	P13861, P10644	P10644,P31323,P31321,P13861	over	0.440705	0.708021	0.5
PF02463	RecF/RecN/SMC N terminal domain	2	1860	4	5283	0.001075	0.000757	Q14683, Q9NTJ3	Q9NTJ3,Q8IY18,Q9UQE7,Q14683	over	0.440705	0.708021	0.5
PF02809	Ubiquitin interaction motif	2	1860	4	5283	0.001075	0.000757	Q86T82, Q9H201	Q86T82,P54252,P55036,Q9H201	over	0.440705	0.708021	0.5
PF02891	MIZ/SP-RING zinc finger	2	1860	4	5283	0.001075	0.000757	Q8NF64, O75925	O75925,Q9Y6X2,Q8NF64,O75928	over	0.440705	0.708021	0.5
PF04564	U-box domain	2	1860	4	5283	0.001075	0.000757	Q7Z6E9, O95155	Q9UNE7,Q14139,O95155,Q7Z6E9	over	0.440705	0.708021	0.5
PF06470	SMC proteins Flexible Hinge Domain	2	1860	4	5283	0.001075	0.000757	Q14683, Q9NTJ3	Q9NTJ3,Q9UQE7,Q14683,A6NHR9	over	0.440705	0.708021	0.5
PF06650	SHR-binding domain of vacuolar-sorting associated protein 13	2	1860	4	5283	0.001075	0.000757	Q7Z7G8, Q5THJ4	Q96RL7,Q709C8,Q7Z7G8,Q5THJ4	over	0.440705	0.708021	0.5
PF07303	Occludin homology domain	2	1860	4	5283	0.001075	0.000757	P55199, O00472	P55199,O00472,Q16625,Q8N4S9	over	0.440705	0.708021	0.5
PF07528	DZF domain	2	1860	4	5283	0.001075	0.000757	Q12906, Q12905	Q96SI9,Q12906,Q96KR1,Q12905	over	0.440705	0.708021	0.5
PF08389	Exportin 1-like protein	2	1860	4	5283	0.001075	0.000757	Q96QU8, O14980	O14980,Q96QU8,Q9HAV4,Q9Y5L0	over	0.440705	0.708021	0.5
PF10358	N-terminal C2 in EEIG1 and EHBP1 proteins	2	1860	4	5283	0.001075	0.000757	Q8NDI1, Q8N3D4	Q8N3D4,Q5T8I3,Q8NDI1,Q5T9C2	over	0.440705	0.708021	0.5
PF10409	C2 domain of PTEN tumour-suppressor protein	2	1860	4	5283	0.001075	0.000757	Q68CZ2, Q9HBL0	Q68CZ2,O14976,Q9HBL0,O75061	over	0.440705	0.708021	0.5
PF12473	Kinesin protein	2	1860	4	5283	0.001075	0.000757	Q9NQT8, O60333	Q9Y3P9,Q9H1H9,Q9NQT8,O60333	over	0.440705	0.708021	0.5
PF12738	twin BRCT domain	2	1860	4	5283	0.001075	0.000757	Q9H8V3, Q6ZW49	Q8NEM0,Q92547,Q6ZW49,Q9H8V3	over	0.440705	0.708021	0.5
PF13873	Myb/SANT-like DNA-binding domain	2	1860	4	5283	0.001075	0.000757	Q8NCY6, Q86VE0	Q96NA8,Q86VE0,Q96H12,Q8NCY6	over	0.440705	0.708021	0.5
PF14559	Tetratricopeptide repeat	2	1860	4	5283	0.001075	0.000757	Q15006, Q6PD62	Q6PD62,O94906,Q8WVT3,Q15006	over	0.440705	0.708021	0.5
PF14575	Ephrin type-A receptor 2 transmembrane domain	2	1860	4	5283	0.001075	0.000757	P29317, P21709	P21709,P29323,P29317,P54760	over	0.440705	0.708021	0.5
PF14957	Cdc42 effector	2	1860	4	5283	0.001075	0.000757	Q00587, Q9UKI2	Q00587,Q9H3Q1,Q9UKI2,O14613	over	0.440705	0.708021	0.5
PF16209	Phospholipid-translocating ATPase N-terminal	2	1860	4	5283	0.001075	0.000757	Q9Y2G3, Q9Y2Q0	Q9Y2G3,P98196,Q9Y2Q0,Q8NB49	over	0.440705	0.708021	0.5
PF16212	Phospholipid-translocating P-type ATPase C-terminal	2	1860	4	5283	0.001075	0.000757	Q9Y2G3, Q9Y2Q0	Q9Y2G3,P98196,Q9Y2Q0,Q8NB49	over	0.440705	0.708021	0.5
PF16909	Vacuolar-sorting-associated 13 protein C-terminal	2	1860	4	5283	0.001075	0.000757	Q7Z7G8, Q5THJ4	Q96RL7,Q709C8,Q7Z7G8,Q5THJ4	over	0.440705	0.708021	0.5
PF17218	CBX family C-terminal motif	2	1860	4	5283	0.001075	0.000757	O00257, Q9HC52	O95503,Q14781,Q9HC52,O00257	over	0.440705	0.708021	0.5
PF00250	Forkhead domain	6	1860	15	5283	0.003226	0.002839	P85037, P55317, Q01167, Q9P0K8, Q9C009, Q08050	Q12778,P85037,Q9P0K8,O43524,Q8IVH2,P55317,Q08050,Q9UPW0,Q9H334,Q01167,Q12948,Q9C009,O00409,O60548,Q99958	over	0.44247	0.708021	0.4
PF12796	Ankyrin repeats (3 copies)	23	1860	63	5283	0.012366	0.011925	Q9P2D0, Q96P47, Q9HCD6, Q8WUF5, O75179, Q53LP3, Q00653, Q9ULH0, Q9Y2X7, Q9P0K7, Q96KQ4, Q9C0D5, Q9BZL4, Q96T49, O14974, Q6W2J9, Q63ZY3, Q96KQ7, Q6UB98, Q13625, Q8WXE0, Q9UPQ3, Q92882	Q9BQI6,Q8WXE0,Q9BZL4,Q12955,O43150,Q9Y283,Q9ULJ7,O14974,Q86YT6,Q14678,P57078,Q92625,O75179,A6QL63,Q9P0K7,Q13574,Q92882,Q13625,Q63ZY3,Q8NB46,Q9HCD6,Q9UPS8,Q9Y2X7,P19838,Q8IYU2,Q96AX9,Q96P47,Q5JPF3,Q8N961,Q00653,Q68DC2,Q99728,Q6W2J9,Q96HA7,Q8IWZ3,Q15057,Q6UB98,O15084,Q9ULH1,Q96NW4,Q9ULH0,Q9H9B1,Q99549,Q9BXW6,P16157,Q69YU3,P53355,Q5H9F3,Q9UPQ3,Q96KQ4,Q9P2D0,Q96KQ7,O00221,Q6ZW76,A6NEL2,Q8N3C7,Q9GZV1,…	over	0.461196	0.708021	0.365079
PF00300	Histidine phosphatase superfamily (branch 1)	3	1860	7	5283	0.001613	0.001325	Q16875, Q8N0Y7, O60825	Q8TF42,P15259,O60825,Q96HS1,Q16875,Q8N0Y7,P18669	over	0.472498	0.708021	0.428571
PF00575	S1 RNA binding domain	3	1860	7	5283	0.001613	0.001325	P05198, Q7KZ85, Q14690	Q14562,Q7KZ85,Q8TCS8,P05198,Q8N5C6,Q14690,Q9NP64	over	0.472498	0.708021	0.428571
PF00850	Histone deacetylase domain	3	1860	7	5283	0.001613	0.001325	Q9UQL6, Q92769, Q13547	O15379,Q9UBN7,P56524,Q9UQL6,Q8WUI4,Q92769,Q13547	over	0.472498	0.708021	0.428571
PF01023	S-100/ICaBP type calcium binding domain	3	1860	7	5283	0.001613	0.001325	Q96FQ6, P31949, P06702	P25815,P06703,Q96FQ6,Q9HCY8,P31949,Q86SG5,P06702	over	0.472498	0.708021	0.428571
PF01302	CAP-Gly domain	3	1860	7	5283	0.001613	0.001325	Q9NQT8, P30622, Q9NQC7	P30622,Q9NQT8,Q9UDT6,Q9NQC7,Q8N3C7,Q14203,Q5VT06	over	0.472498	0.708021	0.428571
PF01754	A20-like zinc finger	3	1860	7	5283	0.001613	0.001325	Q9UJ41, Q6FIF0, Q9H8U3	Q6GQQ9,Q8TE49,O76080,Q9H8U3,Q6FIF0,P21580,Q9UJ41	over	0.472498	0.708021	0.428571
PF02338	OTU-like cysteine protease	3	1860	7	5283	0.001613	0.001325	Q96G74, Q01804, Q5VV17	Q6GQQ9,Q8TE49,Q5VV17,P21580,Q01804,Q96JH7,Q96G74	over	0.472498	0.708021	0.428571
PF04969	CS domain	3	1860	7	5283	0.001613	0.001325	Q15185, Q9UHD1, Q9Y2Z0	O94966,Q9UHD1,Q8IVD9,Q15185,Q9Y266,Q9Y2Z0,Q96RS6	over	0.472498	0.708021	0.428571
PF10513	Enhancer of polycomb-like	3	1860	7	5283	0.001613	0.001325	Q6IE81, O95696, Q92613	Q9ULD4,O95696,P55201,Q9H2F5,Q92613,Q6IE81,Q9NQC1	over	0.472498	0.708021	0.428571
PF13671	AAA domain	3	1860	7	5283	0.001613	0.001325	Q00839, Q1KMD3, Q9BUJ2	Q9BUJ2,Q86UW6,Q1KMD3,Q00839,P09543,P49750,Q96T60	over	0.472498	0.708021	0.428571
PF00004	ATPase family associated with various cellular activities (AAA)	9	1860	24	5283	0.004839	0.004543	O15381, Q8NB90, P35251, Q6PL18, Q96S55, Q9UN37, Q8NBU5, Q13415, Q8IVL0	O75351,O15381,O43933,Q9UN37,Q96S55,P62191,Q9Y4W6,P36776,P35251,Q13415,P55072,Q6PL18,Q8IVL0,O75449,P17980,Q8WVB6,P46459,Q9UBP0,Q96QE3,P62195,Q9ULI0,Q6PIW4,Q8NBU5,Q8NB90	over	0.482939	0.708021	0.375
PF00130	Phorbol esters/diacylglycerol binding domain (C1 domain)	9	1860	24	5283	0.004839	0.004543	Q02156, Q9H0H5, Q8NEN9, Q05655, Q52LW3, O14795, Q6DT37, Q9BZL6, Q5VT25	Q6DT37,Q5VT25,P17252,Q13574,P41743,Q8NEN9,Q86XP1,P10398,Q05655,P52735,Q9Y5S2,O14795,O94806,Q16760,Q04759,P15056,Q8N1W1,Q02156,P05771,P04049,P24723,Q52LW3,Q9BZL6,Q9H0H5	over	0.482939	0.708021	0.375
PF00642	Zinc finger C-x8-C-x5-C-x3-H type (and similar)	9	1860	24	5283	0.004839	0.004543	Q5T200, Q9UPT8, P42694, O15541, Q9UGR2, Q96QC0, Q9NXH9, Q8IXZ2, P47974	Q96QC0,Q9UGR2,Q8WU90,Q9NXH9,Q9H0J9,Q9C0B0,P42694,O15541,Q15696,Q9NR56,Q6P158,O95639,Q96GM8,Q9UPT8,Q07352,Q5TC82,Q01081,P47974,Q8IXZ2,Q9P2N5,Q5T200,Q8IWR0,P26651,Q9HBD1	over	0.482939	0.708021	0.375
PF00012	Hsp70 protein	4	1860	10	5283	0.002151	0.001893	P11142, Q92598, P54652, O95757	P11021,O95757,P38646,Q0VDF9,P0DMV9,P34932,P11142,Q9Y4L1,Q92598,P54652	over	0.491842	0.708021	0.4
PF00689	Cation transporting ATPase, C-terminus	4	1860	10	5283	0.002151	0.001893	P50993, P20020, P05023, Q9H7F0	O14983,Q9H7F0,P20020,P05023,P54707,P16615,P98194,Q13733,P50993,Q12767	over	0.491842	0.708021	0.4
PF00780	CNH domain	4	1860	10	5283	0.002151	0.001893	O14578, Q6DT37, O95819, Q5VT25	Q6DT37,Q5VT25,Q9Y4K4,Q8WUH2,Q12851,Q9Y5S2,Q9UKE5,Q8N4C8,O14578,O95819	over	0.491842	0.708021	0.4
PF13831	PHD-finger	4	1860	10	5283	0.002151	0.001893	P55197, Q6IE81, O95696, Q92613	Q9ULD4,O95696,P55198,P55201,O94953,Q92613,O75164,Q6IE81,Q9NQC1,P55197	over	0.491842	0.708021	0.4
PF13909	C2H2-type zinc-finger domain	4	1860	10	5283	0.002151	0.001893	Q96JM2, P52746, Q92766, P49711	Q92618,P52746,P17010,Q13127,Q92766,Q86UZ6,P49711,Q9H4Z2,Q96JM2,Q9P243	over	0.491842	0.708021	0.4
PF13181	Tetratricopeptide repeat	11	1860	30	5283	0.005914	0.005679	O76094, Q9HCD6, Q9BXJ9, O43765, Q9UJX2, Q99614, P30260, Q6PD62, Q9UGR2, Q07617, Q86TV6	Q9H892,Q9UGR2,O15550,Q07617,Q9H6T3,Q9HCD6,O43765,P81274,Q13099,Q86TV6,Q13217,Q96HA7,P49321,O15294,Q6PD62,O94826,O94906,P31948,Q9UJX2,O14879,Q13451,Q9H3U1,Q9Y5Q9,Q99614,P30260,Q9HCS7,Q6PGP7,Q9ULT0,Q9BXJ9,O76094	over	0.501907	0.708021	0.366667
PF00617	RasGEF domain	5	1860	13	5283	0.002688	0.002461	O75815, Q13905, Q8TEU7, Q86X27, Q07890	Q9Y4G8,O95398,Q76NI1,Q07890,Q8TEU7,Q9UHV5,O15211,Q13905,Q07889,O75815,Q3MIN7,Q86X27,Q92565	over	0.505934	0.708021	0.384615
PF09380	FERM C-terminal PH-like domain	7	1860	19	5283	0.003763	0.003596	P26045, Q15678, Q9H4G0, Q16825, Q12923, Q96NE9, P11171	O43491,Q9Y4F1,Q9Y2L6,P11171,P26045,Q16825,Q7Z6J6,Q9HCS5,Q15678,Q12923,P15311,Q9P2Q2,A2A2Y4,Q6ZUT3,O94887,Q9H4G0,Q96NE9,P26038,Q9HCM4	over	0.526585	0.708021	0.368421
PF00183	Hsp90 protein	2	1860	5	5283	0.001075	0.000946	P08238, Q14568	P08238,Q14568,P07900,Q12931,Q58FG0	over	0.575636	0.708021	0.4
PF00244	14-3-3 protein	2	1860	5	5283	0.001075	0.000946	P63104, P31947	P61981,P63104,P31947,P62258,P27348	over	0.575636	0.708021	0.4
PF00956	Nucleosome assembly protein (NAP)	2	1860	5	5283	0.001075	0.000946	Q99733, Q01105	P55209,P0DME0,Q99733,Q9H2G4,Q01105	over	0.575636	0.708021	0.4
PF01465	GRIP domain	2	1860	5	5283	0.001075	0.000946	Q99666, Q13439	Q7Z3J3,Q13439,Q99666,Q8IWJ2,Q92805	over	0.575636	0.708021	0.4
PF01852	START domain	2	1860	5	5283	0.001075	0.000946	Q9Y365, Q9Y5P4	Q9Y3M8,Q14849,Q9Y365,Q9Y5P4,Q96QB1	over	0.575636	0.708021	0.4
PF01853	MOZ/SAS family	2	1860	5	5283	0.001075	0.000946	O95251, Q92794	O95251,Q92794,Q8WYB5,Q9H7Z6,Q92993	over	0.575636	0.708021	0.4
PF02174	PTB domain (IRS-1 type)	2	1860	5	5283	0.001075	0.000946	P35568, Q9Y4H2	Q8WU20,P35568,Q9Y4H2,Q99704,Q18PE1	over	0.575636	0.708021	0.4
PF02259	FAT domain	2	1860	5	5283	0.001075	0.000946	Q13315, P42345	Q13535,P42345,P78527,Q13315,Q9Y4A5	over	0.575636	0.708021	0.4
PF04212	MIT (microtubule interacting and transport) domain	2	1860	5	5283	0.001075	0.000946	Q9UN37, Q96S38	Q96S38,O75351,Q9UN37,Q9NRS6,Q6PHR2	over	0.575636	0.708021	0.4
PF04851	Type III restriction enzyme, res subunit	2	1860	5	5283	0.001075	0.000946	Q92900, Q9UPY3	P19447,Q9UPY3,Q92900,Q8IYD8,Q9BYX4	over	0.575636	0.708021	0.4
PF05622	HOOK protein	2	1860	5	5283	0.001075	0.000946	Q9UJC3, Q9P219	Q96ED9,Q3V6T2,Q86VS8,Q9P219,Q9UJC3	over	0.575636	0.708021	0.4
PF07145	Ataxin-2 C-terminal region	2	1860	5	5283	0.001075	0.000946	Q8WWM7, Q14694	Q9H074,Q8WWM7,Q14694,Q14106,Q99700	over	0.575636	0.708021	0.4
PF07716	Basic region leucine zipper	2	1860	5	5283	0.001075	0.000946	P17676, Q10586	P17676,P49716,Q10586,Q16649,Q10587	over	0.575636	0.708021	0.4
PF09011	HMG-box domain	2	1860	5	5283	0.001075	0.000946	P17480, P23497	P09429,P23497,P26583,Q00059,P17480	over	0.575636	0.708021	0.4
PF11878	Domain of unknown function (DUF3398)	2	1860	5	5283	0.001075	0.000946	Q96N67, Q9BZ29	Q96HP0,Q5JSL3,Q96N67,Q9BZ29,Q8NF50	over	0.575636	0.708021	0.4
PF12895	Anaphase-promoting complex, cyclosome, subunit 3	2	1860	5	5283	0.001075	0.000946	P30260, Q86TV6	Q13099,Q86TV6,Q9UNE7,P30260,Q13042	over	0.575636	0.708021	0.4
PF13414	TPR repeat	2	1860	5	5283	0.001075	0.000946	Q96N46, Q9UJX2	O15294,P31948,Q9UJX2,Q96EQ0,Q96N46	over	0.575636	0.708021	0.4
PF14555	UBA-like domain	2	1860	5	5283	0.001075	0.000946	Q9UNZ2, O94888	Q6GQQ9,Q9UNN5,Q9H6K1,Q9UNZ2,O94888	over	0.575636	0.708021	0.4
PF00027	Cyclic nucleotide-binding domain	3	1860	8	5283	0.001613	0.001514	P13861, P10644, Q8TEU7	Q12809,O95398,Q8TEU7,P10644,Q8IY17,P31323,P31321,P13861	over	0.57723	0.708021	0.375
PF00320	GATA zinc finger	3	1860	8	5283	0.001613	0.001514	Q9UHF7, Q86YP4, Q8WXI9	O94776,Q9BTC8,Q9P2R6,Q86YP4,Q13330,Q8WXI9,Q92908,Q9UHF7	over	0.57723	0.708021	0.375
PF00554	Rel homology DNA-binding domain	3	1860	8	5283	0.001613	0.001514	Q13469, Q00653, O94916	Q14934,Q13469,P19838,Q00653,Q04206,Q01201,Q12968,O94916	over	0.57723	0.708021	0.375
PF00644	Poly(ADP-ribose) polymerase catalytic domain	3	1860	8	5283	0.001613	0.001514	Q53GL7, Q7Z2W4, Q9UKK3	P09874,Q9H0J9,Q9Y6F1,Q9UKK3,Q7Z2W4,Q460N5,Q9UGN5,Q53GL7	over	0.57723	0.708021	0.375
PF00786	P21-Rho-binding domain	3	1860	8	5283	0.001613	0.001514	Q00587, Q13153, Q9UKI2	Q9NQU5,Q00587,Q9H3Q1,Q9UKI2,O14613,Q13177,O96013,Q13153	over	0.57723	0.708021	0.375
PF01926	50S ribosome-binding GTPase	3	1860	8	5283	0.001613	0.001514	P36915, Q9NVN8, Q8NC60	O43824,Q9H4K7,Q8NC60,O75616,P36915,Q13823,Q9NVN8,Q9H089	over	0.57723	0.708021	0.375
PF02204	Vacuolar sorting protein 9 (VPS9) domain	3	1860	8	5283	0.001613	0.001514	Q14C86, Q13671, Q9UJ41	Q8WYP3,Q13671,Q96NW4,Q14C86,Q96Q42,Q8TB24,Q60I27,Q9UJ41	over	0.57723	0.708021	0.375
PF02214	BTB/POZ domain	3	1860	8	5283	0.001613	0.001514	Q8TBC3, Q9Y597, Q96CX2	Q96CX2,Q9NXV2,Q719H9,Q13829,Q6PI47,Q96SI1,Q8TBC3,Q9Y597	over	0.57723	0.708021	0.375
PF12624	N-terminal region of Chorein or VPS13	3	1860	8	5283	0.001613	0.001514	Q7Z7G8, Q5THJ4, Q2TAZ0	Q96RL7,Q709C8,Q2TAZ0,Q7Z7G8,Q5THJ4,Q6BDS2,Q96BY7,A0JNW5	over	0.57723	0.708021	0.375
PF16179	Rel homology dimerisation domain	3	1860	8	5283	0.001613	0.001514	Q13469, Q00653, O94916	Q14934,Q13469,P19838,Q00653,Q04206,Q01201,Q12968,O94916	over	0.57723	0.708021	0.375
PF00003	7 transmembrane sweet-taste receptor of 3 GCPR	1	1860	2	5283	0.000538	0.000379	Q8NFJ5	Q8NFJ5,Q9NQ84	over	0.580233	0.708021	0.5
PF00036	EF hand	1	1860	2	5283	0.000538	0.000379	P31949	Q9NRD8,P31949	over	0.580233	0.708021	0.5
PF00056	lactate/malate dehydrogenase, NAD binding domain	1	1860	2	5283	0.000538	0.000379	P00338	P00338,P40925	over	0.580233	0.708021	0.5
PF00059	Lectin C-type domain	1	1860	2	5283	0.000538	0.000379	P78380	O60449,P78380	over	0.580233	0.708021	0.5
PF00175	Oxidoreductase NAD-binding domain	1	1860	2	5283	0.000538	0.000379	Q9UHB4	Q9UBK8,Q9UHB4	over	0.580233	0.708021	0.5
PF00193	Extracellular link domain	1	1860	2	5283	0.000538	0.000379	P16070	P16070,Q8WWQ8	over	0.580233	0.708021	0.5
PF00209	Sodium:neurotransmitter symporter family	1	1860	2	5283	0.000538	0.000379	P31641	P31641,P48029	over	0.580233	0.708021	0.5
PF00248	Aldo/keto reductase family	1	1860	2	5283	0.000538	0.000379	Q13303	Q13303,O43488	over	0.580233	0.708021	0.5
PF00258	Flavodoxin	1	1860	2	5283	0.000538	0.000379	Q9UHB4	Q9UBK8,Q9UHB4	over	0.580233	0.708021	0.5
PF00274	Fructose-bisphosphate aldolase class-I	1	1860	2	5283	0.000538	0.000379	P09972	P09972,P04075	over	0.580233	0.708021	0.5
PF00328	Histidine phosphatase superfamily (branch 2)	1	1860	2	5283	0.000538	0.000379	O43314	Q6PFW1,O43314	over	0.580233	0.708021	0.5
PF00402	Calponin family repeat	1	1860	2	5283	0.000538	0.000379	P37802	Q9UI15,P37802	over	0.580233	0.708021	0.5
PF00428	60s Acidic ribosomal protein	1	1860	2	5283	0.000538	0.000379	P05387	P05388,P05387	over	0.580233	0.708021	0.5
PF00485	Phosphoribulokinase / Uridine kinase family	1	1860	2	5283	0.000538	0.000379	Q9NWZ5	Q9NWZ5,Q9HA47	over	0.580233	0.708021	0.5
PF00549	CoA-ligase	1	1860	2	5283	0.000538	0.000379	P53396	P53396,P53597	over	0.580233	0.708021	0.5
PF00550	Phosphopantetheine attachment site	1	1860	2	5283	0.000538	0.000379	P49327	Q4L235,P49327	over	0.580233	0.708021	0.5
PF00562	RNA polymerase Rpb2, domain 6	1	1860	2	5283	0.000538	0.000379	Q9H9Y6	Q9H9Y6,P30876	over	0.580233	0.708021	0.5
PF00583	Acetyltransferase (GNAT) family	1	1860	2	5283	0.000538	0.000379	P41227	Q147X3,P41227	over	0.580233	0.708021	0.5
PF00605	Interferon regulatory factor transcription factor	1	1860	2	5283	0.000538	0.000379	O14896	Q14653,O14896	over	0.580233	0.708021	0.5
PF00623	RNA polymerase Rpb1, domain 2	1	1860	2	5283	0.000538	0.000379	P24928	O95602,P24928	over	0.580233	0.708021	0.5
PF00635	MSP (Major sperm protein) domain	1	1860	2	5283	0.000538	0.000379	O95292	Q9P0L0,O95292	over	0.580233	0.708021	0.5
PF00636	Ribonuclease III domain	1	1860	2	5283	0.000538	0.000379	Q9UPY3	Q9NRR4,Q9UPY3	over	0.580233	0.708021	0.5
PF00637	Region in Clathrin and VPS	1	1860	2	5283	0.000538	0.000379	Q00610	Q00610,Q8WUH2	over	0.580233	0.708021	0.5
PF00667	FAD binding domain	1	1860	2	5283	0.000538	0.000379	Q9UHB4	Q9UBK8,Q9UHB4	over	0.580233	0.708021	0.5
PF00679	Elongation factor G C-terminus	1	1860	2	5283	0.000538	0.000379	P13639	Q15029,P13639	over	0.580233	0.708021	0.5
PF00687	Ribosomal protein L1p/L10e family	1	1860	2	5283	0.000538	0.000379	O76021	Q9BYD6,O76021	over	0.580233	0.708021	0.5
PF00736	EF-1 guanine nucleotide exchange domain	1	1860	2	5283	0.000538	0.000379	P24534	P24534,P29692	over	0.580233	0.708021	0.5
PF00749	tRNA synthetases class I (E and Q), catalytic domain	1	1860	2	5283	0.000538	0.000379	P07814	P07814,Q5JPH6	over	0.580233	0.708021	0.5
PF00836	Stathmin family	1	1860	2	5283	0.000538	0.000379	P16949	P16949,Q93045	over	0.580233	0.708021	0.5
PF00868	Transglutaminase family	1	1860	2	5283	0.000538	0.000379	P21980	P21980,P22735	over	0.580233	0.708021	0.5
PF00870	P53 DNA-binding domain	1	1860	2	5283	0.000538	0.000379	Q9H3D4	Q9H3D4,P04637	over	0.580233	0.708021	0.5
PF00917	MATH domain	1	1860	2	5283	0.000538	0.000379	O94972	O94972,Q93009	over	0.580233	0.708021	0.5
PF00927	Transglutaminase family, C-terminal ig like domain	1	1860	2	5283	0.000538	0.000379	P21980	P21980,P22735	over	0.580233	0.708021	0.5
PF00999	Sodium/hydrogen exchanger family	1	1860	2	5283	0.000538	0.000379	P19634	P19634,Q96T83	over	0.580233	0.708021	0.5
PF01000	RNA polymerase Rpb3/RpoA insert domain	1	1860	2	5283	0.000538	0.000379	O15160	O15160,P19387	over	0.580233	0.708021	0.5
PF01044	Vinculin family	1	1860	2	5283	0.000538	0.000379	P35221	P18206,P35221	over	0.580233	0.708021	0.5
PF01080	Presenilin	1	1860	2	5283	0.000538	0.000379	P49768	P49768,P49810	over	0.580233	0.708021	0.5
PF01146	Caveolin	1	1860	2	5283	0.000538	0.000379	P51636	Q03135,P51636	over	0.580233	0.708021	0.5
PF01148	Cytidylyltransferase family	1	1860	2	5283	0.000538	0.000379	O95674	O95674,Q92903	over	0.580233	0.708021	0.5
PF01166	TSC-22/dip/bun family	1	1860	2	5283	0.000538	0.000379	Q9Y3Q8	Q15714,Q9Y3Q8	over	0.580233	0.708021	0.5
PF01193	RNA polymerase Rpb3/Rpb11 dimerisation domain	1	1860	2	5283	0.000538	0.000379	O15160	O15160,P19387	over	0.580233	0.708021	0.5
PF01207	Dihydrouridine synthase (Dus)	1	1860	2	5283	0.000538	0.000379	Q96G46	Q9NX74,Q96G46	over	0.580233	0.708021	0.5
PF01213	Adenylate cyclase associated (CAP) N terminal	1	1860	2	5283	0.000538	0.000379	P40123	Q01518,P40123	over	0.580233	0.708021	0.5
PF01222	Ergosterol biosynthesis ERG4/ERG24 family	1	1860	2	5283	0.000538	0.000379	Q14739	Q14739,Q9UBM7	over	0.580233	0.708021	0.5
PF01233	Myristoyl-CoA:protein N-myristoyltransferase, N-terminal domain	1	1860	2	5283	0.000538	0.000379	P30419	O60551,P30419	over	0.580233	0.708021	0.5
PF01253	Translation initiation factor SUI1	1	1860	2	5283	0.000538	0.000379	O43583	P41567,O43583	over	0.580233	0.708021	0.5
PF01285	TEA/ATTS domain family	1	1860	2	5283	0.000538	0.000379	Q99594	P28347,Q99594	over	0.580233	0.708021	0.5
PF01384	Phosphate transporter family	1	1860	2	5283	0.000538	0.000379	Q8WUM9	Q8WUM9,Q08357	over	0.580233	0.708021	0.5
PF01392	Fz domain	1	1860	2	5283	0.000538	0.000379	O60353	O60353,O75084	over	0.580233	0.708021	0.5
PF01509	TruB family pseudouridylate synthase (N terminal domain)	1	1860	2	5283	0.000538	0.000379	O60832	O60832,Q8WWH5	over	0.580233	0.708021	0.5
PF01534	Frizzled/Smoothened family membrane region	1	1860	2	5283	0.000538	0.000379	O60353	O60353,O75084	over	0.580233	0.708021	0.5
PF01545	Cation efflux family	1	1860	2	5283	0.000538	0.000379	Q9Y6M5	Q9Y6M5,Q6NXT4	over	0.580233	0.708021	0.5
PF01693	Caulimovirus viroplasmin	1	1860	2	5283	0.000538	0.000379	Q86XL3	Q86XL3,O60930	over	0.580233	0.708021	0.5
PF01733	Nucleoside transporter	1	1860	2	5283	0.000538	0.000379	Q99808	Q99808,Q14542	over	0.580233	0.708021	0.5
PF01841	Transglutaminase-like superfamily	1	1860	2	5283	0.000538	0.000379	P21980	P21980,P22735	over	0.580233	0.708021	0.5
PF01849	NAC domain	1	1860	2	5283	0.000538	0.000379	E9PAV3	E9PAV3,P20290	over	0.580233	0.708021	0.5
PF01851	Proteasome/cyclosome repeat	1	1860	2	5283	0.000538	0.000379	Q99460	Q99460,Q13200	over	0.580233	0.708021	0.5
PF01979	Amidohydrolase family	1	1860	2	5283	0.000538	0.000379	P27708	P27708,Q16555	over	0.580233	0.708021	0.5
PF02005	N2,N2-dimethylguanosine tRNA methyltransferase	1	1860	2	5283	0.000538	0.000379	Q9NXH9	Q9NXH9,Q7Z2T5	over	0.580233	0.708021	0.5
PF02036	SCP-2 sterol transfer family	1	1860	2	5283	0.000538	0.000379	P51659	P22307,P51659	over	0.580233	0.708021	0.5
PF02135	TAZ zinc finger	1	1860	2	5283	0.000538	0.000379	Q92793	Q09472,Q92793	over	0.580233	0.708021	0.5
PF02136	Nuclear transport factor 2 (NTF2) domain	1	1860	2	5283	0.000538	0.000379	Q9UN86	Q9UN86,Q13283	over	0.580233	0.708021	0.5
PF02142	MGS-like domain	1	1860	2	5283	0.000538	0.000379	P27708	P27708,P31939	over	0.580233	0.708021	0.5
PF02170	PAZ domain	1	1860	2	5283	0.000538	0.000379	Q9UPY3	Q9UKV8,Q9UPY3	over	0.580233	0.708021	0.5
PF02172	KIX domain	1	1860	2	5283	0.000538	0.000379	Q92793	Q09472,Q92793	over	0.580233	0.708021	0.5
PF02173	pKID domain	1	1860	2	5283	0.000538	0.000379	P18846	P16220,P18846	over	0.580233	0.708021	0.5
PF02177	Amyloid A4 N-terminal heparin-binding	1	1860	2	5283	0.000538	0.000379	P05067	Q06481,P05067	over	0.580233	0.708021	0.5
PF02182	SAD/SRA domain	1	1860	2	5283	0.000538	0.000379	Q96T88	Q96T88,Q96PU4	over	0.580233	0.708021	0.5
PF02296	Alpha adaptin AP2, C-terminal domain	1	1860	2	5283	0.000538	0.000379	O95782	O94973,O95782	over	0.580233	0.708021	0.5
PF02469	Fasciclin domain	1	1860	2	5283	0.000538	0.000379	Q15582	Q8WWQ8,Q15582	over	0.580233	0.708021	0.5
PF02629	CoA binding domain	1	1860	2	5283	0.000538	0.000379	P53396	P53396,P53597	over	0.580233	0.708021	0.5
PF02758	PAAD/DAPIN/Pyrin domain	1	1860	2	5283	0.000538	0.000379	Q16666	Q16666,Q86W26	over	0.580233	0.708021	0.5
PF02799	Myristoyl-CoA:protein N-myristoyltransferase, C-terminal domain	1	1860	2	5283	0.000538	0.000379	P30419	O60551,P30419	over	0.580233	0.708021	0.5
PF02816	Alpha-kinase family	1	1860	2	5283	0.000538	0.000379	O00418	Q96QT4,O00418	over	0.580233	0.708021	0.5
PF02841	Guanylate-binding protein, C-terminal domain	1	1860	2	5283	0.000538	0.000379	Q6DD88	Q6DD88,Q8NHH9	over	0.580233	0.708021	0.5
PF02866	lactate/malate dehydrogenase, alpha/beta C-terminal domain	1	1860	2	5283	0.000538	0.000379	P00338	P00338,P40925	over	0.580233	0.708021	0.5
PF02946	GTF2I-like repeat	1	1860	2	5283	0.000538	0.000379	P78347	P78347,Q9UHL9	over	0.580233	0.708021	0.5
PF03066	Nucleoplasmin/nucleophosmin domain	1	1860	2	5283	0.000538	0.000379	P06748	P06748,O75607	over	0.580233	0.708021	0.5
PF03143	Elongation factor Tu C-terminal domain	1	1860	2	5283	0.000538	0.000379	Q5VTE0	P49411,Q5VTE0	over	0.580233	0.708021	0.5
PF03154	Atrophin-1 family	1	1860	2	5283	0.000538	0.000379	P54259	Q9P2R6,P54259	over	0.580233	0.708021	0.5
PF03159	XRN 5'-3' exonuclease N-terminus	1	1860	2	5283	0.000538	0.000379	Q9H0D6	Q8IZH2,Q9H0D6	over	0.580233	0.708021	0.5
PF03247	Prothymosin/parathymosin family	1	1860	2	5283	0.000538	0.000379	P06454	P06454,P20962	over	0.580233	0.708021	0.5
PF03298	Stanniocalcin family	1	1860	2	5283	0.000538	0.000379	O76061	P52823,O76061	over	0.580233	0.708021	0.5
PF03370	Carbohydrate/starch-binding module (family 21)	1	1860	2	5283	0.000538	0.000379	O95685	Q6ZSY5,O95685	over	0.580233	0.708021	0.5
PF03416	Peptidase family C54	1	1860	2	5283	0.000538	0.000379	Q86TL0	Q86TL0,Q9Y4P1	over	0.580233	0.708021	0.5
PF03467	Smg-4/UPF3 family	1	1860	2	5283	0.000538	0.000379	Q9BZI7	Q9H1J1,Q9BZI7	over	0.580233	0.708021	0.5
PF03501	Plectin/S10 domain	1	1860	2	5283	0.000538	0.000379	Q15149	Q15149,Q9NQ39	over	0.580233	0.708021	0.5
PF03623	Focal adhesion targeting region	1	1860	2	5283	0.000538	0.000379	Q14289	Q14289,Q05397	over	0.580233	0.708021	0.5
PF03643	Vacuolar protein sorting-associated protein 26	1	1860	2	5283	0.000538	0.000379	O75436	Q4G0F5,O75436	over	0.580233	0.708021	0.5
PF03764	Elongation factor G, domain IV	1	1860	2	5283	0.000538	0.000379	P13639	Q15029,P13639	over	0.580233	0.708021	0.5
PF03815	LCCL domain	1	1860	2	5283	0.000538	0.000379	Q96PD2	Q8N8Z6,Q96PD2	over	0.580233	0.708021	0.5
PF03915	Actin interacting protein 3	1	1860	2	5283	0.000538	0.000379	Q5T5P2	Q5T5P2,Q9C0H9	over	0.580233	0.708021	0.5
PF04000	Sas10/Utp3/C1D family	1	1860	2	5283	0.000538	0.000379	Q8NEJ9	Q9NQZ2,Q8NEJ9	over	0.580233	0.708021	0.5
PF04068	Possible Fer4-like domain in RNase L inhibitor, RLI	1	1860	2	5283	0.000538	0.000379	Q9UJK0	Q9UJK0,P61221	over	0.580233	0.708021	0.5
PF04118	Dopey, N-terminal	1	1860	2	5283	0.000538	0.000379	Q5JWR5	Q5JWR5,Q9Y3R5	over	0.580233	0.708021	0.5
PF04153	NOT2 / NOT3 / NOT5 family	1	1860	2	5283	0.000538	0.000379	Q9NZN8	Q9NZN8,O75175	over	0.580233	0.708021	0.5
PF04178	Got1/Sft2-like family	1	1860	2	5283	0.000538	0.000379	O95562	O95562,Q8WV19	over	0.580233	0.708021	0.5
PF04427	Brix domain	1	1860	2	5283	0.000538	0.000379	Q9NQ55	Q9NQ55,Q8TDN6	over	0.580233	0.708021	0.5
PF04495	GRASP55/65 PDZ-like domain	1	1860	2	5283	0.000538	0.000379	Q9H8Y8	Q9H8Y8,Q9BQQ3	over	0.580233	0.708021	0.5
PF04502	Family of unknown function (DUF572)	1	1860	2	5283	0.000538	0.000379	Q9BW85	P13994,Q9BW85	over	0.580233	0.708021	0.5
PF04515	Plasma-membrane choline transporter	1	1860	2	5283	0.000538	0.000379	Q8IWA5	Q8WWI5,Q8IWA5	over	0.580233	0.708021	0.5
PF04553	Tis11B like protein, N terminus	1	1860	2	5283	0.000538	0.000379	P47974	Q07352,P47974	over	0.580233	0.708021	0.5
PF04560	RNA polymerase Rpb2, domain 7	1	1860	2	5283	0.000538	0.000379	Q9H9Y6	Q9H9Y6,P30876	over	0.580233	0.708021	0.5
PF04561	RNA polymerase Rpb2, domain 2	1	1860	2	5283	0.000538	0.000379	Q9H9Y6	Q9H9Y6,P30876	over	0.580233	0.708021	0.5
PF04563	RNA polymerase beta subunit	1	1860	2	5283	0.000538	0.000379	Q9H9Y6	Q9H9Y6,P30876	over	0.580233	0.708021	0.5
PF04565	RNA polymerase Rpb2, domain 3	1	1860	2	5283	0.000538	0.000379	Q9H9Y6	Q9H9Y6,P30876	over	0.580233	0.708021	0.5
PF04615	Utp14 protein	1	1860	2	5283	0.000538	0.000379	Q9BVJ6	Q5TAP6,Q9BVJ6	over	0.580233	0.708021	0.5
PF04664	Opioid growth factor receptor (OGFr) conserved region	1	1860	2	5283	0.000538	0.000379	Q9NZT2	Q5TC84,Q9NZT2	over	0.580233	0.708021	0.5
PF04667	cAMP-regulated phosphoprotein/endosulfine conserved region	1	1860	2	5283	0.000538	0.000379	O43768	P56211,O43768	over	0.580233	0.708021	0.5
PF04774	Hyaluronan / mRNA binding family	1	1860	2	5283	0.000538	0.000379	Q8NC51	Q5JVS0,Q8NC51	over	0.580233	0.708021	0.5
PF04802	Component of IIS longevity pathway SMK-1	1	1860	2	5283	0.000538	0.000379	Q6IN85	Q6IN85,Q5MIZ7	over	0.580233	0.708021	0.5
PF04810	Sec23/Sec24 zinc finger	1	1860	2	5283	0.000538	0.000379	O95487	O95487,P53992	over	0.580233	0.708021	0.5
PF04811	Sec23/Sec24 trunk domain	1	1860	2	5283	0.000538	0.000379	O95487	O95487,P53992	over	0.580233	0.708021	0.5
PF04815	Sec23/Sec24 helical domain	1	1860	2	5283	0.000538	0.000379	O95487	O95487,P53992	over	0.580233	0.708021	0.5
PF04857	CAF1 family ribonuclease	1	1860	2	5283	0.000538	0.000379	O95453	O95453,Q96GM8	over	0.580233	0.708021	0.5
PF04880	NUDE protein, C-terminal conserved region	1	1860	2	5283	0.000538	0.000379	Q9NXR1	Q9NXR1,Q9GZM8	over	0.580233	0.708021	0.5
PF04904	NAB conserved region 1 (NCD1)	1	1860	2	5283	0.000538	0.000379	Q13506	Q13506,Q15742	over	0.580233	0.708021	0.5
PF04905	NAB conserved region 2 (NCD2)	1	1860	2	5283	0.000538	0.000379	Q13506	Q13506,Q15742	over	0.580233	0.708021	0.5
PF04926	Poly(A) polymerase predicted RNA binding domain	1	1860	2	5283	0.000538	0.000379	P51003	P51003,Q9BWT3	over	0.580233	0.708021	0.5
PF04928	Poly(A) polymerase central domain	1	1860	2	5283	0.000538	0.000379	P51003	P51003,Q9BWT3	over	0.580233	0.708021	0.5
PF04950	40S ribosome biogenesis protein Tsr1 and BMS1 C-terminal	1	1860	2	5283	0.000538	0.000379	Q14692	Q14692,Q2NL82	over	0.580233	0.708021	0.5
PF04983	RNA polymerase Rpb1, domain 3	1	1860	2	5283	0.000538	0.000379	P24928	O95602,P24928	over	0.580233	0.708021	0.5
PF04997	RNA polymerase Rpb1, domain 1	1	1860	2	5283	0.000538	0.000379	P24928	O95602,P24928	over	0.580233	0.708021	0.5
PF04998	RNA polymerase Rpb1, domain 5	1	1860	2	5283	0.000538	0.000379	P24928	O95602,P24928	over	0.580233	0.708021	0.5
PF05000	RNA polymerase Rpb1, domain 4	1	1860	2	5283	0.000538	0.000379	P24928	O95602,P24928	over	0.580233	0.708021	0.5
PF05001	RNA polymerase Rpb1 C-terminal repeat	1	1860	2	5283	0.000538	0.000379	P24928	P24928,Q9H5H4	over	0.580233	0.708021	0.5
PF05361	PKC-activated protein phosphatase-1 inhibitor	1	1860	2	5283	0.000538	0.000379	Q96C90	Q8TAE6,Q96C90	over	0.580233	0.708021	0.5
PF05456	Eukaryotic translation initiation factor 4E binding protein (EIF4EBP)	1	1860	2	5283	0.000538	0.000379	Q13541	Q13542,Q13541	over	0.580233	0.708021	0.5
PF05609	Lamina-associated polypeptide 1C (LAP1C)	1	1860	2	5283	0.000538	0.000379	Q5JTV8	Q5JTV8,Q8NFQ8	over	0.580233	0.708021	0.5
PF05624	Lipolysis stimulated receptor (LSR)	1	1860	2	5283	0.000538	0.000379	Q86X29	Q86SU0,Q86X29	over	0.580233	0.708021	0.5
PF05670	Domain of unknown function (DUF814)	1	1860	2	5283	0.000538	0.000379	O60524	O60524,Q86WR0	over	0.580233	0.708021	0.5
PF05843	Suppressor of forked protein (Suf)	1	1860	2	5283	0.000538	0.000379	Q14690	Q12996,Q14690	over	0.580233	0.708021	0.5
PF05915	Eukaryotic protein of unknown function (DUF872)	1	1860	2	5283	0.000538	0.000379	Q96A57	Q96A57,Q9H6X4	over	0.580233	0.708021	0.5
PF05923	APC repeat	1	1860	2	5283	0.000538	0.000379	P25054	O95996,P25054	over	0.580233	0.708021	0.5
PF05924	SAMP Motif	1	1860	2	5283	0.000538	0.000379	P25054	O95996,P25054	over	0.580233	0.708021	0.5
PF05956	APC basic domain	1	1860	2	5283	0.000538	0.000379	P25054	O95996,P25054	over	0.580233	0.708021	0.5
PF05997	Nucleolar protein,Nop52	1	1860	2	5283	0.000538	0.000379	Q14684	Q14684,P56182	over	0.580233	0.708021	0.5
PF06001	Domain of Unknown Function (DUF902)	1	1860	2	5283	0.000538	0.000379	Q92793	Q09472,Q92793	over	0.580233	0.708021	0.5
PF06003	Survival motor neuron protein (SMN)	1	1860	2	5283	0.000538	0.000379	Q16637	Q16637,O75940	over	0.580233	0.708021	0.5
PF06027	Solute carrier family 35	1	1860	2	5283	0.000538	0.000379	Q8N357	Q8N357,Q8IXU6	over	0.580233	0.708021	0.5
PF06058	Dcp1-like decapping family	1	1860	2	5283	0.000538	0.000379	Q9NPI6	Q8IZD4,Q9NPI6	over	0.580233	0.708021	0.5
PF06220	U1 zinc finger	1	1860	2	5283	0.000538	0.000379	P09234	O75554,P09234	over	0.580233	0.708021	0.5
PF06311	NUMB domain	1	1860	2	5283	0.000538	0.000379	P49757	P49757,Q9Y6R0	over	0.580233	0.708021	0.5
PF06333	Mediator complex subunit 13 C-terminal	1	1860	2	5283	0.000538	0.000379	Q9UHV7	Q9UHV7,Q71F56	over	0.580233	0.708021	0.5
PF06428	GDP/GTP exchange factor Sec2p	1	1860	2	5283	0.000538	0.000379	Q96QF0	Q96QF0,Q8TBN0	over	0.580233	0.708021	0.5
PF06553	BNIP3	1	1860	2	5283	0.000538	0.000379	Q12983	O60238,Q12983	over	0.580233	0.708021	0.5
PF06741	LsmAD domain	1	1860	2	5283	0.000538	0.000379	Q8WWM7	Q8WWM7,Q99700	over	0.580233	0.708021	0.5
PF06818	Fez1	1	1860	2	5283	0.000538	0.000379	Q9BRK4	O15049,Q9BRK4	over	0.580233	0.708021	0.5
PF07002	Copine	1	1860	2	5283	0.000538	0.000379	O75131	Q99829,O75131	over	0.580233	0.708021	0.5
PF07139	Protein of unknown function (DUF1387)	1	1860	2	5283	0.000538	0.000379	Q9NUQ6	Q86XZ4,Q9NUQ6	over	0.580233	0.708021	0.5
PF07177	Neuralized	1	1860	2	5283	0.000538	0.000379	O76050	O76050,Q96JN8	over	0.580233	0.708021	0.5
PF07527	Hairy Orange	1	1860	2	5283	0.000538	0.000379	O14503	O14503,Q14469	over	0.580233	0.708021	0.5
PF07531	NHR1 homology to TAF	1	1860	2	5283	0.000538	0.000379	O00268	O00268,O43439	over	0.580233	0.708021	0.5
PF07535	DBF zinc finger	1	1860	2	5283	0.000538	0.000379	Q9UBU7	Q9HCK1,Q9UBU7	over	0.580233	0.708021	0.5
PF07710	P53 tetramerisation motif	1	1860	2	5283	0.000538	0.000379	Q9H3D4	Q9H3D4,P04637	over	0.580233	0.708021	0.5
PF07719	Tetratricopeptide repeat	1	1860	2	5283	0.000538	0.000379	Q02790	Q02790,P31948	over	0.580233	0.708021	0.5
PF08005	PHR domain	1	1860	2	5283	0.000538	0.000379	O75592	O75592,Q9H0C5	over	0.580233	0.708021	0.5
PF08016	Polycystin cation channel	1	1860	2	5283	0.000538	0.000379	Q9GZU1	Q9GZU1,Q13563	over	0.580233	0.708021	0.5
PF08033	Sec23/Sec24 beta-sandwich domain	1	1860	2	5283	0.000538	0.000379	O95487	O95487,P53992	over	0.580233	0.708021	0.5
PF08081	RBM1CTR (NUC064) family	1	1860	2	5283	0.000538	0.000379	P38159	Q96E39,P38159	over	0.580233	0.708021	0.5
PF08142	AARP2CN (NUC121) domain	1	1860	2	5283	0.000538	0.000379	Q14692	Q14692,Q2NL82	over	0.580233	0.708021	0.5
PF08148	DSHCT (NUC185) domain	1	1860	2	5283	0.000538	0.000379	P42285	Q15477,P42285	over	0.580233	0.708021	0.5
PF08150	FerB (NUC096) domain	1	1860	2	5283	0.000538	0.000379	Q9NZM1	A0AVI2,Q9NZM1	over	0.580233	0.708021	0.5
PF08159	NUC153 domain	1	1860	2	5283	0.000538	0.000379	Q9H501	Q9H501,Q9BSC4	over	0.580233	0.708021	0.5
PF08165	FerA (NUC095) domain	1	1860	2	5283	0.000538	0.000379	Q9NZM1	A0AVI2,Q9NZM1	over	0.580233	0.708021	0.5
PF08169	RBB1NT (NUC162) domain	1	1860	2	5283	0.000538	0.000379	Q4LE39	Q4LE39,P29374	over	0.580233	0.708021	0.5
PF08214	Histone acetylation protein	1	1860	2	5283	0.000538	0.000379	Q92793	Q09472,Q92793	over	0.580233	0.708021	0.5
PF08238	Sel1 repeat	1	1860	2	5283	0.000538	0.000379	O00418	O00418,Q9UBV2	over	0.580233	0.708021	0.5
PF08311	Mad3/BUB1 homology region 1	1	1860	2	5283	0.000538	0.000379	O43683	O60566,O43683	over	0.580233	0.708021	0.5
PF08374	Protocadherin	1	1860	2	5283	0.000538	0.000379	Q08174	Q08174,O60245	over	0.580233	0.708021	0.5
PF08512	Histone chaperone Rttp106-like	1	1860	2	5283	0.000538	0.000379	Q08945	Q9Y5B9,Q08945	over	0.580233	0.708021	0.5
PF08514	STAG domain	1	1860	2	5283	0.000538	0.000379	Q8WVM7	Q8N3U4,Q8WVM7	over	0.580233	0.708021	0.5
PF08585	RecQ mediated genome instability protein	1	1860	2	5283	0.000538	0.000379	Q9H7E2	Q9H9A7,Q9H7E2	over	0.580233	0.708021	0.5
PF08603	Adenylate cyclase associated (CAP) C terminal	1	1860	2	5283	0.000538	0.000379	P40123	Q01518,P40123	over	0.580233	0.708021	0.5
PF08700	Vps51/Vps67	1	1860	2	5283	0.000538	0.000379	Q9UID3	Q8WTW3,Q9UID3	over	0.580233	0.708021	0.5
PF08703	PLC-beta C terminal	1	1860	2	5283	0.000538	0.000379	Q01970	Q9NQ66,Q01970	over	0.580233	0.708021	0.5
PF08729	HPC2 and ubinuclein domain	1	1860	2	5283	0.000538	0.000379	Q9NPG3	Q9NPG3,Q6ZU65	over	0.580233	0.708021	0.5
PF08752	Coatomer gamma subunit appendage platform subdomain	1	1860	2	5283	0.000538	0.000379	Q9Y678	Q9UBF2,Q9Y678	over	0.580233	0.708021	0.5
PF08767	CRM1 C terminal	1	1860	2	5283	0.000538	0.000379	O14980	O14980,Q9C0E2	over	0.580233	0.708021	0.5
PF08777	RNA binding motif	1	1860	2	5283	0.000538	0.000379	Q4G0J3	P05455,Q4G0J3	over	0.580233	0.708021	0.5
PF08782	c-SKI Smad4 binding domain	1	1860	2	5283	0.000538	0.000379	P12755	P12757,P12755	over	0.580233	0.708021	0.5
PF08912	Rho Binding	1	1860	2	5283	0.000538	0.000379	Q13464	Q13464,O75116	over	0.580233	0.708021	0.5
PF08919	F-actin binding	1	1860	2	5283	0.000538	0.000379	P42684	P42684,P00519	over	0.580233	0.708021	0.5
PF09030	Creb binding	1	1860	2	5283	0.000538	0.000379	Q92793	Q09472,Q92793	over	0.580233	0.708021	0.5
PF09079	CDC6, C terminal winged helix domain	1	1860	2	5283	0.000538	0.000379	Q13415	Q99741,Q13415	over	0.580233	0.708021	0.5
PF09110	HAND	1	1860	2	5283	0.000538	0.000379	O60264	O60264,P28370	over	0.580233	0.708021	0.5
PF09111	SLIDE	1	1860	2	5283	0.000538	0.000379	O60264	O60264,P28370	over	0.580233	0.708021	0.5
PF09358	Ubiquitin fold domain	1	1860	2	5283	0.000538	0.000379	P22314	P22314,A0AVT1	over	0.580233	0.708021	0.5
PF09402	Man1-Src1p-C-terminal domain	1	1860	2	5283	0.000538	0.000379	Q9Y2U8	Q8NC56,Q9Y2U8	over	0.580233	0.708021	0.5
PF09727	Cortactin-binding protein-2	1	1860	2	5283	0.000538	0.000379	Q9P2B4	Q4L180,Q9P2B4	over	0.580233	0.708021	0.5
PF09750	Alternative splicing regulator	1	1860	2	5283	0.000538	0.000379	Q8N2M8	Q8N2M8,Q12872	over	0.580233	0.708021	0.5
PF09788	Transmembrane protein 55A	1	1860	2	5283	0.000538	0.000379	Q8N4L2	Q86T03,Q8N4L2	over	0.580233	0.708021	0.5
PF09790	Hyccin	1	1860	2	5283	0.000538	0.000379	Q9BYI3	Q9BYI3,Q8IXS8	over	0.580233	0.708021	0.5
PF10165	Guanine nucleotide exchange factor synembryn	1	1860	2	5283	0.000538	0.000379	Q9NPQ8	Q9NVN3,Q9NPQ8	over	0.580233	0.708021	0.5
PF10174	RIM-binding protein of the cytomatrix active zone	1	1860	2	5283	0.000538	0.000379	Q8IUD2	O15083,Q8IUD2	over	0.580233	0.708021	0.5
PF10248	Myelodysplasia-myeloid leukemia factor 1-interacting protein	1	1860	2	5283	0.000538	0.000379	Q15773	Q15773,P58340	over	0.580233	0.708021	0.5
PF10401	Interferon-regulatory factor 3	1	1860	2	5283	0.000538	0.000379	O14896	Q14653,O14896	over	0.580233	0.708021	0.5
PF10408	Ubiquitin elongating factor core	1	1860	2	5283	0.000538	0.000379	O95155	Q14139,O95155	over	0.580233	0.708021	0.5
PF10456	WASP-binding domain of Sorting nexin protein	1	1860	2	5283	0.000538	0.000379	Q8WV41	Q96RF0,Q8WV41	over	0.580233	0.708021	0.5
PF10475	Vacuolar-sorting protein 54, of GARP complex	1	1860	2	5283	0.000538	0.000379	Q96JG6	Q9P1Q0,Q96JG6	over	0.580233	0.708021	0.5
PF10482	Tumour-suppressor protein CtIP N-terminal domain	1	1860	2	5283	0.000538	0.000379	Q99708	Q99708,Q8NC74	over	0.580233	0.708021	0.5
PF10515	beta-amyloid precursor protein C-terminus	1	1860	2	5283	0.000538	0.000379	P05067	Q06481,P05067	over	0.580233	0.708021	0.5
PF10534	Connector enhancer of kinase suppressor of ras	1	1860	2	5283	0.000538	0.000379	Q969H4	G9CGD6,Q969H4	over	0.580233	0.708021	0.5
PF10585	Ubiquitin-activating enzyme active site	1	1860	2	5283	0.000538	0.000379	P22314	P22314,A0AVT1	over	0.580233	0.708021	0.5
PF10587	Eukaryotic elongation factor 1 beta central acidic region	1	1860	2	5283	0.000538	0.000379	P24534	P24534,P29692	over	0.580233	0.708021	0.5
PF11597	Mediator complex subunit 13 N-terminal	1	1860	2	5283	0.000538	0.000379	Q9UHV7	Q9UHV7,Q71F56	over	0.580233	0.708021	0.5
PF11616	WD repeat binding protein EZH2	1	1860	2	5283	0.000538	0.000379	Q15910	Q15910,Q92800	over	0.580233	0.708021	0.5
PF11629	C terminal SARAH domain of Mst1	1	1860	2	5283	0.000538	0.000379	Q13188	Q13188,Q13043	over	0.580233	0.708021	0.5
PF11764	COMPASS (Complex proteins associated with Set1p) component N	1	1860	2	5283	0.000538	0.000379	O15047	Q9UPS6,O15047	over	0.580233	0.708021	0.5
PF11830	Domain of unknown function (DUF3350)	1	1860	2	5283	0.000538	0.000379	O60343	O60343,Q86TI0	over	0.580233	0.708021	0.5
PF12026	Domain of unknown function (DUF3513)	1	1860	2	5283	0.000538	0.000379	P56945	P56945,O43281	over	0.580233	0.708021	0.5
PF12053	N-terminal of Par3 and HAL proteins	1	1860	2	5283	0.000538	0.000379	Q8TEW0	Q8TEW8,Q8TEW0	over	0.580233	0.708021	0.5
PF12148	Tandem tudor domain within UHRF1	1	1860	2	5283	0.000538	0.000379	Q96T88	Q96T88,Q96PU4	over	0.580233	0.708021	0.5
PF12179	I-kappa-kinase-beta NEMO binding domain	1	1860	2	5283	0.000538	0.000379	O15111	O14920,O15111	over	0.580233	0.708021	0.5
PF12180	TSG101 and ALIX binding domain of CEP55	1	1860	2	5283	0.000538	0.000379	Q53EZ4	Q8NFZ5,Q53EZ4	over	0.580233	0.708021	0.5
PF12203	Glutamine rich N terminal domain of histone deacetylase 4	1	1860	2	5283	0.000538	0.000379	Q9UQL6	P56524,Q9UQL6	over	0.580233	0.708021	0.5
PF12409	P5-type ATPase cation transporter	1	1860	2	5283	0.000538	0.000379	Q9H7F0	Q9H7F0,Q9NQ11	over	0.580233	0.708021	0.5
PF12474	Polo kinase kinase	1	1860	2	5283	0.000538	0.000379	Q9H2G2	O94804,Q9H2G2	over	0.580233	0.708021	0.5
PF12478	Ubiquitin-associated protein 2	1	1860	2	5283	0.000538	0.000379	Q14157	Q14157,Q5T6F2	over	0.580233	0.708021	0.5
PF12595	Rhomboid serine protease	1	1860	2	5283	0.000538	0.000379	Q6PJF5	Q6PJF5,Q96CC6	over	0.580233	0.708021	0.5
PF12698	ABC-2 family transporter protein	1	1860	2	5283	0.000538	0.000379	Q86UQ4	Q9BZC7,Q86UQ4	over	0.580233	0.708021	0.5
PF12765	HEAT repeat associated with sister chromatid cohesion	1	1860	2	5283	0.000538	0.000379	Q6KC79	Q96HW7,Q6KC79	over	0.580233	0.708021	0.5
PF12799	Leucine Rich repeats (2 copies)	1	1860	2	5283	0.000538	0.000379	Q13045	Q13045,Q9UFC0	over	0.580233	0.708021	0.5
PF12924	Copper-binding of amyloid precursor, CuBD	1	1860	2	5283	0.000538	0.000379	P05067	Q06481,P05067	over	0.580233	0.708021	0.5
PF12925	E2 domain of amyloid precursor protein	1	1860	2	5283	0.000538	0.000379	P05067	Q06481,P05067	over	0.580233	0.708021	0.5
PF12931	Sec23-binding domain of Sec16	1	1860	2	5283	0.000538	0.000379	O15027	O15027,O94979	over	0.580233	0.708021	0.5
PF12938	M domain of GW182	1	1860	2	5283	0.000538	0.000379	Q8NDV7	Q8NDV7,Q9HCJ0	over	0.580233	0.708021	0.5
PF13193	AMP-binding enzyme C-terminal domain	1	1860	2	5283	0.000538	0.000379	Q9NR19	Q9NR19,Q5K4L6	over	0.580233	0.708021	0.5
PF13234	rRNA-processing arch domain	1	1860	2	5283	0.000538	0.000379	P42285	Q15477,P42285	over	0.580233	0.708021	0.5
PF13329	Autophagy-related protein 2 CAD motif	1	1860	2	5283	0.000538	0.000379	Q2TAZ0	Q2TAZ0,Q96BY7	over	0.580233	0.708021	0.5
PF13385	Concanavalin A-like lectin/glucanases superfamily	1	1860	2	5283	0.000538	0.000379	P50851	P50851,O75445	over	0.580233	0.708021	0.5
PF13426	PAS domain	1	1860	2	5283	0.000538	0.000379	Q96RG2	Q12809,Q96RG2	over	0.580233	0.708021	0.5
PF13604	AAA domain	1	1860	2	5283	0.000538	0.000379	Q9HCE1	Q9HCE1,Q8NG08	over	0.580233	0.708021	0.5
PF13793	N-terminal domain of ribose phosphate pyrophosphokinase	1	1860	2	5283	0.000538	0.000379	O60256	O60256,Q14558	over	0.580233	0.708021	0.5
PF13847	Methyltransferase domain	1	1860	2	5283	0.000538	0.000379	Q7L2J0	Q5JPI9,Q7L2J0	over	0.580233	0.708021	0.5
PF13877	Potential Monad-binding region of RPAP3	1	1860	2	5283	0.000538	0.000379	Q07617	Q07617,Q9H6T3	over	0.580233	0.708021	0.5
PF13914	Phostensin PP1-binding and SH3-binding region	1	1860	2	5283	0.000538	0.000379	Q6NYC8	Q4KMQ1,Q6NYC8	over	0.580233	0.708021	0.5
PF13916	PP1-regulatory protein, Phostensin N-terminal	1	1860	2	5283	0.000538	0.000379	Q6NYC8	Q4KMQ1,Q6NYC8	over	0.580233	0.708021	0.5
PF13964	Kelch motif	1	1860	2	5283	0.000538	0.000379	Q8TBB5	Q8TBB5,Q53GT1	over	0.580233	0.708021	0.5
PF14048	C-terminal domain of methyl-CpG binding protein 2 and 3	1	1860	2	5283	0.000538	0.000379	Q9UBB5	O95983,Q9UBB5	over	0.580233	0.708021	0.5
PF14075	Ubinuclein conserved middle domain	1	1860	2	5283	0.000538	0.000379	Q9NPG3	Q9NPG3,Q6ZU65	over	0.580233	0.708021	0.5
PF14377	Domain of unknown function (DUF4414)	1	1860	2	5283	0.000538	0.000379	Q7Z6Z7	Q7Z6Z7,Q9UBZ9	over	0.580233	0.708021	0.5
PF14438	Ataxin 2 SM domain	1	1860	2	5283	0.000538	0.000379	Q8WWM7	Q8WWM7,Q99700	over	0.580233	0.708021	0.5
PF14443	DBC1	1	1860	2	5283	0.000538	0.000379	Q8N163	Q8N163,Q8IX12	over	0.580233	0.708021	0.5
PF14492	Elongation Factor G, domain II	1	1860	2	5283	0.000538	0.000379	P13639	Q15029,P13639	over	0.580233	0.708021	0.5
PF14572	Phosphoribosyl synthetase-associated domain	1	1860	2	5283	0.000538	0.000379	O60256	O60256,Q14558	over	0.580233	0.708021	0.5
PF14799	FAM195 family	1	1860	2	5283	0.000538	0.000379	Q9BUT9	C9JLW8,Q9BUT9	over	0.580233	0.708021	0.5
PF15242	Family of FAM53	1	1860	2	5283	0.000538	0.000379	Q9NYF3	Q14153,Q9NYF3	over	0.580233	0.708021	0.5
PF15259	G-2 and S-phase expressed 1	1	1860	2	5283	0.000538	0.000379	Q9NYZ3	Q6PGN9,Q9NYZ3	over	0.580233	0.708021	0.5
PF15262	Domain of unknown function (DUF4592)	1	1860	2	5283	0.000538	0.000379	Q6NV74	Q6ZU35,Q6NV74	over	0.580233	0.708021	0.5
PF15273	NHS-like	1	1860	2	5283	0.000538	0.000379	Q5SYE7	Q5SYE7,Q6T4R5	over	0.580233	0.708021	0.5
PF15313	Hexamethylene bis-acetamide-inducible protein	1	1860	2	5283	0.000538	0.000379	O94992	Q96MH2,O94992	over	0.580233	0.708021	0.5
PF15337	Vascular protein family Vasculin-like 1	1	1860	2	5283	0.000538	0.000379	Q86WP2	Q9HC44,Q86WP2	over	0.580233	0.708021	0.5
PF15363	Domain of unknown function (DUF4596)	1	1860	2	5283	0.000538	0.000379	Q9H6K5	Q9UPP5,Q9H6K5	over	0.580233	0.708021	0.5
PF15386	Drosophila Tantalus-like	1	1860	2	5283	0.000538	0.000379	Q9BWN1	Q9BWN1,Q5THK1	over	0.580233	0.708021	0.5
PF15441	Rho guanine nucleotide exchange factor 5/35	1	1860	2	5283	0.000538	0.000379	Q12774	A5YM69,Q12774	over	0.580233	0.708021	0.5
PF15796	KELK-motif containing domain of MRCK Ser/Thr protein kinase	1	1860	2	5283	0.000538	0.000379	Q5VT25	Q5VT25,Q9Y5S2	over	0.580233	0.708021	0.5
PF15808	BCL-6 co-repressor, non-ankyrin-repeat region	1	1860	2	5283	0.000538	0.000379	Q6W2J9	Q6W2J9,Q5H9F3	over	0.580233	0.708021	0.5
PF15871	Junction-mediating and -regulatory protein	1	1860	2	5283	0.000538	0.000379	Q8N9B5	Q8N9B5,Q8TF30	over	0.580233	0.708021	0.5
PF15920	N-terminal of Junction-mediating and WASP homolog-associated	1	1860	2	5283	0.000538	0.000379	Q8N9B5	Q8N9B5,Q8TF30	over	0.580233	0.708021	0.5
PF15949	Domain of unknown function (DUF4757)	1	1860	2	5283	0.000538	0.000379	Q8WWI1	Q9UPQ0,Q8WWI1	over	0.580233	0.708021	0.5
PF16017	BTB/POZ domain	1	1860	2	5283	0.000538	0.000379	Q7Z5Y7	Q7Z5Y7,Q9BSF8	over	0.580233	0.708021	0.5
PF16165	Ferlin C-terminus	1	1860	2	5283	0.000538	0.000379	Q9NZM1	A0AVI2,Q9NZM1	over	0.580233	0.708021	0.5
PF16174	Intracellular hyaluronan-binding protein 4 N-terminal	1	1860	2	5283	0.000538	0.000379	Q8NC51	Q5JVS0,Q8NC51	over	0.580233	0.708021	0.5
PF16190	Ubiquitin-activating enzyme E1 FCCH domain	1	1860	2	5283	0.000538	0.000379	P22314	P22314,A0AVT1	over	0.580233	0.708021	0.5
PF16191	Ubiquitin-activating enzyme E1 four-helix bundle	1	1860	2	5283	0.000538	0.000379	P22314	P22314,A0AVT1	over	0.580233	0.708021	0.5
PF16211	C-terminus of histone H2A	1	1860	2	5283	0.000538	0.000379	O75367	O75367,P16104	over	0.580233	0.708021	0.5
PF16279	Domain of unknown function (DUF4927)	1	1860	2	5283	0.000538	0.000379	Q9Y6Q9	Q9Y6Q9,Q15596	over	0.580233	0.708021	0.5
PF16381	Coatomer subunit gamma-1 C-terminal appendage platform	1	1860	2	5283	0.000538	0.000379	Q9Y678	Q9UBF2,Q9Y678	over	0.580233	0.708021	0.5
PF16546	Homodimerisation domain of SGTA	1	1860	2	5283	0.000538	0.000379	O43765	O43765,Q96EQ0	over	0.580233	0.708021	0.5
PF16553	BCORL-PCGF1-binding domain	1	1860	2	5283	0.000538	0.000379	Q6W2J9	Q6W2J9,Q5H9F3	over	0.580233	0.708021	0.5
PF16564	p55-binding region of Methyl-CpG-binding domain proteins MBD	1	1860	2	5283	0.000538	0.000379	Q9UBB5	O95983,Q9UBB5	over	0.580233	0.708021	0.5
PF16609	SH3-RhoGEF linking unstructured region	1	1860	2	5283	0.000538	0.000379	O75962	O75962,O60229	over	0.580233	0.708021	0.5
PF16629	Armadillo-associated region on APC	1	1860	2	5283	0.000538	0.000379	P25054	O95996,P25054	over	0.580233	0.708021	0.5
PF16674	N-terminal of ubiquitin carboxyl-terminal hydrolase 37	1	1860	2	5283	0.000538	0.000379	Q86T82	Q86T82,Q9HBJ7	over	0.580233	0.708021	0.5
PF16689	Coiled-coil N-terminus of APC, dimerisation domain	1	1860	2	5283	0.000538	0.000379	P25054	O95996,P25054	over	0.580233	0.708021	0.5
PF16739	Caspase recruitment domain	1	1860	2	5283	0.000538	0.000379	Q7Z434	Q9BYX4,Q7Z434	over	0.580233	0.708021	0.5
PF16741	mRNA-decapping enzyme C-terminus	1	1860	2	5283	0.000538	0.000379	Q9NPI6	Q8IZD4,Q9NPI6	over	0.580233	0.708021	0.5
PF17047	Synaptotagmin-like mitochondrial-lipid-binding domain	1	1860	2	5283	0.000538	0.000379	A0FGR8	Q9BSJ8,A0FGR8	over	0.580233	0.708021	0.5
PF17219	Yaf2/RYBP C-terminal binding motif	1	1860	2	5283	0.000538	0.000379	Q8N488	Q8N488,Q8IY57	over	0.580233	0.708021	0.5
PF17229	Region of unknown function (DUF5303)	1	1860	2	5283	0.000538	0.000379	Q96Q15	Q6P435,Q96Q15	over	0.580233	0.708021	0.5
PF01426	BAH domain	4	1860	11	5283	0.002151	0.002082	Q86U86, Q9NR48, O15417, Q13415	O94776,Q86U86,Q9BTC8,Q9P2R6,Q13330,Q9NR48,Q13415,P26358,Q9P281,O15417,Q8TBE0	over	0.580323	0.708021	0.363636
PF02373	JmjC domain, hydroxylase	5	1860	14	5283	0.002688	0.00265	Q7LBC6, Q9Y2K7, Q15652, P29375, O75151	O15550,Q92833,P41229,O94953,O75164,Q9UGL1,O75151,Q9Y2K7,Q7LBC6,Q9UPP1,P29375,Q6NYC1,Q15652,Q9Y4C1	over	0.583878	0.711822	0.357143
PF00632	HECT-domain (ubiquitin-transferase)	6	1860	17	5283	0.003226	0.003218	Q7Z6Z7, Q14669, Q15751, Q96PU5, Q9ULT8, O95714	Q7Z6Z7,Q05086,Q9Y4D8,P46934,Q15751,O95071,Q8IYU2,Q9H0M0,O95714,Q9ULT8,Q7Z3V4,Q9P2P5,O15033,Q14669,Q96PU5,Q96J02,O00308	over	0.587559	0.71577	0.352941
PF00788	Ras association (RalGDS/AF-6) domain	7	1860	20	5283	0.003763	0.003786	Q96P48, Q13671, P55196, Q13459, Q8TEU7, Q70E73, Q02833	Q9Y4G8,Q14451,Q70E73,Q7Z736,Q13459,Q13322,Q9HD67,Q8TEU7,Q8WYP3,O15211,Q9NS23,Q02833,Q13671,P55196,Q96P48,Q6ZTQ3,Q96L92,B2RTY4,Q8WWN8,Q3MIN7	under	0.591235	0.719166	0.35
PF13855	Leucine rich repeat	7	1860	20	5283	0.003763	0.003786	O75427, Q14160, Q13045, Q96RT1, Q6UXM1, Q8N1G4, Q9BTT6	Q9Y2L9,O60603,Q13045,Q8N7C0,Q96II8,Q9P244,O60346,Q6PJG9,Q9Y4C4,Q14160,Q96RT1,Q8N1G4,Q6UXM1,Q13641,Q7L1W4,Q96AG4,Q5R3F8,O75427,Q8IWT6,Q9BTT6	under	0.591235	0.719166	0.35
PF00017	SH2 domain	14	1860	41	5283	0.007527	0.007761	Q68CZ2, P51692, O75815, Q8IZW8, P12931, P78314, Q9BRG2, O00459, P16333, P42684, Q9HBL0, O14544, P29350, P19174	Q68CZ2,P20936,P46108,Q14451,Q92835,P19174,Q96JZ2,Q9BRG2,P42684,Q13322,P51692,P46109,P42229,O43639,P40763,Q9HBL0,P00519,O15357,P42685,P06241,P52735,P16333,Q06124,P42224,Q9UN19,Q9NP31,P07332,O14492,P29350,P12931,O00459,P78314,Q9H788,O75815,Q9NRF2,Q15464,P29353,P16591,P07948,O14544,Q8IZW8	under	0.614717	0.747167	0.341463
PF09379	FERM N-terminal domain	7	1860	21	5283	0.003763	0.003975	P26045, Q15678, Q9H4G0, Q16825, Q12923, Q96NE9, P11171	O43491,Q9Y4G6,Q9Y4F1,Q9Y2L6,P11171,P26045,Q16825,Q7Z6J6,Q9HCS5,Q9Y490,Q15678,Q12923,P15311,Q9P2Q2,A2A2Y4,Q6ZUT3,O94887,Q9H4G0,Q96NE9,P26038,Q9HCM4	under	0.651076	0.790766	0.333333
PF00240	Ubiquitin family	6	1860	18	5283	0.003226	0.003407	Q5TDH0, Q9BVT8, P54725, P54727, Q71RG4, Q96T88	Q96T88,P54725,Q15459,Q9HAC8,Q9NRR5,Q9UMX0,Q9NZJ4,Q96PU4,Q96S82,P11441,P46379,P54727,Q9BVT8,Q99933,Q5TDH0,Q9BSE4,P62979,Q71RG4	under	0.652178	0.791512	0.333333
PF07714	Protein tyrosine kinase	14	1860	42	5283	0.007527	0.00795	P00533, Q9NYL2, Q5TCX8, P12931, P30530, P08069, P29317, Q14289, P04626, P21709, P42684, Q9UHY1, Q13470, Q8IVT5	P53667,P42684,Q8IVT5,O43353,Q13546,P10398,P21860,P00519,Q9NYL2,P08069,P42685,P21709,Q04912,P06241,P29323,Q06418,P29317,P30530,O43318,P00533,P54760,Q14289,Q05397,P07332,Q8IWU2,P15056,P12931,P53671,P04626,P08581,Q9UHY1,Q12852,Q16584,P04049,Q07912,P37173,P16591,Q13470,Q15569,P07948,Q5TCX8,Q96S53	under	0.65671	0.796414	0.333333
PF07690	Major Facilitator Superfamily	4	1860	12	5283	0.002151	0.002271	O15427, P53985, Q8TF71, P36021	O60669,Q7L0J3,Q9Y5Y0,P53985,Q5TF39,Q8TF71,Q96NT5,P36021,O15427,Q8IVW8,Q9H2V7,Q9NRA2	under	0.659154	0.79878	0.333333
PF00564	PB1 domain	3	1860	9	5283	0.001613	0.001704	Q13501, Q9Y2U5, Q99759	Q9NPB6,Q99759,P41743,Q9BYG5,Q92734,Q14596,Q9Y2U5,Q13501,Q9BYG4	under	0.667713	0.802422	0.333333
PF00610	Domain found in Dishevelled, Egl-10, and Pleckstrin (DEP)	3	1860	9	5283	0.001613	0.001704	O75140, Q9NYT0, Q8TCU6	O95398,Q8TCU6,Q9NYT0,O75140,Q9Y2I7,O14640,O14641,Q5TB30,Q8WUY9	under	0.667713	0.802422	0.333333
PF01602	Adaptin N terminal region	3	1860	9	5283	0.001613	0.001704	O95782, O14617, Q9Y678	O00203,O94973,O14617,P63010,Q9UBF2,Q9Y678,O95782,Q9UPM8,Q13367	under	0.667713	0.802422	0.333333
PF02148	Zn-finger in ubiquitin-hydrolases and other protein	3	1860	9	5283	0.001613	0.001704	Q9Y5T5, P45974, Q9Y2K6	Q9UBN7,Q8TEY7,Q9Y2K6,Q53GS9,Q9UPT9,P45974,Q7Z569,Q9Y5T5,Q70EL2	under	0.667713	0.802422	0.333333
PF02984	Cyclin, C-terminal domain	3	1860	9	5283	0.001613	0.001704	Q9UK58, P22674, P24864	O96020,Q96S94,O75909,O95067,Q8WWL7,Q9UK58,P24864,P22674,P30279	under	0.667713	0.802422	0.333333
PF03165	MH1 domain	3	1860	9	5283	0.001613	0.001704	P08651, Q14938, Q12857	P84022,P08651,Q12857,Q14938,O15198,Q15796,Q99717,O00712,Q15797	under	0.667713	0.802422	0.333333
PF13589	Histidine kinase-, DNA gyrase B-, and HSP90-like ATPase	3	1860	9	5283	0.001613	0.001704	P54277, P40692, Q9Y6X9	P54277,P40692,Q12931,Q14149,P54278,Q8TE76,Q86VD1,A6NHR9,Q9Y6X9	under	0.667713	0.802422	0.333333
PF14580	Leucine-rich repeat	3	1860	9	5283	0.001613	0.001704	P09661, Q8IW35, O95626	Q15435,Q5QJ74,Q9H2I8,Q7Z7A1,O95626,Q8IW35,Q92688,Q9P209,P09661	under	0.667713	0.802422	0.333333
PF00002	7 transmembrane receptor (Secretin family)	2	1860	6	5283	0.001075	0.001136	Q9NYQ6, Q9HCU4	Q9NYQ6,P48960,Q9HCU4,Q14246,Q9Y653,Q86SQ4	under	0.684926	0.802422	0.333333
PF00022	Actin	2	1860	6	5283	0.001075	0.001136	P63261, P61158	O96019,P61158,P62736,P63261,Q9H981,P60709	under	0.684926	0.802422	0.333333
PF00481	Protein phosphatase 2C	2	1860	6	5283	0.001075	0.001136	Q15750, O15355	O60346,Q5JR12,Q9ULR3,Q15750,O15355,Q9H0C8	under	0.684926	0.802422	0.333333
PF00520	Ion transport protein	2	1860	6	5283	0.001075	0.001136	Q14573, Q14571	Q12809,Q14571,Q14643,Q96QT4,Q14573,P35499	under	0.684926	0.802422	0.333333
PF00568	WH1 domain	2	1860	6	5283	0.001075	0.001136	P50552, Q7Z699	Q9NSC5,Q8N8S7,Q9UI08,Q7Z699,P50552,Q7Z698	under	0.684926	0.802422	0.333333
PF00646	F-box domain	2	1860	6	5283	0.001075	0.001136	Q8NHM5, Q9Y2K7	Q8NHM5,Q9Y2K7,Q6PCT2,Q9UKT5,Q6PIJ6,Q9NVF7	under	0.684926	0.802422	0.333333
PF00888	Cullin family	2	1860	6	5283	0.001075	0.001136	Q14999, Q13620	Q13620,Q93034,Q13619,Q9UJX6,Q14999,Q8IWT3	under	0.684926	0.802422	0.333333
PF01749	Importin beta binding domain	2	1860	6	5283	0.001075	0.001136	O00505, P52292	P52294,P52292,O15131,O60684,O00505,O00629	under	0.684926	0.802422	0.333333
PF01805	Surp module	2	1860	6	5283	0.001075	0.001136	O15042, Q8IWX8	Q15459,Q8IWX8,Q8IWZ8,Q12872,Q8IX01,O15042	under	0.684926	0.802422	0.333333
PF01825	GPCR proteolysis site, GPS, motif	2	1860	6	5283	0.001075	0.001136	Q9NYQ6, Q9HCU4	Q9NYQ6,P48960,Q9HCU4,Q14246,Q9Y653,Q86SQ4	under	0.684926	0.802422	0.333333
PF01909	Nucleotidyltransferase domain	2	1860	6	5283	0.001075	0.001136	P51003, Q8NDF8	Q5XG87,Q5TAX3,Q5VYS8,P51003,Q9BWT3,Q8NDF8	under	0.684926	0.802422	0.333333
PF02257	RFX DNA-binding domain	2	1860	6	5283	0.001075	0.001136	Q68CP9, Q2KHR2	P48378,P48382,P48380,Q68CP9,Q2KHR2,P22670	under	0.684926	0.802422	0.333333
PF03810	Importin-beta N-terminal domain	2	1860	6	5283	0.001075	0.001136	Q96QU8, O14980	P55060,O14980,Q14974,Q96QU8,Q92973,Q9UI26	under	0.684926	0.802422	0.333333
PF04826	Armadillo-like	2	1860	6	5283	0.001075	0.001136	Q9UH62, Q96D09	Q5H9R4,Q7L311,Q8N2F6,Q9UH62,Q96D09,Q5JY77	under	0.684926	0.802422	0.333333
PF08726	Ca2+ insensitive EF hand	2	1860	6	5283	0.001075	0.001136	P35609, Q08043	P12814,Q13813,O43707,P35609,P02549,Q08043	under	0.684926	0.802422	0.333333
PF14598	PAS domain	2	1860	6	5283	0.001075	0.001136	Q9Y6Q9, O15516	Q9Y6Q9,O15516,Q15788,Q15596,P27540,Q8WYA1	under	0.684926	0.802422	0.333333
PF16186	Atypical Arm repeat	2	1860	6	5283	0.001075	0.001136	O00505, P52292	P52294,P52292,O15131,O60684,O00505,O00629	under	0.684926	0.802422	0.333333
PF00373	FERM central domain	10	1860	31	5283	0.005376	0.005868	P26045, Q15678, Q96AC1, Q9H4G0, Q14289, Q16825, Q9BZ68, Q12923, Q96NE9, P11171	O43491,Q9Y4G6,Q9Y4F1,Q9Y2L6,P11171,Q96AC1,Q7Z736,P26045,Q16825,Q7Z6J6,Q9HCS5,Q9Y490,Q15678,Q9HD67,Q9BQL6,Q12923,P15311,Q9P2Q2,A2A2Y4,Q6ZUT3,Q9ULM0,O94887,Q9H4G0,Q96NE9,Q14289,P26038,Q05397,Q9BZ68,Q8IVE3,Q9HCM4,Q9BZ67	under	0.698035	0.802422	0.322581
PF00134	Cyclin, N-terminal domain	5	1860	16	5283	0.002688	0.003029	Q9UK58, P22674, Q8N7R7, P24864, O60563	Q8TDN4,O96020,O60583,Q96S94,O75909,O95067,Q8WWL7,Q8N7R7,O60563,Q9UK58,Q9BTV7,Q8ND76,P24864,P51946,P22674,P30279	under	0.717048	0.802422	0.3125
PF13445	RING-type zinc-finger	4	1860	13	5283	0.002151	0.002461	Q9UJV3, Q9C040, O15344, Q9UPN9	Q9C040,Q14258,O15344,Q6Q0C0,Q9C035,O75382,Q9UJV3,Q9UPN9,Q5TC82,O60858,Q9BRZ2,Q13049,Q9HBD1	under	0.727252	0.802422	0.307692
PF13927	Immunoglobulin domain	4	1860	13	5283	0.002151	0.002461	P30530, Q15223, Q96NY8, Q6UXM1	Q9NPH3,P20273,Q92859,O75147,Q8NFZ8,Q5ZPR3,P30530,P35613,P50895,Q15223,Q6UXM1,Q9Y624,Q96NY8	under	0.727252	0.802422	0.307692
PF00040	Fibronectin type II domain	1	1860	3	5283	0.000538	0.000568	P11717	O60449,Q9UBV2,P11717	under	0.728078	0.802422	0.333333
PF00043	Glutathione S-transferase, C-terminal domain	1	1860	3	5283	0.000538	0.000568	P07814	P07814,P26640,P56192	under	0.728078	0.802422	0.333333
PF00133	tRNA synthetases class I (I, L, M and V)	1	1860	3	5283	0.000538	0.000568	P41252	Q9P2J5,P41252,P26640	under	0.728078	0.802422	0.333333
PF00136	DNA polymerase family B	1	1860	3	5283	0.000538	0.000568	P09884	O60673,Q07864,P09884	under	0.728078	0.802422	0.333333
PF00378	Enoyl-CoA hydratase/isomerase	1	1860	3	5283	0.000538	0.000568	O75521	O75521,P40939,Q9Y232	under	0.728078	0.802422	0.333333
PF00613	Phosphoinositide 3-kinase family, accessory domain (PIK domain)	1	1860	3	5283	0.000538	0.000568	P42356	P42356,O00443,O00750	under	0.728078	0.802422	0.333333
PF00631	GGL domain	1	1860	3	5283	0.000538	0.000568	P63218	P50151,P63218,Q9UBI6	under	0.728078	0.802422	0.333333
PF00653	Inhibitor of Apoptosis domain	1	1860	3	5283	0.000538	0.000568	Q13490	Q13490,P98170,Q9NR09	under	0.728078	0.802422	0.333333
PF00654	Voltage gated chloride channel	1	1860	3	5283	0.000538	0.000568	P51790	P51798,P51790,P51788	under	0.728078	0.802422	0.333333
PF00676	Dehydrogenase E1 component	1	1860	3	5283	0.000538	0.000568	P12694	P29803,P08559,P12694	under	0.728078	0.802422	0.333333
PF00723	Glycosyl hydrolases family 15	1	1860	3	5283	0.000538	0.000568	Q93100	P46019,Q93100,P46020	under	0.728078	0.802422	0.333333
PF00779	BTK motif	1	1860	3	5283	0.000538	0.000568	O43374	O43374,Q15283,Q14644	under	0.728078	0.802422	0.333333
PF00962	Adenosine/AMP deaminase	1	1860	3	5283	0.000538	0.000568	P00813	P00813,Q01433,Q01432	under	0.728078	0.802422	0.333333
PF01034	Syndecan domain	1	1860	3	5283	0.000538	0.000568	P31431	Q9P2S2,P31431,P18827	under	0.728078	0.802422	0.333333
PF01068	ATP dependent DNA ligase domain	1	1860	3	5283	0.000538	0.000568	P18858	P49916,P18858,P49917	under	0.728078	0.802422	0.333333
PF01101	HMG14 and HMG17	1	1860	3	5283	0.000538	0.000568	P05114	P05114,Q15651,O00479	under	0.728078	0.802422	0.333333
PF01163	RIO1 family	1	1860	3	5283	0.000538	0.000568	Q9BVS4	Q9BRS2,Q9BVS4,O14730	under	0.728078	0.802422	0.333333
PF01391	Collagen triple helix repeat (20 copies)	1	1860	3	5283	0.000538	0.000568	Q9UMD9	Q6ZMJ2,P13942,Q9UMD9	under	0.728078	0.802422	0.333333
PF01494	FAD binding domain	1	1860	3	5283	0.000538	0.000568	Q7RTP6	Q7RTP6,O94851,Q8TDZ2	under	0.728078	0.802422	0.333333
PF01504	Phosphatidylinositol-4-phosphate 5-Kinase	1	1860	3	5283	0.000538	0.000568	A2A3N6	P78356,A2A3N6,Q9Y2I7	under	0.728078	0.802422	0.333333
PF01603	Protein phosphatase 2A regulatory B subunit (B56 family)	1	1860	3	5283	0.000538	0.000568	Q15172	Q14738,Q15172,Q16537	under	0.728078	0.802422	0.333333
PF01661	Macro domain	1	1860	3	5283	0.000538	0.000568	O75367	Q9Y530,O75367,Q460N5	under	0.728078	0.802422	0.333333
PF01694	Rhomboid family	1	1860	3	5283	0.000538	0.000568	Q6PJF5	Q6PJF5,Q96CC6,Q8TEB9	under	0.728078	0.802422	0.333333
PF01728	FtsJ-like methyltransferase	1	1860	3	5283	0.000538	0.000568	Q8N1G2	Q8N1G2,Q8IY81,Q9UET6	under	0.728078	0.802422	0.333333
PF02179	BAG domain	1	1860	3	5283	0.000538	0.000568	O95817	O95817,Q99933,O95429	under	0.728078	0.802422	0.333333
PF02208	Sorbin homologous domain	1	1860	3	5283	0.000538	0.000568	O94875	O60504,Q9BX66,O94875	under	0.728078	0.802422	0.333333
PF02262	CBL proto-oncogene N-terminal domain 1	1	1860	3	5283	0.000538	0.000568	P22681	P22681,Q9ULV8,Q13191	under	0.728078	0.802422	0.333333
PF02263	Guanylate-binding protein, N-terminal domain	1	1860	3	5283	0.000538	0.000568	Q6DD88	Q8WXF7,Q6DD88,Q8NHH9	under	0.728078	0.802422	0.333333
PF02732	ERCC4 domain	1	1860	3	5283	0.000538	0.000568	Q96AY2	Q96NY9,Q8IYD8,Q96AY2	under	0.728078	0.802422	0.333333
PF02761	CBL proto-oncogene N-terminus, EF hand-like domain	1	1860	3	5283	0.000538	0.000568	P22681	P22681,Q9ULV8,Q13191	under	0.728078	0.802422	0.333333
PF02762	CBL proto-oncogene N-terminus, SH2-like domain	1	1860	3	5283	0.000538	0.000568	P22681	P22681,Q9ULV8,Q13191	under	0.728078	0.802422	0.333333
PF03036	Perilipin family	1	1860	3	5283	0.000538	0.000568	O60664	Q96Q06,O60664,Q00G26	under	0.728078	0.802422	0.333333
PF03097	BRO1-like domain	1	1860	3	5283	0.000538	0.000568	Q8IUC4	Q8WUM4,Q8IUC4,Q9H3S7	under	0.728078	0.802422	0.333333
PF03104	DNA polymerase family B, exonuclease domain	1	1860	3	5283	0.000538	0.000568	P09884	O60673,Q07864,P09884	under	0.728078	0.802422	0.333333
PF03281	Mab-21 protein	1	1860	3	5283	0.000538	0.000568	Q8IYB1	Q9NQG6,Q8N9M5,Q8IYB1	under	0.728078	0.802422	0.333333
PF03285	Paralemmin	1	1860	3	5283	0.000538	0.000568	Q8IXS6	O75781,Q8IXS6,Q9NP74	under	0.728078	0.802422	0.333333
PF03909	BSD domain	1	1860	3	5283	0.000538	0.000568	Q96A49	P32780,Q96A49,Q9NW68	under	0.728078	0.802422	0.333333
PF03920	Groucho/TLE N-terminal Q-rich domain	1	1860	3	5283	0.000538	0.000568	Q04726	Q04724,Q04726,Q04727	under	0.728078	0.802422	0.333333
PF04003	Dip2/Utp12 Family	1	1860	3	5283	0.000538	0.000568	Q15061	Q15269,Q9UNX4,Q15061	under	0.728078	0.802422	0.333333
PF04144	SCAMP family	1	1860	3	5283	0.000538	0.000568	O15127	O14828,O15127,O15126	under	0.728078	0.802422	0.333333
PF04201	Tumour protein D52 family	1	1860	3	5283	0.000538	0.000568	O43399	P55327,O43399,Q16890	under	0.728078	0.802422	0.333333
PF04675	DNA ligase N terminus	1	1860	3	5283	0.000538	0.000568	P18858	P49916,P18858,P49917	under	0.728078	0.802422	0.333333
PF04679	ATP dependent DNA ligase C terminal region	1	1860	3	5283	0.000538	0.000568	P18858	P49916,P18858,P49917	under	0.728078	0.802422	0.333333
PF04988	A-kinase anchoring protein 95 (AKAP95)	1	1860	3	5283	0.000538	0.000568	Q9ULX6	Q5BKZ1,Q9ULX6,O43823	under	0.728078	0.802422	0.333333
PF05699	hAT family C-terminal dimerisation region	1	1860	3	5283	0.000538	0.000568	O75132	Q5SVZ6,O43422,O75132	under	0.728078	0.802422	0.333333
PF06017	Unconventional myosin tail, actin- and lipid-binding	1	1860	3	5283	0.000538	0.000568	O94832	Q12965,O94832,O00159	under	0.728078	0.802422	0.333333
PF06464	DMAP1-binding Domain	1	1860	3	5283	0.000538	0.000568	Q9P265	P26358,Q14689,Q9P265	under	0.728078	0.802422	0.333333
PF07469	Domain of unknown function (DUF1518)	1	1860	3	5283	0.000538	0.000568	Q9Y6Q9	Q9Y6Q9,Q15788,Q15596	under	0.728078	0.802422	0.333333
PF07646	Kelch motif	1	1860	3	5283	0.000538	0.000568	Q8TBB5	Q6P3S6,Q8TBB5,Q7Z6M1	under	0.728078	0.802422	0.333333
PF07728	AAA domain (dynein-related subfamily)	1	1860	3	5283	0.000538	0.000568	Q9NU22	Q14204,Q9C0G6,Q9NU22	under	0.728078	0.802422	0.333333
PF07974	EGF-like domain	1	1860	3	5283	0.000538	0.000568	P16144	Q9P0K1,P22105,P16144	under	0.728078	0.802422	0.333333
PF08080	RNPHF zinc finger	1	1860	3	5283	0.000538	0.000568	P55795	P55795,P31943,P52597	under	0.728078	0.802422	0.333333
PF08264	Anticodon-binding domain of tRNA	1	1860	3	5283	0.000538	0.000568	P41252	Q9P2J5,P41252,P26640	under	0.728078	0.802422	0.333333
PF08266	Cadherin-like	1	1860	3	5283	0.000538	0.000568	Q08174	Q9Y5E9,Q08174,O60245	under	0.728078	0.802422	0.333333
PF08366	LLGL2	1	1860	3	5283	0.000538	0.000568	Q5T5C0	Q5T5C0,Q15334,Q6P1M3	under	0.728078	0.802422	0.333333
PF08429	PLU-1-like protein	1	1860	3	5283	0.000538	0.000568	P29375	P41229,Q9UGL1,P29375	under	0.728078	0.802422	0.333333
PF08513	LisH	1	1860	3	5283	0.000538	0.000568	Q6VN20	Q6VN20,Q96S59,Q9BZK7	under	0.728078	0.802422	0.333333
PF08517	Ataxin-1 and HBP1 module (AXH)	1	1860	3	5283	0.000538	0.000568	O60381	P54253,O60381,P0C7T5	under	0.728078	0.802422	0.333333
PF08662	Eukaryotic translation initiation factor eIF2A	1	1860	3	5283	0.000538	0.000568	Q9BY44	Q96J01,P55884,Q9BY44	under	0.728078	0.802422	0.333333
PF08776	VASP tetramerisation domain	1	1860	3	5283	0.000538	0.000568	P50552	Q8N8S7,Q9UI08,P50552	under	0.728078	0.802422	0.333333
PF08815	Nuclear receptor coactivator	1	1860	3	5283	0.000538	0.000568	Q9Y6Q9	Q9Y6Q9,Q15788,Q15596	under	0.728078	0.802422	0.333333
PF08832	Steroid receptor coactivator	1	1860	3	5283	0.000538	0.000568	Q9Y6Q9	Q9Y6Q9,Q15788,Q15596	under	0.728078	0.802422	0.333333
PF08926	Domain of unknown function (DUF1908)	1	1860	3	5283	0.000538	0.000568	Q6P0Q8	O15021,O60307,Q6P0Q8	under	0.728078	0.802422	0.333333
PF09068	EF hand	1	1860	3	5283	0.000538	0.000568	P46939	O60941,P11532,P46939	under	0.728078	0.802422	0.333333
PF09069	EF-hand	1	1860	3	5283	0.000538	0.000568	P46939	O60941,P11532,P46939	under	0.728078	0.802422	0.333333
PF10197	N-terminal domain of CBF1 interacting co-repressor CIR	1	1860	3	5283	0.000538	0.000568	Q86X95	Q86X95,Q9NXE8,Q96BZ8	under	0.728078	0.802422	0.333333
PF10257	Retinoic acid induced 16-like protein	1	1860	3	5283	0.000538	0.000568	Q8N612	Q8N612,Q86V87,Q5W0V3	under	0.728078	0.802422	0.333333
PF10267	Predicted transmembrane and coiled-coil 2 protein	1	1860	3	5283	0.000538	0.000568	O94876	Q9ULS5,O94876,O75069	under	0.728078	0.802422	0.333333
PF10427	Argonaute hook	1	1860	3	5283	0.000538	0.000568	Q8NDV7	Q9UPQ9,Q8NDV7,Q9HCJ0	under	0.728078	0.802422	0.333333
PF10523	BEN domain	1	1860	3	5283	0.000538	0.000568	Q5T5X7	Q5T5X7,Q8N9N5,Q8NDZ0	under	0.728078	0.802422	0.333333
PF10540	Munc13 (mammalian uncoordinated) homology domain	1	1860	3	5283	0.000538	0.000568	O14795	O94812,O14795,Q70J99	under	0.728078	0.802422	0.333333
PF10557	Cullin protein neddylation domain	1	1860	3	5283	0.000538	0.000568	Q13620	Q13620,Q93034,Q13619	under	0.728078	0.802422	0.333333
PF10577	Uncharacterised protein family UPF0560	1	1860	3	5283	0.000538	0.000568	Q6P995	A8MVW0,Q5VUB5,Q6P995	under	0.728078	0.802422	0.333333
PF10607	CTLH/CRA C-terminal to LisH motif domain	1	1860	3	5283	0.000538	0.000568	Q6VN20	Q6VN20,Q96S59,Q7L5Y9	under	0.728078	0.802422	0.333333
PF11414	Adenomatous polyposis coli tumour suppressor protein	1	1860	3	5283	0.000538	0.000568	P25054	O95996,Q86UD0,P25054	under	0.728078	0.802422	0.333333
PF11851	Domain of unknown function (DUF3371)	1	1860	3	5283	0.000538	0.000568	O75030	O75030,P19532,P19484	under	0.728078	0.802422	0.333333
PF12075	KN motif	1	1860	3	5283	0.000538	0.000568	Q63ZY3	Q14678,Q63ZY3,Q5T7N3	under	0.728078	0.802422	0.333333
PF12240	Angiomotin C terminal	1	1860	3	5283	0.000538	0.000568	Q8IY63	Q4VCS5,Q9Y2J4,Q8IY63	under	0.728078	0.802422	0.333333
PF12661	Human growth factor-like EGF	1	1860	3	5283	0.000538	0.000568	Q9HCU4	Q9Y219,Q9HCU4,O00548	under	0.728078	0.802422	0.333333
PF12848	ABC transporter	1	1860	3	5283	0.000538	0.000568	Q8NE71	Q9UG63,Q9NUQ8,Q8NE71	under	0.728078	0.802422	0.333333
PF12884	Transducer of regulated CREB activity, N terminus	1	1860	3	5283	0.000538	0.000568	Q53ET0	Q6UUV9,Q53ET0,Q6UUV7	under	0.728078	0.802422	0.333333
PF12885	Transducer of regulated CREB activity middle domain	1	1860	3	5283	0.000538	0.000568	Q53ET0	Q6UUV9,Q53ET0,Q6UUV7	under	0.728078	0.802422	0.333333
PF12886	Transducer of regulated CREB activity, C terminus	1	1860	3	5283	0.000538	0.000568	Q53ET0	Q6UUV9,Q53ET0,Q6UUV7	under	0.728078	0.802422	0.333333
PF13374	Tetratricopeptide repeat	1	1860	3	5283	0.000538	0.000568	Q9H0B6	Q9NSK0,Q9H0B6,Q07866	under	0.728078	0.802422	0.333333
PF13519	von Willebrand factor type A domain	1	1860	3	5283	0.000538	0.000568	A2A3N6	A2A3N6,P55036,Q9UL03	under	0.728078	0.802422	0.333333
PF13837	Myb/SANT-like DNA-binding domain	1	1860	3	5283	0.000538	0.000568	Q63HK3	Q63HK3,Q6P1R3,Q8IWY8	under	0.728078	0.802422	0.333333
PF13892	DNA-binding domain	1	1860	3	5283	0.000538	0.000568	O60264	Q9ULG1,O60264,P28370	under	0.728078	0.802422	0.333333
PF13926	Domain of unknown function (DUF4211)	1	1860	3	5283	0.000538	0.000568	Q8N4S0	Q8N4S0,Q2KHR3,Q9ULL5	under	0.728078	0.802422	0.333333
PF14324	PINIT domain	1	1860	3	5283	0.000538	0.000568	O75925	O75925,Q9Y6X2,O75928	under	0.728078	0.802422	0.333333
PF14444	S1-like	1	1860	3	5283	0.000538	0.000568	Q8N163	Q8WUE5,Q8N163,Q8IX12	under	0.728078	0.802422	0.333333
PF15255	WASH complex subunit CAP-Z interacting, central region	1	1860	3	5283	0.000538	0.000568	Q641Q2	Q6JBY9,Q641Q2,Q9Y4E1	under	0.728078	0.802422	0.333333
PF15282	BMP-2-inducible protein kinase C-terminus	1	1860	3	5283	0.000538	0.000568	Q9NSY1	Q9NSY1,Q6ZSR9,Q5H9B9	under	0.728078	0.802422	0.333333
PF15388	Protein Family FAM117	1	1860	3	5283	0.000538	0.000568	Q6P1L5	Q9C073,Q6P1L5,Q86VQ1	under	0.728078	0.802422	0.333333
PF15477	Small acidic protein family	1	1860	3	5283	0.000538	0.000568	Q7L4I2	Q1ED39,O00193,Q7L4I2	under	0.728078	0.802422	0.333333
PF15663	Zinc-finger containing family	1	1860	3	5283	0.000538	0.000568	A0A1B0GTU1	A0A1B0GTU1,O95639,O75152	under	0.728078	0.802422	0.333333
PF15787	Domain of unknown function (DUF4704)	1	1860	3	5283	0.000538	0.000568	P50851	P50851,Q6ZNJ1,Q8IZQ1	under	0.728078	0.802422	0.333333
PF15951	MITF/TFEB/TFEC/TFE3 N-terminus	1	1860	3	5283	0.000538	0.000568	O75030	O75030,P19532,P19484	under	0.728078	0.802422	0.333333
PF16207	RAWUL domain RING finger- and WD40-associated ubiquitin-like	1	1860	3	5283	0.000538	0.000568	Q06587	Q06587,Q9BSM1,Q99496	under	0.728078	0.802422	0.333333
PF16566	Cell-cycle alteration and expression-elevated protein in tumour	1	1860	3	5283	0.000538	0.000568	Q5VT52	Q96P16,Q9NQG5,Q5VT52	under	0.728078	0.802422	0.333333
PF16608	TNRC6-PABC binding domain	1	1860	3	5283	0.000538	0.000568	Q8NDV7	Q9UPQ9,Q8NDV7,Q9HCJ0	under	0.728078	0.802422	0.333333
PF16665	Unstructured region on nuclear receptor coactivator protein	1	1860	3	5283	0.000538	0.000568	Q9Y6Q9	Q9Y6Q9,Q15788,Q15596	under	0.728078	0.802422	0.333333
PF16704	Rab binding domain	1	1860	3	5283	0.000538	0.000568	Q99666	Q7Z3J3,Q99666,Q8IWJ2	under	0.728078	0.802422	0.333333
PF16908	Vacuolar sorting-associated protein 13, N-terminal	1	1860	3	5283	0.000538	0.000568	Q5THJ4	Q96RL7,Q709C8,Q5THJ4	under	0.728078	0.802422	0.333333
PF16910	Repeating coiled region of VPS13	1	1860	3	5283	0.000538	0.000568	Q5THJ4	Q96RL7,Q709C8,Q5THJ4	under	0.728078	0.802422	0.333333
PF00618	RasGEF N-terminal motif	3	1860	10	5283	0.001613	0.001893	Q13905, Q8TEU7, Q07890	Q9Y4G8,O95398,Q76NI1,Q07890,Q8TEU7,O15211,Q13905,Q07889,Q3MIN7,Q92565	under	0.743087	0.81674	0.3
PF01344	Kelch motif	3	1860	10	5283	0.001613	0.001893	P51610, Q9Y6Y0, Q9P2J3	Q53GT1,Q9P2N7,P51610,Q9Y573,Q96PQ7,Q9P2J3,Q9UL63,Q7Z6M1,O94819,Q9Y6Y0	under	0.743087	0.81674	0.3
PF02181	Formin Homology 2 Domain	3	1860	10	5283	0.001613	0.001893	Q27J81, Q96PY5, Q9Y613	Q9Y613,O60610,Q9NSV4,O95466,Q9Y4D1,Q27J81,Q9C0D6,Q2V2M9,Q8IVF7,Q96PY5	under	0.743087	0.81674	0.3
PF13516	Leucine Rich repeat	3	1860	10	5283	0.001613	0.001893	Q5VZK9, O75864, Q6F5E8	O60346,O75864,Q5VZK9,Q6F5E8,Q96HA7,Q5JTW2,Q8N531,P46060,Q96IG2,P13489	under	0.743087	0.81674	0.3
PF00787	PX domain	8	1860	26	5283	0.004301	0.004921	Q9Y5X2, Q5TCZ1, Q8WV41, Q15036, Q5VWJ9, Q96S38, Q9Y2I1, Q53T59	Q5TGL8,O60493,A7KAX9,Q13393,Q9Y5W7,Q13596,Q96RF0,Q96S38,O14939,O00443,Q8WV41,Q8TEQ0,O60749,Q5VWJ9,Q92543,Q53T59,Q9Y343,Q96L92,Q9NRS6,O00750,P57768,Q9Y2I1,Q15036,Q9Y5X2,Q9UMY4,Q5TCZ1	under	0.748031	0.821616	0.307692
PF00160	Cyclophilin type peptidyl-prolyl cis-trans isomerase/CLD	2	1860	7	5283	0.001075	0.001325	P49792, Q13427	P49792,Q08752,P30414,Q8WUA2,Q13427,Q9Y3C6,P23284	under	0.769897	0.840511	0.285714
PF00501	AMP-binding enzyme	2	1860	7	5283	0.001075	0.001325	Q9P265, Q9NR19	Q9NR19,Q4L235,O95573,Q14689,Q5K4L6,Q9P265,O60488	under	0.769897	0.840511	0.285714
PF00899	ThiF family	2	1860	7	5283	0.001075	0.001325	P22314, Q9UBE0	O95396,Q9GZZ9,P22314,Q9UBT2,A0AVT1,Q8TBC4,Q9UBE0	under	0.769897	0.840511	0.285714
PF00989	PAS fold	2	1860	7	5283	0.001075	0.001325	Q9Y6Q9, O15516	Q9Y6Q9,O15516,Q15788,Q15596,P27540,Q8WYA1,O60658	under	0.769897	0.840511	0.285714
PF02020	eIF4-gamma/eIF5/eIF2-epsilon	2	1860	7	5283	0.001075	0.001325	P55010, Q04637	Q13144,Q04637,P78344,P55010,O43432,Q7L1Q6,Q9Y6E2	under	0.769897	0.840511	0.285714
PF06367	Diaphanous FH3 Domain	2	1860	7	5283	0.001075	0.001325	Q27J81, Q96PY5	O60610,Q9NSV4,O95466,Q9Y4D1,Q27J81,Q8IVF7,Q96PY5	under	0.769897	0.840511	0.285714
PF06371	Diaphanous GTPase-binding Domain	2	1860	7	5283	0.001075	0.001325	Q27J81, Q96PY5	O60610,Q9NSV4,O95466,Q9Y4D1,Q27J81,Q8IVF7,Q96PY5	under	0.769897	0.840511	0.285714
PF13765	SPRY-associated domain	2	1860	7	5283	0.001075	0.001325	O15344, O95361	Q14258,O15344,O95361,Q9UPQ4,Q8WV44,P19474,Q6ZMU5	under	0.769897	0.840511	0.285714
PF00069	Protein kinase domain	66	1860	200	5283	0.035484	0.037857	Q96SB4, Q16816, Q9H792, P49841, Q9Y243, O95835, Q9NYV4, O43683, Q13523, Q02156, Q8TD19, Q9Y2U5, P48730, O14578, Q86YV5, O14757, P46734, Q9UL54, Q96GX5, Q2M2I8, P45985, Q13153, Q96RG2, P49840, P17612, P49674, Q14004, Q9UEE5, Q05655, Q9H4A3, Q9Y6R4, Q15772, Q16513, O43293, Q00536, Q6P0Q8, Q9Y2K2, P51812, Q96S38, P19784, Q6DT37, Q13464, P28482, P49760, Q15418, Q8IV63, Q9BZL6, P27361, Q99759, O75962,…	Q16513,O14976,Q13188,Q6DT37,Q5VST9,Q5VT25,Q9Y4K4,Q9NRH2,O14936,Q9P0L2,P17252,Q9NQU5,Q15772,P57078,Q99759,O94768,P23443,Q9P289,Q9BXU1,Q9P2K8,O95747,P06493,P51957,Q12851,O75582,Q13627,Q96S38,Q8IW41,P41743,O15021,Q96L34,O43781,Q16816,P49840,Q8IV63,Q86UX6,O75962,Q13464,O14920,Q8WXR4,P36507,P31751,Q16512,Q9UL54,P57059,Q13555,P51812,Q05655,P25098,Q9NSY1,O14757,O75116,Q9Y5S2,Q9UEW8,O96017,O94804,Q9HAZ1,…	under	0.769906	0.840511	0.33
PF07679	Immunoglobulin I-set domain	5	1860	17	5283	0.002688	0.003218	Q8WX93, Q02297, Q15772, O75962, Q6UXM1	Q5VST9,Q15772,Q92859,Q02297,Q9P244,O75147,Q6PJG9,O75962,Q06418,P10586,Q0ZGT2,Q15262,O60229,Q6UXM1,Q8WX93,Q6PCB8,Q93033	under	0.771001	0.84114	0.294118
PF00035	Double-stranded RNA binding motif	4	1860	14	5283	0.002151	0.00265	Q12906, O75569, Q9NUL3, O95793	Q9NRR4,Q96SI9,Q08211,Q12906,Q9NUL3,O95793,Q9NS39,Q15633,P55265,P78563,O75569,Q8WYQ5,P19525,Q9NX74	under	0.784601	0.854825	0.285714
PF12894	Anaphase-promoting complex subunit 4 WD40 domain	4	1860	14	5283	0.002151	0.00265	Q8TEQ6, Q9UJX5, Q12834, Q9UM11	Q8NI36,Q9UNX4,P53621,Q9UJX5,Q96J01,Q12834,Q149M9,Q9UM11,O94967,Q9H6Y2,O75717,O43379,Q8TEQ6,Q9P2S5	under	0.784601	0.854825	0.285714
PF00010	Helix-loop-helix DNA-binding domain	6	1860	21	5283	0.003226	0.003975	Q99081, Q9HAP2, O15516, O14503, Q01664, O75030	O15516,P01106,Q15788,Q9HAP2,P27540,Q8IWI9,P61244,Q8WYA1,O75030,O14503,P19532,Q99081,Q01664,O43680,Q15853,Q14469,P36956,P19484,P15923,Q12772,Q9UH92	under	0.805118	0.874078	0.285714
PF00014	Kunitz/Bovine pancreatic trypsin inhibitor domain	1	1860	4	5283	0.000538	0.000757	P05067	Q06481,P05067,P48307,O43291	under	0.823869	0.874078	0.25
PF00020	TNFR/NGFR cysteine-rich region	1	1860	4	5283	0.000538	0.000757	O00220	P08138,O75509,O00220,P25445	under	0.823869	0.874078	0.25
PF00191	Annexin	1	1860	4	5283	0.000538	0.000757	A6NMY6	A6NMY6,P12429,P07355,P04083	under	0.823869	0.874078	0.25
PF00233	3'5'-cyclic nucleotide phosphodiesterase	1	1860	4	5283	0.000538	0.000757	Q08499	O76074,O60658,Q08499,Q01064	under	0.823869	0.874078	0.25
PF00458	WHEP-TRS domain	1	1860	4	5283	0.000538	0.000757	P07814	P07814,P41250,P56192,P23381	under	0.823869	0.874078	0.25
PF00587	tRNA synthetase class II core domain (G, H, P, S and T)	1	1860	4	5283	0.000538	0.000757	P07814	P07814,P26639,A2RTX5,P41250	under	0.823869	0.874078	0.25
PF00928	Adaptor complexes medium subunit family	1	1860	4	5283	0.000538	0.000757	Q9BXS5	P48444,Q96CW1,Q9Y6Q5,Q9BXS5	under	0.823869	0.874078	0.25
PF01017	STAT protein, all-alpha domain	1	1860	4	5283	0.000538	0.000757	P51692	P51692,P42229,P40763,P42224	under	0.823869	0.874078	0.25
PF01217	Clathrin adaptor complex small chain	1	1860	4	5283	0.000538	0.000757	Q9BXS5	P48444,Q96CW1,Q9Y6Q5,Q9BXS5	under	0.823869	0.874078	0.25
PF01436	NHL repeat	1	1860	4	5283	0.000538	0.000757	Q9C040	Q9C040,O75382,Q8NBF2,Q13049	under	0.823869	0.874078	0.25
PF01582	TIR domain	1	1860	4	5283	0.000538	0.000757	Q99836	O60603,Q9NPH3,Q99836,Q6IA17	under	0.823869	0.874078	0.25
PF02138	Beige/BEACH domain	1	1860	4	5283	0.000538	0.000757	P50851	P50851,Q99698,Q6ZNJ1,Q8IZQ1	under	0.823869	0.874078	0.25
PF02201	SWIB/MDM2 domain	1	1860	4	5283	0.000538	0.000757	Q92925	Q00987,O15151,Q6STE5,Q92925	under	0.823869	0.874078	0.25
PF02493	MORN repeat	1	1860	4	5283	0.000538	0.000757	Q9HDC5	Q9BR39,Q96Q42,Q60I27,Q9HDC5	under	0.823869	0.874078	0.25
PF02820	mbt repeat	1	1860	4	5283	0.000538	0.000757	Q969R5	Q9UHJ3,A8MW92,Q96JM7,Q969R5	under	0.823869	0.874078	0.25
PF02864	STAT protein, DNA binding domain	1	1860	4	5283	0.000538	0.000757	P51692	P51692,P42229,P40763,P42224	under	0.823869	0.874078	0.25
PF02865	STAT protein, protein interaction domain	1	1860	4	5283	0.000538	0.000757	P51692	P51692,P42229,P40763,P42224	under	0.823869	0.874078	0.25
PF02928	C5HC2 zinc finger	1	1860	4	5283	0.000538	0.000757	P29375	Q92833,P41229,Q9UGL1,P29375	under	0.823869	0.874078	0.25
PF03031	NLI interacting factor-like phosphatase	1	1860	4	5283	0.000538	0.000757	Q05D32	O95476,Q9Y5B0,O15194,Q05D32	under	0.823869	0.874078	0.25
PF03184	DDE superfamily endonuclease	1	1860	4	5283	0.000538	0.000757	Q7Z3K3	Q9Y4A0,O75564,P07199,Q7Z3K3	under	0.823869	0.874078	0.25
PF03221	Tc5 transposase DNA-binding domain	1	1860	4	5283	0.000538	0.000757	Q7Z3K3	Q9Y4A0,O75564,P07199,Q7Z3K3	under	0.823869	0.874078	0.25
PF03770	Inositol polyphosphate kinase	1	1860	4	5283	0.000538	0.000757	P27987	P23677,P27987,Q8NFU5,Q92551	under	0.823869	0.874078	0.25
PF04438	HIT zinc finger	1	1860	4	5283	0.000538	0.000757	Q9C086	Q9C086,Q15649,Q5T1V6,Q9NWK9	under	0.823869	0.874078	0.25
PF04516	CP2 transcription factor	1	1860	4	5283	0.000538	0.000757	Q6ISB3	Q9NZI6,Q6ISB3,Q9NZI5,Q9NZI7	under	0.823869	0.874078	0.25
PF06743	FAST kinase-like protein, subdomain 1	1	1860	4	5283	0.000538	0.000757	Q14296	Q7L8L6,Q969Z0,Q9NYY8,Q14296	under	0.823869	0.874078	0.25
PF07738	Sad1 / UNC-like C-terminal	1	1860	4	5283	0.000538	0.000757	Q9ULT8	Q9ULT8,Q9UBS9,O94901,Q9UH99	under	0.823869	0.874078	0.25
PF07810	TMC domain	1	1860	4	5283	0.000538	0.000757	Q6UXY8	Q6UXY8,Q7Z403,Q7Z402,Q7Z404	under	0.823869	0.874078	0.25
PF08368	FAST kinase-like protein, subdomain 2	1	1860	4	5283	0.000538	0.000757	Q14296	Q7L8L6,Q969Z0,Q9NYY8,Q14296	under	0.823869	0.874078	0.25
PF08373	RAP domain	1	1860	4	5283	0.000538	0.000757	Q14296	Q7L8L6,Q969Z0,Q9NYY8,Q14296	under	0.823869	0.874078	0.25
PF09279	Phosphoinositide-specific phospholipase C, efhand-like	1	1860	4	5283	0.000538	0.000757	Q01970	Q9NQ66,Q01970,Q4KWH8,O75038	under	0.823869	0.874078	0.25
PF09333	Autophagy-related protein C terminal domain	1	1860	4	5283	0.000538	0.000757	Q2TAZ0	Q96RL7,Q709C8,Q2TAZ0,Q96BY7	under	0.823869	0.874078	0.25
PF11976	Ubiquitin-2 like Rad60 SUMO-like	1	1860	4	5283	0.000538	0.000757	Q8NCF5	G2XKQ0,P55854,Q8NCF5,P63165	under	0.823869	0.874078	0.25
PF12202	Oxidative-stress-responsive kinase 1 C-terminal domain	1	1860	4	5283	0.000538	0.000757	Q9H4A3	O95747,Q9UEW8,Q9Y3S1,Q9H4A3	under	0.823869	0.874078	0.25
PF13365	Trypsin-like peptidase domain	1	1860	4	5283	0.000538	0.000757	Q96PZ2	Q2T9J0,Q6SJ93,O43464,Q96PZ2	under	0.823869	0.874078	0.25
PF13833	EF-hand domain pair	1	1860	4	5283	0.000538	0.000757	P24844	P17655,P07384,P24844,O43852	under	0.823869	0.874078	0.25
PF14447	Prokaryotic RING finger family 4	1	1860	4	5283	0.000538	0.000757	P22681	P22681,Q9ULV8,Q13191,Q8IYW5	under	0.823869	0.874078	0.25
PF14844	PH domain associated with Beige/BEACH	1	1860	4	5283	0.000538	0.000757	P50851	P50851,Q99698,Q6ZNJ1,Q8IZQ1	under	0.823869	0.874078	0.25
PF15409	Pleckstrin homology domain	1	1860	4	5283	0.000538	0.000757	Q9H4L5	Q9BZF2,Q9BXB5,Q9BZF3,Q9H4L5	under	0.823869	0.874078	0.25
PF16124	RecQ zinc-binding	1	1860	4	5283	0.000538	0.000757	O94762	Q14191,O94762,P54132,P46063	under	0.823869	0.874078	0.25
PF00041	Fibronectin type III domain	7	1860	25	5283	0.003763	0.004732	P30530, P29317, P16144, Q9Y2H6, O15344, P21709, P40189	Q92673,Q5VST9,O15344,P42702,P40189,Q92729,Q92859,Q9P244,P22105,O75445,Q6PJG9,P21709,P29323,Q06418,P29317,P30530,P54760,P10586,Q15262,Q99650,O60229,P23470,P16144,Q9Y2H6,Q53EP0	under	0.83264	0.879192	0.28
PF00085	Thioredoxin	2	1860	8	5283	0.001075	0.001514	Q9H3N1, Q9Y320	Q6ZRP7,P13667,P10599,O14530,Q9H3N1,P07237,O76003,Q9Y320	under	0.834119	0.879192	0.25
PF00118	TCP-1/cpn60 chaperonin family	2	1860	8	5283	0.001075	0.001514	P50991, P78371	P17987,Q9Y2I7,Q8TAM1,P49368,P78371,P50991,P50990,P10809	under	0.834119	0.879192	0.25
PF00227	Proteasome subunit	2	1860	8	5283	0.001075	0.001514	P28072, Q8TAA3	P40306,P25787,Q8TAA3,P28072,P25788,P28066,P25786,P25789	under	0.834119	0.879192	0.25
PF00538	linker histone H1 and H5 family	2	1860	8	5283	0.001075	0.001514	P16401, P16402	P16402,Q02539,Q5SSJ5,P16403,P10412,P07305,Q92522,P16401	under	0.834119	0.879192	0.25
PF00735	Septin	2	1860	8	5283	0.001075	0.001514	Q9P0V9, Q9UHD8	Q14141,Q15019,Q9NVA2,Q9P0V9,Q9UHD8,Q99719,Q92599,Q16181	under	0.834119	0.879192	0.25
PF01576	Myosin tail	2	1860	8	5283	0.001075	0.001514	Q92614, Q9P2M7	Q92614,Q7Z406,P35579,P35749,P35580,Q9Y623,Q9P2M7,Q96A19	under	0.834119	0.879192	0.25
PF05920	Homeobox KN domain	2	1860	8	5283	0.001075	0.001514	Q9BZI1, P78414	P55347,Q8IX15,O00470,O14770,Q9GZN2,P78414,Q9BZI1,P78415	under	0.834119	0.879192	0.25
PF08205	CD80-like C2-set immunoglobulin domain	2	1860	8	5283	0.001075	0.001514	Q15223, Q96NY8	P20273,Q8NFZ8,Q92692,P50895,P15151,Q15223,Q9NZQ7,Q96NY8	under	0.834119	0.879192	0.25
PF13857	Ankyrin repeats (many copies)	2	1860	8	5283	0.001075	0.001514	Q9P0K7, Q9ULT8	Q12955,Q92625,Q9P0K7,Q9H8Y5,Q9ULT8,Q9BXW6,Q5T7N3,Q6NXT1	under	0.834119	0.879192	0.25
PF00071	Ras family	10	1860	35	5283	0.005376	0.006625	Q96P47, Q3YEC7, P61006, Q9NRY4, P51159, Q13636, Q9UPQ3, Q13017, Q9BSW2, P11233	Q9NRY4,Q6IQ22,Q13637,P51151,Q96P47,Q9BZG1,Q8WUD1,Q92930,P61006,P60763,P61026,Q9ULC3,P62820,Q9UPQ3,P51153,P20337,P55040,Q9BSW2,Q9H0U4,Q13636,Q3YEC7,Q8IZ41,Q15907,P11233,Q13017,P62491,P61106,Q9NRW1,P20338,P51149,P62070,P20340,P62826,P51159,P08134	under	0.841961	0.88688	0.285714
PF13920	Zinc finger, C3HC4 type (RING finger)	6	1860	22	5283	0.003226	0.004164	Q14527, Q96GF1, O76050, O15541, Q13490, Q5U5Q3	Q13490,Q969K3,Q86YT6,Q00987,P98170,O76064,O15151,Q96AX9,O15541,Q14527,Q9UPQ4,O60291,Q5U5Q3,Q8NCN4,O60683,A1L020,O76050,Q86XN8,Q96GF1,Q5VTR2,Q96DX4,Q8WZ73	under	0.84253	0.886903	0.272727
PF00005	ABC transporter	3	1860	12	5283	0.001613	0.002271	Q8NE71, Q86UQ4, Q92887	Q9UG63,Q03518,P61221,Q9NUQ8,Q92887,Q9BZC7,P28288,P33527,Q86UQ4,Q8NE71,O15440,O15439	under	0.852446	0.895594	0.25
PF00179	Ubiquitin-conjugating enzyme	3	1860	12	5283	0.001613	0.002271	Q9Y385, Q9H832, Q9C0C9	O00762,Q9Y385,Q9H8T0,P61081,Q969T4,Q9NR09,P51965,Q7Z7E8,Q13404,Q9C0C9,Q96LR5,Q9H832	under	0.852446	0.895594	0.25
PF00640	Phosphotyrosine interaction domain (PTB/PID)	3	1860	12	5283	0.001613	0.002271	Q92870, O60343, P49757	Q92870,O60343,O75052,Q92625,P98082,Q9UKG1,Q9Y3P9,Q86TI0,O96018,P49757,P29353,Q9Y6R0	under	0.852446	0.895594	0.25
PF07647	SAM domain (Sterile alpha motif)	5	1860	19	5283	0.002688	0.003596	Q13586, Q9H3D4, Q86W92, Q13136, Q9P246	Q5K651,Q92625,Q9ULJ8,Q9H3D4,Q86XP1,Q8ND30,Q674X7,Q9Y3M8,O94885,O75335,Q16760,Q13586,Q86W92,Q8WWN8,O75145,Q13136,Q96QB1,Q9P246,Q9Y3Z3	under	0.854759	0.897441	0.263158
PF00023	Ankyrin repeat	4	1860	16	5283	0.002151	0.003029	Q9HCD6, O75179, Q9P0K7, Q6UB98	Q9Y283,Q9ULJ7,O75179,A6QL63,Q9P0K7,Q8NB46,Q9HCD6,Q9UPS8,P19838,Q6UB98,O15084,Q96NW4,P16157,Q5T7N3,Q9P2G1,Q6UB99	under	0.870158	0.911834	0.25
PF00612	IQ calmodulin-binding motif	4	1860	16	5283	0.002151	0.003029	Q9Y4I1, Q13459, O94832, Q8IZT6	Q9Y283,O94832,Q5VST9,Q9ULV0,O00159,Q13459,P46940,Q9HD67,Q86VI3,Q8WXR4,Q8IZT6,P35580,Q9Y4I1,B2RTY4,Q6IPM2,Q96JM4	under	0.870158	0.911834	0.25
PF01448	ELM2 domain	2	1860	9	5283	0.001075	0.001704	Q9UKL0, Q8N108	O94776,Q9BTC8,Q96PN7,Q9UKL0,Q9P2R6,Q13330,Q6PJG2,Q8IZ40,Q8N108	under	0.881664	0.911834	0.222222
PF07707	BTB And C-terminal Kelch	2	1860	9	5283	0.001075	0.001704	Q9Y6Y0, Q9P2J3	Q96Q07,Q53GT1,Q9P2N7,Q9Y573,Q96PQ7,Q9P2J3,Q9H0C5,Q9P203,Q9Y6Y0	under	0.881664	0.911834	0.222222
PF12171	Zinc-finger double-stranded RNA-binding	2	1860	9	5283	0.001075	0.001704	Q14966, O00488	Q969S3,Q9UHK0,Q9H3H1,Q14966,Q9NQV6,Q5F1R6,Q9UKJ3,O00488,Q9ULV3	under	0.881664	0.911834	0.222222
PF00651	BTB/POZ domain	11	1860	40	5283	0.005914	0.007571	O95365, Q9P2D0, Q8IY92, Q9Y6Y0, Q9ULJ3, Q9P2J3, Q8N680, Q9P1Z0, O15156, P52739, Q8NCP5	Q96JB3,Q8NAP3,O95365,P10074,A6QL63,Q96Q07,Q8IY92,Q8N961,O95625,Q53GT1,Q9NPC7,Q9P2N7,Q9HBE1,O14867,Q9H116,Q15916,P52739,Q9Y573,O15062,Q9Y2K1,Q8NCP5,Q13105,Q8N680,Q86UZ6,Q96C00,Q96PQ7,Q9P2J3,Q9H0C5,Q9P2D0,P41182,Q9P1Z0,Q9H5J0,Q9P203,Q9ULJ3,Q9HCK0,O94819,Q86T24,Q9Y6Y0,Q96BR9,O15156	under	0.884777	0.911834	0.275
PF00091	Tubulin/FtsZ family, GTPase domain	1	1860	5	5283	0.000538	0.000946	Q71U36	P07437,P68366,Q9BQE3,P23258,Q71U36	under	0.885927	0.911834	0.2
PF00092	von Willebrand factor type A domain	1	1860	5	5283	0.000538	0.000946	Q9UKK3	P17301,Q13349,Q9H6X2,P58335,Q9UKK3	under	0.885927	0.911834	0.2
PF00107	Zinc-binding dehydrogenase	1	1860	5	5283	0.000538	0.000946	P49327	Q99536,Q8N8N7,Q00796,P49327,P11766	under	0.885927	0.911834	0.2
PF00200	Disintegrin	1	1860	5	5283	0.000538	0.000946	P78536	Q9P0K1,Q13443,P78325,P78536,Q9H013	under	0.885927	0.911834	0.2
PF00467	KOW motif	1	1860	5	5283	0.000538	0.000946	O00267	P62701,O00267,P61254,Q9UNX3,Q92917	under	0.885927	0.911834	0.2
PF00664	ABC transporter transmembrane region	1	1860	5	5283	0.000538	0.000946	Q92887	Q03518,Q92887,P33527,O15440,O15439	under	0.885927	0.911834	0.2
PF00754	F5/8 type C domain	1	1860	5	5283	0.000538	0.000946	Q96PD2	Q96Q07,Q8N8Z6,O14786,Q9C0A0,Q96PD2	under	0.885927	0.911834	0.2
PF00784	MyTH4 domain	1	1860	5	5283	0.000538	0.000946	Q9C0H5	Q7Z736,Q9HD67,Q9ULM0,Q8IVE3,Q9C0H5	under	0.885927	0.911834	0.2
PF00790	VHS domain	1	1860	5	5283	0.000538	0.000946	Q6ZVM7	Q9NZ52,O75674,Q6ZVM7,Q9UJY4,O60784	under	0.885927	0.911834	0.2
PF00791	ZU5 domain	1	1860	5	5283	0.000538	0.000946	Q07157	Q12955,Q07157,Q9P0V3,P16157,Q6ZN28	under	0.885927	0.911834	0.2
PF01562	Reprolysin family propeptide	1	1860	5	5283	0.000538	0.000946	P78536	Q9P0K1,Q13443,P78325,P78536,Q9H013	under	0.885927	0.911834	0.2
PF01753	MYND finger	1	1860	5	5283	0.000538	0.000946	O75398	O94966,O75398,Q9GZT9,O43439,Q9H0C1	under	0.885927	0.911834	0.2
PF02209	Villin headpiece domain	1	1860	5	5283	0.000538	0.000946	O95425	Q08495,Q6H8Q1,O94929,O95425,O14639	under	0.885927	0.911834	0.2
PF02319	E2F/DP family winged-helix DNA-binding domain	1	1860	5	5283	0.000538	0.000946	Q96AV8	A0AVK6,Q16254,Q14188,Q14186,Q96AV8	under	0.885927	0.911834	0.2
PF02828	L27 domain	1	1860	5	5283	0.000538	0.000946	Q9NUP9	O14936,Q14168,Q8N3R9,Q9NUP9,Q5T2T1	under	0.885927	0.911834	0.2
PF02862	DDHD domain	1	1860	5	5283	0.000538	0.000946	Q9Y6Y8	Q9BZ72,Q9BZ71,O00562,Q9Y6Y8,Q8NEL9	under	0.885927	0.911834	0.2
PF02883	Adaptin C-terminal domain	1	1860	5	5283	0.000538	0.000946	O95782	Q9NZ52,O94973,P63010,O95782,Q9UJY4	under	0.885927	0.911834	0.2
PF03127	GAT domain	1	1860	5	5283	0.000538	0.000946	Q6ZVM7	Q9NZ52,O75674,Q6ZVM7,Q9UJY4,O60784	under	0.885927	0.911834	0.2
PF03129	Anticodon binding domain	1	1860	5	5283	0.000538	0.000946	P07814	P07814,P26639,P49590,A2RTX5,P41250	under	0.885927	0.911834	0.2
PF03134	TB2/DP1, HVA22 family	1	1860	5	5283	0.000538	0.000946	Q6NUK4	Q9H6H4,Q9BRK0,Q6NUK4,Q00765,Q9H902	under	0.885927	0.911834	0.2
PF03953	Tubulin C-terminal domain	1	1860	5	5283	0.000538	0.000946	Q71U36	P07437,P68366,Q9BQE3,P23258,Q71U36	under	0.885927	0.911834	0.2
PF07496	CW-type Zinc Finger	1	1860	5	5283	0.000538	0.000946	Q9Y6X9	Q8NB78,Q14149,Q8TE76,Q86VD1,Q9Y6X9	under	0.885927	0.911834	0.2
PF11717	RNA binding activity-knot of a chromodomain	1	1860	5	5283	0.000538	0.000946	Q4LE39	Q4LE39,Q8N5Y2,P29374,Q9H7Z6,Q92993	under	0.885927	0.911834	0.2
PF13415	Galactose oxidase, central domain	1	1860	5	5283	0.000538	0.000946	P51610	Q6P3S6,Q53GT1,P51610,Q9UL63,Q7Z6M1	under	0.885927	0.911834	0.2
PF16589	BRCT domain, a BRCA1 C-terminus domain	1	1860	5	5283	0.000538	0.000946	P18887	Q8NEM0,Q9UBZ9,O00541,Q9NYB0,P18887	under	0.885927	0.911834	0.2
PF00063	Myosin head (motor domain)	4	1860	17	5283	0.002151	0.003218	Q92614, Q9Y4I1, Q13459, O94832	Q12965,Q92614,O94832,Q7Z406,Q9ULV0,O00159,Q13459,P35579,Q9HD67,Q8WXR4,P35749,Q96H55,P35580,Q9Y4I1,Q9Y623,B2RTY4,Q9UM54	under	0.900668	0.92583	0.235294
PF07686	Immunoglobulin V-set domain	4	1860	17	5283	0.002151	0.003218	O95297, Q15223, Q96NY8, Q969P0	Q9H7M9,Q8NFZ8,Q9H6B4,Q5ZPR3,O60487,Q92692,O75054,P50895,P15151,P78310,Q15223,O95297,Q9NZQ7,Q9Y624,Q93033,Q96NY8,Q969P0	under	0.900668	0.92583	0.235294
PF00615	Regulator of G protein signaling domain	2	1860	10	5283	0.001075	0.001893	O15169, P49796	Q9Y5W7,P25098,O14924,P43250,P49796,P49795,O15169,O43566,P34947,O43572	under	0.916308	0.940116	0.2
PF00619	Caspase recruitment domain	2	1860	10	5283	0.001075	0.001893	Q13490, Q9BWT7	Q13490,O43353,P49662,O95999,P42575,P55211,Q9BXL6,Q9BXL7,Q9BX69,Q9BWT7	under	0.916308	0.940116	0.2
PF08736	FERM adjacent (FA)	2	1860	10	5283	0.001075	0.001893	Q9H4G0, P11171	O43491,Q9Y4F1,P11171,Q7Z6J6,Q9HCS5,A2A2Y4,Q6ZUT3,O94887,Q9H4G0,Q9HCM4	under	0.916308	0.940116	0.2
PF13424	Tetratricopeptide repeat	3	1860	14	5283	0.001613	0.00265	Q9H0B6, Q6P597, Q86TV6	P81274,Q13099,Q86TV6,Q9NSK0,O15294,Q7Z494,P31948,O14879,O75153,Q9H0B6,Q86YR5,Q13042,Q07866,Q6P597	under	0.918751	0.940652	0.214286
PF00400	WD domain, G-beta repeat	32	1860	109	5283	0.017204	0.020632	Q9NSI6, Q9NRG9, Q8TEQ6, Q13112, Q04726, Q9BQ67, Q9H2Y7, Q9BUR4, Q8WWQ0, Q32P44, Q5JSH3, Q15751, Q96JK2, Q9HC35, Q8TBY9, Q15061, Q13409, P63244, Q92466, Q9NW82, O43815, O75037, Q13033, Q16576, O43172, Q7Z4S6, P54198, Q5T5C0, Q8N122, Q12834, Q9NZJ0, Q9UM11	Q12770,Q9Y485,Q676U5,Q96EE3,O43172,Q9Y3F4,Q8TED0,P54198,Q8NI36,Q8N122,Q04724,O43815,Q6Q0C0,Q92466,Q15269,Q6RI45,Q9UNX4,P53621,O43660,Q5T5C0,O75037,Q13033,Q9Y297,Q15751,Q5TAQ9,Q9HC35,Q7Z4S6,Q8N157,Q12788,Q8TBZ3,P57081,Q09028,Q15334,Q5QP82,P57737,Q99973,A4D1P6,Q8IWA0,Q96J01,Q12834,Q9C0J8,Q04726,Q9BUR4,Q99570,Q9NW82,Q9Y263,Q9GZL7,Q149M9,Q8TDJ6,Q15061,Q99698,Q6P1M3,Q9UM11,O94967,Q9BQ67,Q8WWQ0,Q96KV7,…	under	0.919833	0.940652	0.293578
PF13499	EF-hand domain pair	4	1860	18	5283	0.002151	0.003407	Q9UPN3, Q06190, Q03001, Q9BSW2	Q03001,Q13813,P13796,Q9UPN3,P80303,P13797,A8K855,Q02818,Q9BSW2,Q96C19,P0DP24,Q06190,Q8IZ41,Q9NXG6,O15182,P41208,Q6NUK1,Q99653	under	0.924659	0.940652	0.222222
PF00431	CUB domain	1	1860	6	5283	0.000538	0.001136	Q96PD2	Q8N8Z6,Q9BYH1,O14786,Q86SQ4,Q96PD2,Q9Y561	under	0.926127	0.940652	0.166667
PF00535	Glycosyl transferase family 2	1	1860	6	5283	0.000538	0.001136	Q86SF2	Q9Y673,Q14435,Q10471,Q86SF2,Q67FW5,O60762	under	0.926127	0.940652	0.166667
PF01529	DHHC palmitoyltransferase	1	1860	6	5283	0.000538	0.001136	Q9C0B5	Q9NUE0,Q9H8X9,Q5W0Z9,Q9C0B5,Q9ULC8,Q8IYP9	under	0.926127	0.940652	0.166667
PF02188	GoLoco motif	1	1860	6	5283	0.000538	0.001136	P47736	P81274,O14924,P47736,O43566,Q86YR5,Q9Y4H4	under	0.926127	0.940652	0.166667
PF02207	Putative zinc finger in N-recognin (UBR box)	1	1860	6	5283	0.000538	0.001136	Q5T4S7	Q86XK2,Q8IWV8,Q5T4S7,Q6ZT12,Q8N806,Q8IWV7	under	0.926127	0.940652	0.166667
PF02375	jmjN domain	1	1860	6	5283	0.000538	0.001136	P29375	Q92833,P41229,O94953,O75164,Q9UGL1,P29375	under	0.926127	0.940652	0.166667
PF03357	Snf7	1	1860	6	5283	0.000538	0.001136	O43633	Q9UQN3,Q9NZZ3,Q8WUX9,Q9Y3E7,Q96CF2,O43633	under	0.926127	0.940652	0.166667
PF03828	Cid1 family poly A polymerase	1	1860	6	5283	0.000538	0.001136	Q8NDF8	Q5XG87,Q5TAX3,Q6PIY7,Q5VYS8,Q8NDF8,Q9H6E5	under	0.926127	0.940652	0.166667
PF05033	Pre-SET motif	1	1860	6	5283	0.000538	0.001136	Q96KQ7	Q9H5I1,Q15047,O43463,Q53H47,Q9H9B1,Q96KQ7	under	0.926127	0.940652	0.166667
PF05773	RWD domain	1	1860	6	5283	0.000538	0.001136	P57060	Q9UBS8,Q9P2K8,Q6P158,P57060,Q9P2X3,Q96BH1	under	0.926127	0.940652	0.166667
PF09336	Vps4 C terminal oligomerisation domain	1	1860	6	5283	0.000538	0.001136	Q9UN37	O75351,Q9UN37,P55072,O75449,Q9UBP0,Q6PIW4	under	0.926127	0.940652	0.166667
PF10584	Proteasome subunit A N-terminal signature	1	1860	6	5283	0.000538	0.001136	Q8TAA3	P25787,Q8TAA3,P25788,P28066,P25786,P25789	under	0.926127	0.940652	0.166667
PF13432	Tetratricopeptide repeat	1	1860	6	5283	0.000538	0.001136	Q6PD62	O15550,Q6PD62,Q12797,Q9H3U1,Q8IZP2,Q6PGP7	under	0.926127	0.940652	0.166667
PF00531	Death domain	3	1860	15	5283	0.001613	0.002839	Q00653, Q99836, O00220	Q12955,Q13546,P19838,P08138,Q00653,Q96FV9,Q13158,P16157,O75509,O00220,P53355,Q99836,P51617,O43187,P25445	under	0.940468	0.954204	0.2
PF06602	Myotubularin-like phosphatase domain	2	1860	11	5283	0.001075	0.002082	Q9Y217, Q13613	Q86WG5,Q9NYA4,Q13614,O95248,Q13615,Q9Y217,Q9NXD2,Q13496,Q13613,Q96QG7,Q9C0I1	under	0.941238	0.954204	0.181818
PF13894	C2H2-type zinc finger	2	1860	11	5283	0.001075	0.002082	Q9H9D4, Q6ZN55	Q96JB3,Q9H582,Q9HAH1,Q9H9D4,Q9HBE1,Q9H116,P56270,Q14119,Q13105,Q6ZN55,Q9H4Z2	under	0.941238	0.954204	0.181818
PF00270	DEAD/DEAH box helicase	11	1860	44	5283	0.005914	0.008329	Q8TDD1, O00571, P42285, Q9H6S0, Q86XP3, O60231, Q9UHI6, Q7Z478, P38919, O94762, Q8IX18	Q9BQ39,Q13838,Q14191,Q08211,O94762,Q9NR30,O60231,O75643,Q8N3C0,P38919,P54132,Q9UHI6,O00148,Q9H0S4,Q9H6S0,Q6P158,O75417,Q9GZR7,Q8NHQ9,Q15477,O43143,Q13206,Q92841,Q9BUQ8,Q8IX18,Q7L2E3,P17844,P42285,Q5T1V6,Q96GQ7,O94761,Q9UJV9,P46063,Q92499,P26196,Q8N8A6,Q7Z478,Q9NUU7,Q9NVP1,Q9Y2R4,Q86XP3,Q8TDD1,O00571,Q7L014	under	0.946579	0.959019	0.25
PF00571	CBS domain	1	1860	7	5283	0.000538	0.001325	P51790	P54619,Q9UGJ0,Q6P4Q7,P51798,P51790,P12268,Q8NE01	under	0.952165	0.964075	0.142857
PF00046	Homeobox domain	4	1860	20	5283	0.002151	0.003786	P39880, Q9NYD6, P14859, Q9UPW6	P78337,Q9H2P0,Q9UKY1,Q15911,P14859,Q9UPW6,P50219,Q96G23,P13378,Q9Y6X8,Q86UP3,Q9H4I2,Q6NT76,Q96A47,Q969G2,Q9UIU6,P40425,O43365,P39880,Q9NYD6	under	0.957629	0.968396	0.2
PF13912	C2H2-type zinc finger	4	1860	20	5283	0.002151	0.003786	Q9HCE3, Q92766, Q6ZN55, Q13029	Q9H609,O15015,P10074,Q13029,Q96PN7,O95625,Q9NPC7,Q9HBE1,Q6NUN9,Q9H116,Q7RTV3,Q92766,Q9HCE3,Q6ZN55,Q03112,Q9Y467,Q6DD87,Q8NHY6,Q9NW07,Q96LX8	under	0.957629	0.968396	0.2
PF12874	Zinc-finger of C2H2 type	2	1860	12	5283	0.001075	0.002271	Q6ZN55, P52739	Q96KR1,Q15911,P52739,Q569K4,Q9NQV6,Q9Y2D9,Q6ZN55,Q86UP3,Q9H6E5,Q01954,Q8IX07,Q9BY12	under	0.958996	0.969173	0.166667
PF00226	DnaJ domain	3	1860	17	5283	0.001613	0.003218	Q9H3Z4, Q99543, O75190	Q9NVM6,Q9UDY4,Q99543,Q8WXX5,O60884,Q13217,Q8TBM8,Q8WW22,Q9UGP8,P25685,Q96KC8,Q5F1R6,P31689,O75190,Q9H3Z4,O75061,Q96DA6	under	0.968699	0.977481	0.176471
PF01398	JAB1/Mov34/MPN/PAD-1 ubiquitin protease	1	1860	8	5283	0.000538	0.001514	Q5VVJ2	O00487,Q5VVJ2,Q92905,Q96FJ0,Q8N594,Q6P2Q9,O00303,O15372	under	0.969029	0.977481	0.125
PF16746	BAR domain of APPL family	1	1860	8	5283	0.000538	0.001514	A6NI28	O43150,O60890,Q9UKG1,A1A4S6,Q15057,Q9ULH1,A6NI28,Q9UNA1	under	0.969029	0.977481	0.125
PF13637	Ankyrin repeats (many copies)	2	1860	13	5283	0.001075	0.002461	Q9ULH0, Q8WXE0	Q8WXE0,Q12955,Q9ULJ7,Q6AI12,P57078,Q8NB46,Q8IYU2,Q96AX9,O15084,Q9ULH0,Q9H9B1,P16157,P53355	under	0.97154	0.979404	0.153846
PF00149	Calcineurin-like phosphoesterase	1	1860	9	5283	0.000538	0.001704	P49959	P21589,Q9UK59,P62140,P49959,P16298,Q9BRF8,P62136,P62714,P60510	under	0.979949	0.987267	0.111111
PF00001	7 transmembrane receptor (rhodopsin family)	1	1860	10	5283	0.000538	0.001893	P49019	P21731,Q8TDS4,P41231,P25106,P55085,P35367,P49019,Q92633,Q9UBY5,Q6U736	under	0.987021	0.991922	0.1
PF00581	Rhodanese-like domain	1	1860	10	5283	0.000538	0.001893	Q9BY84	Q9BY84,O95396,Q99956,P30307,P40818,P30305,Q9NUY8,Q5T7W7,Q9BYV8,Q16829	under	0.987021	0.991922	0.1
PF01399	PCI domain	1	1860	10	5283	0.000538	0.001893	B5ME19	P60228,O43242,Q14152,Q7L2H7,Q13098,O00231,Q9UBW8,Q9UNS2,B5ME19,O00232	under	0.987021	0.991922	0.1
PF05739	SNARE domain	1	1860	10	5283	0.000538	0.001893	Q13190	Q12846,O15400,O60499,Q96NA8,Q86Y82,Q13190,Q16623,O14662,O43752,Q9UNK0	under	0.987021	0.991922	0.1
PF02023	SCAN domain	2	1860	17	5283	0.001075	0.003218	Q63HK3, Q86W11	Q63HK3,Q9NWS9,Q7Z7L9,P17029,Q8N0Y2,O95125,P57086,Q15697,P17028,P59923,O14978,Q8IWY8,Q86W11,Q96IT1,P28698,Q15776,Q53GI3	under	0.993663	0.997026	0.117647
PF00098	Zinc knuckle	1	1860	12	5283	0.000538	0.002271	Q6NZY4	Q9C0B9,Q5TAX3,Q8TBF4,Q9YNA8,Q5VYS8,Q8N3Z6,O95639,Q9BWF3,Q9BQ04,Q15637,Q6NZY4,P62633	under	0.994563	0.997026	0.0833333
PF00104	Ligand-binding domain of nuclear hormone receptor	1	1860	12	5283	0.000538	0.002271	P11474	P49116,P37231,P55055,P28702,P10276,P19793,P11474,P13631,P20393,P04150,P13056,Q14995	under	0.994563	0.997026	0.0833333
PF00105	Zinc finger, C4 type (two domains)	1	1860	12	5283	0.000538	0.002271	P11474	P49116,P37231,P55055,P28702,P10276,P19793,P11474,P13631,P20393,P04150,P13056,Q14995	under	0.994563	0.997026	0.0833333
PF01352	KRAB box	5	1860	33	5283	0.002688	0.006246	Q63HK3, B7Z6K7, Q7Z340, O43296, Q9Y6Q3	Q9BS31,B7Z6K7,Q9H707,Q7Z340,Q9HAH1,Q63HK3,Q9P2J8,Q9NWS9,P17029,Q6NUN9,Q96H86,O95125,Q9NYW8,Q06730,Q9ULD5,P59923,Q9UDV7,Q14592,O14978,P51523,Q9HBT8,Q8TAQ5,Q96IT1,O43296,Q9HCX3,A6NFI3,Q15776,Q8NCK3,Q53GI3,Q8NHY6,Q9Y6Q3,Q96LX8,P17098	under	0.997281	0.998628	0.151515
PF12937	F-box-like	1	1860	14	5283	0.000538	0.00265	Q8TF61	Q6P3S6,Q9Y297,Q86XK2,Q6PJ61,Q8NFZ0,Q9UKB1,Q9UK97,Q8N531,Q5XUX1,Q8TF61,Q13309,Q9NRD1,Q96IG2,Q8N3Y1	under	0.997723	0.998628	0.0714286
PF01363	FYVE zinc finger	2	1860	20	5283	0.001075	0.003786	Q9H1K0, Q15075	Q9NYA4,Q9H1K0,P98174,O95405,Q6ZV73,Q96M96,Q13615,Q68DK2,Q9H8W4,Q9Y2I7,Q96K21,Q7Z3T8,Q6ZNL6,Q5JSP0,Q96T51,Q8IWB7,Q9BQS8,Q15075,Q5T4F4,Q8IZQ1	under	0.998011	0.998628	0.1
PF00096	Zinc finger, C2H2 type	32	1860	138	5283	0.017204	0.026122	O95365, P57682, O75362, O60281, Q63HK3, Q9Y2X9, Q9UQR1, P31629, Q9BXK1, Q8N1G0, Q5VV52, P52746, Q17R98, Q9ULJ3, B7Z6K7, Q7Z340, Q9BU19, Q92766, P17026, Q86W11, P49711, O43296, Q9H9D4, Q9Y2Y9, Q13129, Q6ZN55, Q8N680, O15156, Q9Y6Q3, Q92610, Q13029, Q8NCP5	Q5T0B9,Q8N554,Q9BS31,Q92618,Q96JB3,Q8NAP3,Q92610,B7Z6K7,Q9H609,O15015,O95365,Q9H707,Q7Z340,Q9HAH1,Q96JP5,P10074,Q9BXK1,Q63HK3,Q9P2J8,Q2QGD7,Q13129,P52746,Q9NWS9,Q9NSD4,Q13029,Q15911,Q7Z7L9,O95625,Q9NPC7,Q9H9D4,P17029,Q9HBE1,Q13118,Q6NUN9,Q96H86,Q9H116,Q8N0Y2,Q2TB10,P17010,Q15916,Q9H5H4,O60281,O95125,P31629,P56270,Q9Y2X9,Q9NQV6,Q9NYW8,Q15697,P17028,Q14872,Q06730,Q13887,Q14119,Q96KM6,Q9ULD5,P59923,…	under	0.999269	0.999269	0.231884
