# Supplementary material for: SUMOylation of Rho-associated protein kinase 2 induces goblet cell metaplasia in allergic airways
Source: Nat Commun. 2023 Jul 1;14:3887. doi: 10.1038/s41467-023-39600-4 (PMC10314948; doi:10.1038/s41467-023-39600-4)
Supplement: Supplementary file 7 — Source Data [file 41467_2023_39600_MOESM7_ESM.xlsx]

## Sheet: Figure1
Figure 1c
SAE1				SAE2				UBC9
	FBA	Asthma			FBA	Asthma			FBA	Asthma
	6.5	24.3			10.2	21.3			8.7	20.4
	10.3	17.7			7.2	17.7			6.1	24.2
	5.2	19.2			6.4	19.2			7.3	22.3
	6.3	20.8			12.5	16.4			4.9	25.1
		18.4				20.1				24.1
		19.2				18.6				23.9
		16.7				16.5				18.3
Average	7.075	19.4714		Average	9.075	18.5429		Average	6.75	22.6143
SD	2.22467	2.48979		SD	2.80877	1.82287		SD	1.62788	2.45522
P		1.7727e-05		P		7.36851e-05		P		1.1627e-06
Figure 1e
SAE1				SAE2				UBC9
	NS	OVA			NS	OVA			NS	OVA
	0.302	0.782			0.309	0.473			0.388	1.05
	0.243	0.746			0.201	0.549			0.404	0.932
	0.317	0.713			0.226	0.594			0.381	1.18
	0.219	0.682			0.185	0.612			0.245	1.202
	0.355	0.653			0.253	0.628			0.289	0.783
	0.228	0.821			0.293	0.583			0.356	0.842
Average	7.23333	19.9333		Average	0.2445	0.573167		Average	0.343833	0.998167
SD	1.75461	2.37627		SD	0.0497182	0.0559693		SD	0.0630473	0.174563
P		9.86948e-07		P		8.13379e-07		P		5.99041e-06
Figure 1f
SAE1				SAE2				UBC9
	NS	OVA			NS	OVA			NS	OVA
	1	1.625			1	1.541			1	2.054
	1.728	1.557			2.462	3.469			3.605	2.509
	1.047	1.459			1.244	2.157			1.354	2.5
	1.239	1.632			1.713	1.75			3.794	3.079
	0.98	1.594			1.766	2.381			1.585	5.315
	1.715	1.725			1.399	2.86			2.155	6.634
	1.02	3.015			1.792	2.305			1.536	7.152
	2.022	2.31			2.436	3.776			1.897	5.474
	1.413	1.123			1.924	2.466			2.962	2.555
	0.837	3.214			0.892	1.928			1.937	1.244
	1.235	1.346			1.348	1.623			3.126	2.426
	2.358	2.135			1.542	1.687			2.353	2.143
	1.392	1.89458			0.475	1.375			0.868	2.47
Average	1.38354	1.89458		Average	1.53792	2.25523		Average	2.16708	3.50423
SD	0.454944	0.624985		SD	0.572633	0.74128		SD	0.951944	1.92869
P		0.0254049		P		0.0108665		P		0.0345038
Figure 1g
Figure 1h
SAE1				SAE2				UBC9
	NS	OVA			NS	OVA			NS	OVA
	0.1	0.11			0.3	0.69			0.17	0.81
	0.11	0.25			0.2	0.45			0.38	0.57
	0.02	0.16			0.39	0.54			0.1	0.5
	0.02	0.19			0.12	0.34			0.48	0.65
	0.11	0.15			0.21	0.26			0.32	0.87
	0.03	0.12			0.19	0.27			0.35	0.67
Average	0.065	0.163333		Average	0.235	0.425		Average	0.3	0.678333
SD	0.0459347	0.051251		SD	0.0952365	0.168849		SD	0.140428	0.140345
P		0.00572867		P		0.0372665		P		0.000883788

## Sheet: Figure2
Figure 2c
NS-vehicle							Average	SD
Total	8.246	7.033	7.395	8.703	9.171	7.997	8.09083	0.797193
Mac	6.931	5.834	6.234	7.347	7.823	6.544	6.7855	0.732214
Lym	0.959	0.857	0.795	1.031	0.975	1.103	0.953333	0.112502
Eos	0.308	0.329	0.283	0.273	0.31	0.306	0.3015	0.0202262
Neu	0.048	0.013	0.083	0.054	0.063	0.049	0.0516667	0.0229405
OVA-vehicle							Average	SD	P
Total	40.772	43.71	37.916	41.618	46.594	45.212	42.637	3.16999	1.70061e-10
Mac	24.219	26.355	24.507	25.934	27.443	26.462	25.82	1.23553	1.81252e-11
Lym	3.556	5.239	3.924	2.946	4.351	3.183	3.8665	0.84056	7.54639e-06
Eos	12.112	11.294	10.693	11.817	13.954	14.635	12.4175	1.54714	3.22872e-09
Neu	0.885	0.832	0.792	0.921	0.846	0.932	0.868	0.0543139	1.1749e-11
OVA-2-D08(10)			39.916				Average	SD	P
Total	35.05	36.766	39.954	31.298	38.68	39.415	36.8605	3.27518	0.0111686
Mac	18.947	24.235	25.465	19.578	21.032	26.348	22.6008	3.15799	0.0423876
Lym	4.264	4.104	4.031	4.502	4.726	3.823	4.24167	0.329079	0.332656
Eos	10.892	7.791	9.242	6.435	11.899	8.421	9.11333	2.017	0.00975507
Neu	0.947	0.534	1.213	0.783	1.023	0.824	0.887333	0.231415	0.846078
OVA-2-D08(30)							Average	SD	P
Total	30.645	28.566	24.661	23.47	34.58	28.925	28.4745	4.04444	5.03657e-05
Mac	23.436	21.239	17.468	16.242	26.889	20.458	20.9553	3.90043	0.0155007
Lym	3.52	3.935	3.856	4.352	3.792	4.533	3.998	0.375924	0.733732
Eos	2.752	2.766	2.525	2.157	3.135	3.432	2.7945	0.448107	4.43194e-08
Neu	0.937	0.626	0.812	0.721	0.764	0.502	0.727	0.150702	0.0564861
Figure 2e
Muc5AC							PAS
	NS-vehicle	OVA-vehicle	OVA-2-D08(10)	OVA-2-D08(30)				NS-vehicle	OVA-vehicle	OVA-2-D08(10)	OVA-2-D08(30)
	0.93	57.81	30.24	15.35				1.25	48.24	25.11	10.36
	1.46	60.45	37.32	20.17				2.37	56.77	28.45	13.5
	2.33	55.37	32.41	12.88				3.53	46.34	30.31	17.68
	1.84	65.98	28.17	18.15				3.01	42.92	23.56	13.72
	3.12	51.29	33.96	15.27				2.92	52.18	36.23	11.26
	1.07	53.27	28.46	13.64				3.84	50.33	29.15	14.82
Average	1.79167	57.3617	31.76	15.91			Average	2.82862	49.4619	28.8	13.5978
SD	0.828237	5.32143	3.52887	2.76486			SD	0.942129	4.80724	4.44824	2.62834
P		2.15416e-10	1.87469e-06	1.08613e-08			P		4.76321e-10	1.59313e-05	1.83933e-08
Figure 2f
Mch	0	0.0125	0.025	0.05	0.1	0.2	0.4	0.8
C1	0.01	0.15	0.29	0.35	1	1.8	2.5	3.85
C2	0.15	0.22	0.5	0.63	0.8	1.96	2.05	2.85
C3	0.25	0.4	0.48	0.72	1.68	1.85	3.85	5.5
C4	0.12	0.25	0.39	0.55	0.9	1.85	3.5	4.9
C5	0.2	0.23	0.4	0.87	1.2	2.3	4.2	6.1
C6	0.15	0.25	0.45	0.72	1.4	2.5	4.05	5.8
Average	0.146667	0.25	0.418333	0.64	1.16333	2.04333	3.35833	4.83333
SD	0.0811583	0.0822192	0.0762671	0.177764	0.332365	0.288213	0.882846	1.25605
P	0.168556	0.0751259	2.64997e-05	0.00028056	1.31862e-06	1.01991e-06	1.73469e-05	5.90891e-06
M1	0.2	0.35	1.5	2.4	5.4	7.9	21.2	27
M2	0.22	0.38	0.95	1.95	4.6	12.75	13.5	19.5
M3	0.15	0.3	1.05	5.2	6.1	9.3	15.5	26.3
M4	0.25	0.59	0.88	3.4	4.9	8.65	12	20.5
M5	0.2	0.33	1.3	4.2	7.5	11.6	21.3	35.8
M6	0.18	0.25	1.25	2.9	6.3	9.85	14	26.1
Average	0.2	0.366667	1.155	3.34167	5.8	10.0083	16.25	25.8667
SD	0.0340588	0.118096	0.23569	1.20101	1.06207	1.83669	4.03125	5.82294
2-D08（10）-1	0.15	0.35	0.96	2.75	3.8	5.05	10.5	18.8
2-D08（10）-2	0.18	0.24	1.1	1.8	3	8.1	10	15.5
2-D08（10）-3	0.24	0.41	0.82	1.64	4	5.5	7.1	10.4
2-D08（10）-4	0.2	0.3	0.95	1.72	3.5	5.8	10.4	16.2
2-D08（10）-5	0.18	0.25	0.9	1.95	4.5	6.05	13.8	24.7
2-D08（10）-6	0.2	0.37	0.79	1.78	4.85	7.2	15.6	20.6
Average	0.191667	0.32	0.92	1.94	3.94167	6.28333	11.2333	17.7
SD	0.0299444	0.0681175	0.111535	0.409829	0.669639	1.14572	3.0164	4.87852
P	0.662236	0.421363	0.0517704	0.0221015	0.00464737	0.00178573	0.0348105	0.0250182
2-D08（30）-1	0.13	0.25	0.9	1.5	2.95	6.6	9.1	13.2
2-D08（30）-2	0.15	0.35	0.88	1.2	1.6	3.5	5.2	7.7
2-D08（30）-3	0.25	0.45	0.73	1.3	1.85	4.8	6.6	9.35
2-D08（30）-4	0.18	0.3	0.9	1.61	2.8	3.55	5	6.8
2-D08（30）-5	0.2	0.37	1.1	1.5	3.7	4.42	7.4	9.3
2-D08（30）-6	0.25	0.32	1	1.35	3.2	5.2	8.5	11.2
Average	0.193333	0.34	0.918333	1.41	2.68333	4.67833	6.96667	9.59167
SD	0.0526941	0.1	0.102632	0.396863	0.88459	1.55671	1.9218	2.82238
P	0.79289	0.642159	0.0546578	0.00292092	0.000191814	0.000129914	0.000399	8.28058e-05
Figure 2i
Muc5AC							PAS
	NS-vehicle	IL-13-vehicle	IL-13-2-D08(10)	IL-13-2-D08(30)				NS-vehicle	OVA-vehicle	OVA-2-D08(10)	OVA-2-D08(30)
	1.34	35.87	24.64	9.24				1.25	28.42	20.05	8.25
	1.86	39.45	18.11	11.97				2.34	30.12	17.32	6.99
	2.46	40.24	21.58	15.45				3.53	27.28	16.53	4.58
	3.01	43.91	16.35	8.72				0.6	35.17	14.91	5.91
	0.91	32.73	21.29	6.35				2.95	32.93	21.29	6.35
	4.23	29.18	16.65	8.53				4.18	25.47	13.65	10.12
Average	2.30167	36.8967	19.77	10.0433			Average	2.475	29.8983	17.2917	7.03333
SD	1.20846	5.38231	3.27077	3.20223			SD	1.36236	3.62441	2.93633	1.93687
P		2.78012e-08	5.63224e-05	1.01221e-06			P		8.57875e-09	5.92715e-05	8.7517e-08

## Sheet: Figure3
Figure 3d						Figure 3e
						p-ROCK2
							NS	IL-13	2-D08(10)	2-D08(30)
							0.727	3.593	1.794	1.673
							0.235	3.025	2.016	1.255
							0.429	3.328	1.669	0.948
						average	0.463667	3.31533	1.82633	1.292
						SD	0.247825	0.284212	0.175745	0.363913
						P		0.000196148	0.00151718	0.00161655
						p-MLC2
							NS	IL-13	2-D08(10)	2-D08(30)
							0.549	3.128	1.983	1.535
							0.836	2.863	1.694	1.264
							0.739	3.287	2.321	1.458
						Average	0.708	3.09267	1.99933	1.419
						SD	0.14599	0.214197	0.313819	0.139646
						P		9.06843e-05	0.00757533	0.000345099
Figure 3g						Figure 3h
	NS-vehicle	IL-13-vehicle	IL-13-2-D08(10)	IL-13-2-D08(30)
	1.46	25.09	15.11	3.98
	0.12	21.78	10.34	4.52
	0.53	28.4	12.93	7.31
	0.35	22.64	11.56	6.45
	0.92	26.97	9.49	4.23
	1.14	30.12	13.68	5.55
Average	0.753333	25.8333	12.185	5.34
SD	0.508003	3.26909	2.11676	1.33501
P		4.42828e-09	6.31878e-06	5.85117e-08
Figure 3i						Figure 3k
	NS-vehicle	IL-13-vehicle	IL-13-2-D08(10)	IL-13-2-D08(30)			NS-vehicle	OVA-vehicle	OVA-2-D08(10)	OVA-2-D08(30)
	0.34	2.32	1.01	0.35			0.21	45.43	24.82	4.26
	0.13	3.23	1.48	0.65			0.11	35.79	19.28	8.19
	0.24	3.48	1.14	0.47			0.95	39.13	12.18	9.56
Average	0.236667	3.01	1.21	0.49			1.04	31.93	19.46	5.92
SD	0.10504	0.610492	0.242693	0.150997			0.72	43.21	12.57	6.24
P		0.00149032	0.00899991	0.00226341			1.53	36.13	21.95	7.94
						Average	0.76	38.6033	18.3767	7.01833
						SD	0.535537	5.03324	5.06736	1.90278
						P		5.06854e-09	4.0104e-05	5.24845e-08
Figure 3l									Figure 3m
										NS-vehicle	OVA-vehicle	OVA-2-D08(10)	OVA-2-D08(30)
										1.16	12.32	7.44	2.46
										2.86	8.78	6.4	3.04
										1.13	9.59	5.13	5.35
									Average	1.71667	10.23	6.32333	3.61667
									SD	0.990269	1.85475	1.15691	1.52887
									P		0.00217676	0.0363824	0.00886921

## Sheet: Figure4
Figure 4b
CC10-Cre							Average	SD
Total	13.699	13.213	12.154	11.233	13.853	17.601	13.6255	2.18729
Mac	10.724	10.824	8.949	7.666	11.287	14.229	10.6132	2.23787
Lym	2.226	1.892	2.561	2.781	1.744	2.396	2.26667	0.395754
Eos	0.559	0.347	0.448	0.587	0.635	0.712	0.548	0.131536
Neu	0.19	0.158	0.201	0.199	0.187	0.264	0.199833	0.0350167
RCC10-Cre;caRhoA+/-							Average	SD	P
Total	16.087	14.182	14.062	14.497	15.925	16.653	15.2343	1.11733	0.139692
Mac	11.896	10.324	11.299	10.923	12.876	12.312	11.605	0.93805	0.34033
Lym	3.332	2.984	2.197	2.563	2.125	3.323	2.754	0.539095	0.10458
Eos	0.624	0.583	0.428	0.724	0.614	0.765	0.623	0.118382	0.323658
Neu	0.235	0.291	0.136	0.287	0.31	0.253	0.252	0.0630175	0.106725
CC10-Cre;caRhoA+/- +2-D08(10)							Average	SD	P
Total	14.726	14.115	16.252	13.445	14.629	12.83	14.3328	1.18488	0.20496
Mac	10.981	11.346	12.458	9.436	10.392	9.235	10.6413	1.21696	0.155492
Lym	2.999	1.923	3.023	3.246	3.492	2.783	2.911	0.540852	0.625449
Eos	0.526	0.635	0.514	0.573	0.517	0.567	0.555333	0.0465475	0.221776
Neu	0.22	0.211	0.257	0.19	0.228	0.246	0.225333	0.0241633	0.355956
CC10-Cre;caRhoA+/- +2-D08(30)							Average	SD	P
Total	13.913	12.84	15.471	13.199	15.161	12.939	13.9205	1.14842	0.0723517
Mac	10.554	9.676	11.831	10.347	12.336	9.356	10.6833	1.17939	0.164984
Lym	2.736	2.445	2.986	1.934	2.227	2.861	2.5315	0.403527	0.437146
Eos	0.422	0.521	0.467	0.689	0.419	0.436	0.492333	0.103575	0.0692474
Neu	0.201	0.198	0.187	0.229	0.179	0.285	0.213167	0.0390918	0.228531
Figure 4d						Figure 4e
PAS						Muc5AC
	CC10-Cre	RCC10-Cre;caRhoA+/-	CC10-Cre;caRhoA+/- +2-D08(10)	CC10-Cre;caRhoA+/- +2-D08(30)			CC10-Cre	RCC10-Cre;caRhoA+/-	CC10-Cre;caRhoA+/- +2-D08(10)	CC10-Cre;caRhoA+/- +2-D08(30)
	3.135	11.346	7.557	5.263			1.146	17.344	13.324	4.253
	3.562	13.677	9.462	2.334			2.468	18.627	15.517	5.794
	4.354	12.463	11.935	2.451			2.346	16.045	10.458	3.562
	2.912	10.824	8.823	3.826			3.232	14.343	14.351	3.824
	1.923	15.335	10.727	2.179			4.128	16.305	13.924	2.935
	3.248	12.832	10.643	3.891			3.355	15.142	9.347	3.762
Average	3.189	12.7462	9.85783	3.324		Average	2.77917	16.301	12.8202	4.02167
SD	0.797776	1.63164	1.56256	1.21544		SD	1.03031	1.53237	2.39714	0.968846
P		1.48724e-07	0.0106604	4.94945e-07		P		6.20328e-09	0.0134155	1.32257e-08
Figure 4f						Figure 4h
	CC10-Cre	RCC10-Cre;caRhoA+/-	CC10-Cre;caRhoA+/- +2-D08(10)	CC10-Cre;caRhoA+/- +2-D08(30)				CC10-Cre	RCC10-Cre;caRhoA+/-	CC10-Cre;caRhoA+/- +2-D08(10)	CC10-Cre;caRhoA+/- +2-D08(30)
	3.145	19.934	18.572	10.353				1.015	3.166	1.846	1.311
	4.468	20.426	16.763	8.924				1.342	2.698	1.642	1.275
	5.134	21.006	15.235	12.656				1.326	2.783	1.757	1.139
	5.251	23.057	13.931	6.935			Average	1.22767	2.88233	1.74833	1.24167
	4.855	20.873	17.486	7.882			SD	0.184348	0.249312	0.102276	0.0907157
	3.894	16.925	19.335	10.372			P		0.000761605	0.00188324	0.000430499
Average	4.45783	20.3702	16.887	9.52033
SD	0.810629	1.99693	2.03338	2.04816
P		5.72683e-09	0.0134881	3.1064e-06
Figure 4g

## Sheet: Figure5
Figure 5a							Figure 5b						Figure 5c					Figure 5d
Figure 5e							Figure 5f										Figure 5g
Figure 5h										Figure 5i							Figure 5j
Figure 5k								Figure 5l							Figure 5m

## Sheet: Figure6
Figure 6a							Figure 6b					Figure 6c				Figure 6d
																					Figure 6k
																						NS	OVA
																						1	1.133
																						0.834	3.467
Figure 6e						Figure 6f											Figure 6i					1.035	2.422
																						0.47	2.25
																		FBA	Asthma			1.232	2.338
																		11.4	44.1			0.511	1.554
																		10.5	48.2			1.162	1.381
																		12.4	46.4			1.488	1.606
																		9	38.9			1.836	1.534
																			33.9			1.341	1.437
																			41.3			2.855	2.066
																			42.6			0.942	2.368
																	Average	10.825	42.2			1.023	1.035
																	SD	1.44309	4.79583		Average	1.20992	1.89162
																	P		5.42111e-07		SD	0.616051	0.673816
																					P		0.0127345
											Figure 6m				Figure 6o
Figure 6l															PAS					Muc5AC					p-ROCK2
																NS	IL-13	Len-shPIAS1			NS	IL-13	Len-shPIAS1			NS	IL-13	Len-shPIAS1
												NS	OVA			0.12	18.51	5.78			0.12	18.52	5.78			2.12	34.23	23.17
												0.84	2.59			0.29	19.03	7.3			0.19	19.35	7.31			3.03	31.14	19.35
												0.78	1.47			0.53	16.25	6.22			0.28	16.02	6.12			2.58	39.92	20.24
												0.53	1.61			0.25	13.57	10.27			0.15	12.58	4.25			1.34	29.47	16.94
												1.94	4.02			0.51	14.85	5.85			0.39	16.26	7.29			0.91	23.95	22.73
												1.61	3.92			0.28	19.23	7.21			0.17	14.79	7.92			4.17	30.76	23.85
												1.42	4.15		Average	0.33	16.9067	7.105		Average	0.216667	16.2533	6.445		Average	2.35833	31.5783	21.0467
											Average	1.18667	2.96		SD	0.159374	2.37788	1.68405		SD	0.100731	2.46643	1.34192		SD	1.18101	5.29364	2.66814
											SD	0.550987	1.23619		P		1.02228e-08	9.08321e-06		P		1.97878e-08	6.50262e-06		P		1.18955e-07	0.00143967
											P		0.00934044
Figure 6p										Figure 6q
											p-ROCK2						p-MLC2
												NS	IL-13	Len-shPIAS1				NS	IL-13	Len-shPIAS1
												0.574	2.705	1.036				0.382	1.482	0.835
												0.431	3.12	1.323				0.291	1.201	0.923
												0.723	3.614	1.427				0.594	1.639	1.024
												0.634	3.825	0.945				0.542	1.724	0.691
											Average	0.5905	3.316	1.18275			Average	0.45225	1.5115	0.86825
											SD	0.122693	0.503197	0.229048			SD	0.140339	0.229995	0.14116
											P		4.32453e-05	0.00024835			P		0.000223921	0.00310301

## Sheet: Figure7
Figure 7a									Figure 7b							Figure 7d
																PAS							Muc5AC							p-ROCK2
										ROCK2R/R-NS	ROCK2R/R-OVA	Cre;ROCK2R/+-OVA	Cre;ROCK2R/R-OVA				ROCK2R/R-NS	ROCK2R/R-OVA	Cre;ROCK2R/+-OVA	Cre;ROCK2R/R-OVA				ROCK2R/R-NS	ROCK2R/R-OVA	Cre;ROCK2R/+-OVA	Cre;ROCK2R/R-OVA				ROCK2R/R-NS	ROCK2R/R-OVA	Cre;ROCK2R/+-OVA	Cre;ROCK2R/R-OVA
										1.45	10.98	6.74	3.68				0.92	25.42	10.26	8.46				1.34	38.47	35.45	17.65				1.35	38.47	18.35	10.24
										1.74	12.23	8.02	5.23				1.27	20.19	16.54	5.27				2.06	35.98	30.23	12.45				1.47	41.34	22.24	15.26
										2.01	8.36	6.15	4.01				0.82	28.47	13.76	7.48				1.45	34.33	26.87	15.23				0.95	42.46	24.56	13.68
									Average	1.73333	10.5233	6.97	4.30667				0.36	22.57	11.93	6.35				0.94	41.94	20.15	11.57				1.35	33.96	22.44	9.86
									SD	0.28006	1.975	0.955981	0.816476				1.13	19.35	14.84	5.93				2.21	32.95	25.23	14.97				0.74	43.05	19.35	14.15
									P		0.00158263	0.0485678	0.00729042				0.73	23.82	13.46	7.34				0.85	33.16	30.94	10.92				2.23	36.12	26.86	11.57
																Average	0.871667	23.3033	13.465	6.805			Average	1.475	36.1383	28.145	13.7983			Average	1.34833	39.2333	22.3	12.46
																SD	0.320089	3.3853	2.1937	1.16703			SD	0.56181	3.50506	5.28328	2.58171			SD	0.513981	3.67423	3.16952	2.22104
																P		1.70685e-08	0.000136765	5.19084e-07			P		3.70834e-10	0.01148	1.88556e-07			P		2.38701e-10	6.561e-06	2.93592e-08
Figure 7e												Figure 7f									Figure 7h						Figure 7i						Figure 7j
ROCK2K1007R/K1007R-NS							Average	SD				Mch	0	0.05	0.1	0.2	0.4	0.8	1.6			ROCK2R/R-NS	ROCK2R/R-IL13	Cre;ROCK2R/+-IL13	Cre;ROCK2R/R-OVA			ROCK2R/R-NS	ROCK2R/R-IL13	Cre;ROCK2R/+-IL13	Cre;ROCK2R/R-OVA			ROCK2R/R-NS	ROCK2R/R-IL13	Cre;ROCK2R/+-IL13	Cre;ROCK2R/R-OVA
Total	10.449	7.752	11.903	11.5	8.716	10.265	10.0975	1.59927			ROCK2K1007R/K1007R-NS	1	0.22	0.7	1.3	1.8	3.4	6.3	9.9			0.83	16.34	10.23	6.46			0.57	15.36	10.37	7.35			0.92	30.28	18.25	5.67
Mac	8.933	6.945	10.458	9.564	7.517	8.735	8.692	1.29396				2	0.21	0.65	1.5	1.73	2.6	5.1	7.8			0.91	12.57	8.13	5.44			1.34	18.46	13.75	5.23			1.27	28.54	16.38	8.34
Lym	1.159	0.446	1.245	1.643	0.736	1.036	1.04417	0.415923				3	0.25	0.73	1.05	1.68	3.12	6	11.6			0.62	13.22	7.45	4.92			0.73	12.68	11.87	6.35			0.82	27.43	20.29	10.47
Eos	0.309	0.329	0.138	0.265	0.41	0.432	0.313833	0.106552				4	0.18	0.56	1.1	2.36	4.6	8.9	15.2			0.94	12.83	8.87	3.66			0.51	13.92	8.34	4.24			1.04	32.91	18.73	7.35
Neu	0.048	0.032	0.064	0.028	0.053	0.063	0.048	0.0152447				5	0.15	0.6	0.85	1.28	2.9	4.7	8.9			1.24	17.91	7.55	6.13			1.32	16.47	11.21	4.91			1.39	26.92	17.92	5.81
												6	0.16	0.45	0.83	2	3.7	7.6	10.3			0.53	14.35	9.03	3.92			0.75	20.81	8.63	3.29			2.12	26.01	15.83	6.95
ROCK2K1007R/K1007R-OVA							Average	SD	P			Average	0.195	0.615	1.105	1.80833	3.38667	6.43333	10.6167		Average	0.845	14.5367	8.54333	5.08833		Average	0.87	16.2833	10.695	5.22833		Average	1.26	28.6817	17.9	7.43167
Total	79.346	80.359	79.332	69.408	84.556	79.616	78.7695	5.00026	2.06382e-11			SD	0.0383406	0.102127	0.259904	0.358576	0.70673	1.57692	2.58721		SD	0.252725	2.15315	1.05274	1.14225		SD	0.367967	2.98949	2.04425	1.45567		SD	0.472059	2.54014	1.61983	1.79045
Mac	30.714	35.211	20.935	25.966	29.87	37.945	30.1068	6.15115	8.11874e-06			P	0.821315	0.0733575	0.000167949	0.000119855	9.45882e-05	5.92857e-06	8.65235e-06		P		2.59858e-08	0.000111905	2.54987e-06		P		1.93703e-07	0.00360375	1.00688e-05		P		1.63106e-10	5.23968e-06	1.2063e-08
Lym	9.952	8.946	12.967	6.767	13.958	8.587	10.1962	2.74955	1.10099e-05
Eos	33.455	31.044	40.652	30.435	35.856	26.905	33.0578	4.78437	1.19869e-08			Mch	0	0.05	0.1	0.2	0.4	0.8	1.6
Neu	5.225	5.158	4.778	6.242	4.872	6.199	5.41233	0.648276	1.88835e-09
											ROCK2K1007R/K1007R-OVA	1	0.18	1.08	3.8	6.2	10.3	19.5	35.7
CC10-Cre; ROCK2K1007R/+-OVA							Average	SD	P			2	0.25	0.87	1.7	4.3	8.8	15.9	26.5		Figure 7k									Figure 7l
Total	59.887	70.597	59.49	50.304	62.189	66.811	61.5463	6.97734	0.000609646			3	0.22	0.75	4	10	18.6	27.8	43.5
Mac	22.345	25.023	18.924	15.934	26.444	28.236	22.8177	4.69342	0.0436827			4	0.15	0.62	3.7	5.5	12.3	21.7	33.9												ROCK2R/R-NS	ROCK2R/R-IL13	Cre;ROCK2R/+-IL13	Cre;ROCK2R/R-OVA
Lym	8.32	7.347	9.326	6.826	8.433	8.013	8.04417	0.876506	0.0977195			5	0.22	0.65	3.5	7.7	10.8	23	38.2												1.22	4.21	2.63	1.45
Eos	25.243	32.135	26.935	24.343	22.947	25.941	26.2573	3.18616	0.0158905			6	0.18	0.7	2.8	6.9	13.6	24.9	48.1												0.84	3.14	2.31	1.7
Neu	3.979	6.092	4.305	3.201	4.365	4.623	4.4275	0.952171	0.062684			Average	0.2	0.778333	3.25	6.76667	12.4	22.1333	37.65												0.93	3.46	2.08	1.61
												SD	0.0363318	0.171979	0.864292	1.9674	3.4589	4.15917	7.56194											Average	0.996667	3.60333	2.34	1.58667
CC10-Cre; ROCK2K1007R/K1007R-OVA							Average	SD	P			P	0.821315	0.0733575	0.000167949	0.000119855	9.45882e-05	5.92857e-06	8.65235e-06											SD	0.198578	0.549212	0.276225	0.126623
Total	45.995	44.516	38.125	44.991	49.014	41.4	44.0068	3.78534	9.07252e-08																					P		0.00150761	0.0235997	0.00344712
Mac	17.328	12.457	14.755	18.968	17.477	19.496	16.7468	2.67329	0.000642634		CC10-Cre; ROCK2K1007R/+-OVA	1	0.22	0.86	1.82	4.3	7.9	11.5	21.5
Lym	9.996	6.965	7.439	6.236	7.284	7.357	7.54617	1.27843	0.0579646			2	0.2	0.95	2.95	6.6	12.6	19.9	28.1
Eos	16.346	20.125	13.576	17.156	18.457	12.114	16.2957	2.99869	2.68934e-05			3	0.28	0.63	2.1	4.8	7.9	13.6	20.9
Neu	2.325	4.968	2.352	2.633	5.796	2.433	3.41783	1.54757	0.0155184			4	0.17	0.7	3.7	5.5	6.8	11.5	19.6
												5	0.25	0.81	1.6	3.1	8.7	14.2	24.7
												6	0.26	0.62	1.8	3.2	7	17.8	35.55
												Average	0.23	0.761667	2.32833	4.58333	8.48333	14.75	25.0583
												SD	0.0409878	0.133179	0.823175	1.35265	2.13112	3.42272	5.98669
												P	0.209383	0.854876	0.0878483	0.0490053	0.0398557	0.00727186	0.00952584
											CC10-Cre; ROCK2K1007R/K1007R-OVA	1	0.22	0.67	1.9	3.2	6.4	9.6	19.3
												2	0.15	0.78	1.3	1.9	4.6	6.9	12.8
												3	0.17	0.66	2.1	3.2	7	11.6	15.9
												4	0.28	0.7	1.8	2.8	5.2	8.2	17.5
												5	0.23	0.75	2.9	4.2	9.5	14.8	26.6
												6	0.21	0.86	2.5	3.7	5.7	9.5	16.3
												Average	0.21	0.736667	2.08333	3.16667	6.4	10.1	18.0667
												SD	0.0460435	0.0665833	0.416333	0.750555	1.249	2.35867	3.25115
												P	0.68504	0.599199	0.0196247	0.00194298	0.00351018	0.000153479	0.000306043

## Sheet: Supplementary Figure 1
Supplementray Figure 1
SENP1				SENP2				SENP3				SENP5				SENP6				SENP7
	NS	OVA			NS	OVA			NS	OVA			NS	OVA			NS	OVA			NS	OVA
	1	1.589			1	1.513			1	1.586			1	1.707			1	0.453			1	1.161
	0.257	0.185			0.434	2.212			0.397	1.533			1.108	1.32			0.495	0.331			5.997	1.199
	0.893	0.076			0.468	0.405			0.998	2.271			2.98	0.939			0.376	0.164			4.862	2.308
	0.369	0.261			0.217	1.311			0.286	1.45			0.188	0.986			0.586	0.369			3.185	2.63
	1.102	0.042			0.964	0.051			1.502	0.094			0.085	0.235			0.241	0.273			1.158	2.125
	0.453	0.456			1.303	0.285			1.89	0.608			1.157	1.33			0.821	0.129			1.25	1.737
	1.309	0.183			4.203	0.429			2.536	0.706			4.706	0.907			0.814	0.156			0.839	0.955
	0.099	0.128			0.516	1.107			0.478	0.158			3.452	0.252			0.217	0.207			0.928	2.758
	1.213	0.345			1.34	0.456			2.349	0.455			0.988	0.454			0.385	0.245			1.546	1.023
	0.532	0.564			2.225	0.973			1.325	2.014			0.236	1.035			1.447	0.363			2.46	0.945
	0.624	0.235			1.581	2.154			0.346	2.53			1.234	0.847			0.458	0.461			3.209	1.873
	1.135	0.532			0.785	1.45			1.034	1.639			2.341	0.967			0.981	0.347			0.577	2.985
	0.834	0.224			0.35	1.174			2.144	2.135			1.023	1.635			0.235	0.516			1.346	0.96
Average	0.755385	0.370769		Average	1.18354	1.04		Average	1.25269	1.32146		Average	1.57677	0.970308		Average	0.619692	0.308769		Average	2.18131	1.743
SD	0.392877	0.40115		SD	1.0719	0.693574		SD	0.784338	0.828382		SD	1.39382	0.464044		SD	0.370669	0.125087		SD	1.68929	0.756392
P		0.0210193		P		0.688801		P		0.829773		P		0.149649		P		0.00852032		P		0.401646

## Sheet: Supplementary Figure 2
Supplementary Figure 2c												Supplementary Figure 2e
	C						Average	SD				PAS
Total	15.001	13.997	13.062	16.5	12.61	11.935	13.8508	1.68491					NS-vehicle	HDM-vehicle	HDM-2-D08(10)	HDM-2-D08(30)
Eos	0.246	0.519	0.315	0.482	0.477	0.167	0.367667	0.145445					0.735	28.346	19.523	5.682
Neu	0.123	0.127	0.062	0.12	0.105	0.092	0.104833	0.0247016					1.314	39.248	20.349	8.235
Lym	1.23	3.759	2.516	1.927	2.594	1.847	2.31217	0.86604					1.183	32.675	12.204	9.83
Mac	13.402	9.592	10.169	13.971	9.434	9.829	11.0662	2.05265					2.023	25.341	15.443	6.236
													1.028	36.459	21.921	10.258
													0.532	33.505	14.294	7.053
	HDM						Average	SD	P			Average	1.13583	32.5957	17.289	7.88233
Total	61.009	48.503	69.5	57.971	68.499	64.5	61.6637	7.79028	4.26148e-08			SD	0.521142	5.11277	3.84824	1.88686
Eos	17.081	16.314	23.644	19.333	27.4	14.794	19.761	4.84459	1.91034e-06			P		3.50866e-08	0.000159626	6.02089e-07
Neu	3.05	3.086	2.866	3.759	7.176	1.775	3.61867	1.85726	0.000930627
Lym	9.155	7.939	10.031	8.565	13.047	10.651	9.898	1.82579	3.41061e-06
Mac	31.723	21.164	32.959	26.314	20.876	37.28	28.386	6.69331	0.000122007			Muc5AC
													NS-vehicle	HDM-vehicle	HDM-2-D08(10)	HDM-2-D08(30)
													2.345	32.46	24.242	15.076
	2-D08-10						Average	SD	P				1.923	41.934	20.177	8.825
Total	50.201	42.501	46.499	44.493	50.576	48.957	47.2045	3.26773	0.00185063				0.724	35.982	26.34	10.933
Eos	9.709	8.778	9.964	16.563	18.567	9.227	12.1347	4.27323	0.0160583				1.237	29.462	17.309	11.274
Neu	1.457	0.924	1.898	2.84	3.928	2.208	2.20917	1.06457	0.137865				0.478	30.341	18.225	9.186
Lym	11.365	10.163	9.015	7.101	10.125	9.27	9.5065	1.43885	0.688655				2.102	38.563	23.412	13.347
Mac	27.67	22.636	25.622	17.989	17.956	28.252	23.3542	4.60867	0.1603			Average	1.46817	34.7903	21.6175	11.4402
												SD	0.770079	4.90516	3.59326	2.41083
												P		1.44569e-08	0.000344271	1.04662e-06
	2-D08-30						Average	SD	P
Total	42.334	35.395	35.06	37.98	35.701	33.82	36.715	3.06803	2.6045e-05
Eos	5.857	4.326	7.667	7.671	5.917	6.338	6.296	1.26406	6.17415e-05				Supplementary Figure 2g
Neu	1.935	0.795	1.518	0.905	1.134	0.924	1.20183	0.441115	0.0112272
Lym	9.762	6.292	8.306	5.881	9.654	7.243	7.85633	1.66076	0.0702429
Mac	24.78	23.982	17.569	23.523	18.996	19.315	21.3608	3.0787	0.0416436
Supplementary Figure 2f
	NS	0.0125	0.025	0.05	0.1	0.2	0.4	0.8
C3	1.1	1.1	1.7	1.9	3.2	4	6	11
C4	1.1	1.2	2.1	2.8	2.2	2.7	5.2	7
C5	0.9	1.2	1.8	2.5	1.25	1.4	2.22	3.7
C6	1.25	1.5	1.9	1.85	2	2.2	3.25	4.8
C7	1	1.3	1.7	2.4	1.95	2.1	2.5	3.3
C8	1.25	1.4	2	1.95	2.3	2.7	3.65	4.3
Average	0.966667	0.991667	1.46667	1.74417	2.15	2.51667	3.80333	5.68333
SD	0.183485	0.185517	0.294392	0.375505	0.632456	0.870441	1.50408	2.90889
	NS	0.0125	0.025	0.05	0.1	0.2	0.4	0.8
M1	1.3	1.5	2	2.8	3.2	6.1	10.8	19
M3	1	1.1	2	3.1	4.8	8	13	25
M4	1.6	1.7	2.3	3.6	6.1	12	19	36
M6	1.6	1.7	1.9	2.5	4.5	8	10.5	24
M7	1.4	1.5	2.1	5.3	8.5	16	23	39
M8	1.1	1.2	1.95	4.6	6.5	10.5	17	26
Average	1.33333	1.45	2.04167	3.65	5.6	9.76667	15.05	27.6667
SD	0.250333	0.250998	0.142887	1.09316	1.84824	4.06776	5.65818	7.94145
P	0.073388	0.190885	0.0764407	0.0135669	0.00149884	0.000486772	0.000251184	5.31947e-05
											Supplementary Figure 2i
	NS	0.0125	0.025	0.05	0.1	0.2	0.4	0.8			p-ROCK2
2-D08(10)-1	1.3	1.4	1.6	1.8	3	4.5	7	14				NS	HDM	2-D08(10)	2-D08(30)
2-D08(10)-2	1.65	1.7	2	2.4	3.9	4.8	8	17				0.623	4.254	2.732	1.853
2-D08(10)-3	1.2	1.3	1.6	2.5	4.05	6.5	9.3	18.5				0.948	4.617	2.373	1.536
2-D08(10)-4	1.4	1.5	2.5	3.6	4.2	6.2	10.5	16				0.812	4.884	2.194	1.724
2-D08(10)-5	1.2	1.25	1.7	3.2	3.95	6.4	10	19			Average	0.794333	4.585	2.433	1.70433
2-D08(10)-6	1	1	1.2	3.1	4.5	9.3	13	21			SD	0.163219	0.316217	0.273973	0.159412
Average	1.29167	1.35833	1.76667	2.76667	4.20833	6.28333	9.63333	17.5833			P		5.07791e-05	0.000877519	0.000147273
SD	0.220038	0.237522	0.44121	0.653197	1.25635	1.70577	2.09444	2.45798
P	0.765714	0.530487	0.177018	0.120142	0.0589661	0.0394263	0.023016	0.00924947			p-MLC2
												NS	HDM	2-D08(10)	2-D08(30)
	NS	0.0125	0.025	0.05	0.1	0.2	0.4	0.8				0.219	1.193	0.775	0.592
2-D08(30)-1	1.6	1.65	1.9	2.73	2.75	3.8	6.2	11				0.049	1.924	1.085	0.428
2-D08(30)-2	1.2	1.3	1.6	2.5	2.85	3.7	4.9	8.5				0.028	1.628	0.924	0.329
2-D08(30)-3	1.1	1.2	1.75	2.2	3.5	4.8	7.2	12.5			Average	0.0986667	1.58167	0.928	0.449667
2-D08(30)-4	1.3	1.4	1.9	2.3	3.2	4.9	6.7	10.5			SD	0.104739	0.367696	0.155039	0.132832
2-D08(30)-5	1.7	1.8	2.2	2.75	3.9	5.1	7.8	13			P		0.00255562	0.0469993	0.00741079
2-D08(30)-6	1.6	1.7	2	3.4	2.8	4.5	6.5	9.5
Average	1.41667	1.50833	1.89167	2.375	3.16667	4.46667	6.55	10.8333			p-ROCK2+ cell
SD	0.248328	0.241695	0.205953	0.23184	0.460072	0.588784	0.985393	1.7224				NS-vehicle	HDM-vehicle	HDM-2-D08(10)	HDM-2-D08(30)
P	0.575466	0.690405	0.17343	0.0629287	0.0107011	0.00335608	0.00146324	0.000303542				2.945	30.781	20.554	12.343
												1.754	28.345	19.356	8.239
												4.286	29.834	23.972	13.378
												7.023	35.921	22.395	10.933
												3.925	33.44	17.936	7.339
												3.159	25.073	25.313	9.215
											Average	3.84867	30.5657	21.5877	10.2412
											SD	1.78625	3.81114	2.81419	2.37572
											P		2.47473e-08	0.000919253	6.13411e-07

## Sheet: Supplementary Figure 3
Supplementary Figure 3a
	0	20	50	100			0	20	50	100			0	20	50	100
	1	1.288	1.518	1.304			1.023	1.281	1.213	1.061			0.989	1.012	1.114	1.085
	1.107	1.112	1.135	1.543			1	1.006	1.054	1.324			1	1.212	1.208	1.16
	1.034	1.232	1.364	1.137			1.014	1.14	1.284	1.201			1.094	1.124	1.105	1.181
Average	1.047	1.21067	1.339	1.328		Average	1.01233	1.14233	1.18367	1.19533		Average	1.02767	1.116	1.14233	1.142
SD	0.0546717	0.0899185	0.19272	0.204061		SD	0.0115902	0.137515	0.117772	0.131592		SD	0.057709	0.10024	0.0570468	0.0504678
P		0.0544442	0.0650308	0.0825889		P		0.178097	0.0662236	0.0744034		P		0.256467	0.0706317	0.0611263
	0	3	6	12			0	3	6	12			0	3	6	12
	0.956	1.092	1.217	1.122			1	1.135	1.023	1.234			1	0.943	1.035	1.266
	1	1.346	0.98	1.052			1.024	1.035	1.124	1.241			1.139	0.972	1.136	1.224
	1.023	1.045	1.134	1.23			1.028	1.124	1.244	1.025			1.132	1.023	1.198	1.187
Average	0.993	1.161	1.11033	1.13467		Average	1.01733	1.098	1.13033	1.16667		Average	1.09033	0.979333	1.123	1.22567
SD	0.0340441	0.161929	0.120259	0.0896735		SD	0.0151438	0.0548361	0.110636	0.122737		SD	0.0783092	0.040501	0.0822739	0.0395264
P		0.153477	0.179275	0.0627607		P		0.069992	0.154525	0.104651		P		0.094669	0.644532	0.0556778
Supplementary Figure 3b
Supplementary Figure 3c

[truncated: 3 more sheets: Supplementary Figure 4, Supplementary Figure 6, Supplementary Figure 7]
